# Supplementary material for: Computational comparative analysis identifies potential stemness-related markers for mesenchymal stromal/stem cells
Source: Front Cell Dev Biol. 2023 Mar 1;11:1065050. doi: 10.3389/fcell.2023.1065050 (PMC10014615; doi:10.3389/fcell.2023.1065050)
Supplement: Supplementary file 2 [file Table4.CSV]

Supplementary table 4. Common deferentially expressed genes between mouse mesenchymal stem cells samples
Acession number	Gene symbol	AT_fold _change	AT_P_value	BM_fold _change	BM_P_value
ENSMUST00000000001	Gnai3	4.408533201	0.000000223	2.966756745	2.18E-06
ENSMUST00000000028	Cdc45	0.546711645	0.000203618	-0.71961044	0.004180519
ENSMUST00000000058	Cav2	-0.698771247	0.000908109	25.08367193	5.92E-06
ENSMUST00000000080	Klf6	0.245540949	0.0000593	1.555711436	3.80E-05
ENSMUST00000000090	Cox5a	13.80448498	0.000000016	0.323336004	0.00174483
ENSMUST00000000095	Tbx2	-0.891382416	0.000559672	-0.440943564	0.02355031
ENSMUST00000000122	Ngfr	-0.767413572	0.002699187	-0.853354063	0.023843518
ENSMUST00000000129	Fer	-0.313624341	0.00012544	7.654324954	0.000219629
ENSMUST00000000137	Actr2	0.551169218	0.00000221	0.223886983	0.000130733
ENSMUST00000000153	Gna12	-0.80911662	0.0000244	-0.665758409	0.000104295
ENSMUST00000000175	Sdhd	3.564459826	3.13E-08	0.694213919	0.000766917
ENSMUST00000000188	Ccnd2	0.182987823	0.00011222	17.51044032	3.07E-07
ENSMUST00000000193	Ccl2	19.32706178	0.000000986	2078.427245	6.13E-06
ENSMUST00000000199	Ncs1	46.01748735	0.000000597	107.7313986	2.62E-07
ENSMUST00000000260	Gmpr	2.433289794	0.0000367	-0.151991945	0.001529399
ENSMUST00000000287	Scpep1	4.622075091	1.72E-08	47.90802553	1.67E-07
ENSMUST00000000291	Mnt	-0.859565943	0.000117426	-0.888348567	1.64E-05
ENSMUST00000000299	Itgb2	-0.995856515	0.000684317	-1	4.46E-06
ENSMUST00000000304	Hddc2	5.651261841	0.00000892	2.957110316	0.000441984
ENSMUST00000000305	Tpd52l1	24.34944675	0.003464937	7.067814779	0.004977348
ENSMUST00000000326	Bcl6b	-0.979782692	0.005642151	-0.679886467	0.003317633
ENSMUST00000000329	Alox12	-0.968178165	0.00239241	-0.997427813	3.90E-05
ENSMUST00000000335	Comt	-0.117961396	0.000787263	9.909184731	0.002073456
ENSMUST00000000348	Rtca	4.429019683	0.000000188	2.54516931	1.17E-05
ENSMUST00000000349	Dbt	-0.87108003	0.00000164	0.064644454	0.002322413
ENSMUST00000000356	Dazap2	2.149352643	0.00000167	-0.40986385	2.20E-05
ENSMUST00000000365	Mcts1	5.750499571	0.00000752	4.062156628	6.17E-06
ENSMUST00000000369	Rem1	2.616673351	0.0000449	2.055193212	0.024406733
ENSMUST00000000384	Trappc10	-0.888003601	0.0000024	-0.767638679	0.000316969
ENSMUST00000000388	Ccm2	2.474622387	0.000000375	5.475832249	0.000113172
ENSMUST00000000412	Egfl6	-1	0.00000836	-0.993478128	0.000109979
ENSMUST00000000449	Mkrn2	-0.168341743	0.000354213	0.505850428	0.006287848
ENSMUST00000000466	Plin2	-0.230306898	0.00000345	4.409696904	5.74E-07
ENSMUST00000000500	Pdgfb	-0.967334616	0.0000155	-0.768397902	0.027476753
ENSMUST00000000505	Mcm7	1.269295113	0.00000712	-0.872196478	2.36E-05
ENSMUST00000000514	Serpinb8	-0.407492376	0.004484197	103.0438126	0.0002603
ENSMUST00000000542	Acvrl1	0.943431221	0.01600704	5.744233203	0.034005714
ENSMUST00000000543	Grasp	-0.403814197	0.004156488	3.807513152	0.002534663
ENSMUST00000000544	Acvr1b	-0.923542976	0.0000104	-0.800920596	0.000533254
ENSMUST00000000573	Ovgp1	-1	0.00000519	-1	1.25E-05
ENSMUST00000000574	Adora3; Tmigd3	-0.991466054	0.000151723	-0.975557514	0.000485625
ENSMUST00000000579	Sox9	3.545898551	0.00000555	32.20387281	0.00010403
ENSMUST00000000594	C1d	9.785298007	0.0000269	1.111014626	0.000298053
ENSMUST00000000608	Gm2a	0.069367115	0.000304201	-0.254934715	6.06E-05
ENSMUST00000000619	Clcn4	0.336447846	0.0000167	2.517637093	3.35E-06
ENSMUST00000000642	Hk2	-0.768670917	0.00000659	0.154408363	0.001145301
ENSMUST00000000687	Haao	-1	0.0000175	-1	9.55E-06
ENSMUST00000000696	Cd52	-1	0.0000059	-1	3.09E-07
ENSMUST00000000704	Hoxb6	0.40321413	0.038513072	49.74099366	0.000800211
ENSMUST00000000707	Loxl3	14.54769834	0.00000102	134.4368591	0.002707025
ENSMUST00000000724	Kat2b	-0.944097719	0.000000933	-0.949206968	1.15E-06
ENSMUST00000000727	Rab5b	-0.240148974	0.00000799	1.054655192	0.003097177
ENSMUST00000000756	Rpl13	19.39054024	9.57E-08	0.730975171	0.000107133
ENSMUST00000000759	Chmp1a	3.878463321	0.000000995	1.352204118	1.60E-05
ENSMUST00000000767	Rpa1	2.131818194	0.00000112	-0.241289617	0.001332994
ENSMUST00000000769	Serpinf1	3.413136898	0.000000286	163.7308493	1.81E-07
ENSMUST00000000793	Polr3d	1.096019439	0.003305873	9.591230504	0.017839851
ENSMUST00000000804	Ddx3x	-0.58483448	0.000043	-0.283349305	0.01777876
ENSMUST00000000808	Il12rb1	-0.834118533	0.009656081	-0.85621582	0.004634003
ENSMUST00000000844	Tpd52l2	-0.014259607	0.008965976	0.569321578	0.001679075
ENSMUST00000000896	Pxmp4	-0.832838263	0.00000991	-0.26885563	0.001355624
ENSMUST00000000924	Mmp11	5.293367031	0.0000192	8.25435541	0.000377804
ENSMUST00000000939	Hip1r	-0.779072532	0.00022619	-0.877866135	3.58E-07
ENSMUST00000000958	Top1mt	-0.326733925	0.000715719	0.983743637	0.003788432
ENSMUST00000000964	Hoxa1	14.54480834	0.005360452	0	2.59E-05
ENSMUST00000000985	Oxa1l	0.220547565	0.000109201	-0.457246243	0.000369027
ENSMUST00000001002	Heatr6	-0.729908854	0.002933926	-0.68857882	0.001992633
ENSMUST00000001027	Aox1	-0.98056845	0.00000888	10.03938064	0.003728354
ENSMUST00000001036	Tyk2	-0.791050184	0.0000428	-0.637658291	0.000201351
ENSMUST00000001040	Icam4	5.358420953	0.004814279	-0.99624503	2.72E-05
ENSMUST00000001042	Ilf2	2.941724278	0.000108463	-0.496846891	0.000337731
ENSMUST00000001046	S100a4	321.3400286	4.34E-08	32.13101483	1.70E-06
ENSMUST00000001047	S100a3	68.35958992	0.0000987	17.10883282	0.00429511
ENSMUST00000001051	S100a6	61.45329709	0.000000139	16.61825403	3.18E-08
ENSMUST00000001055	Icam2	-0.881252117	0.002023319	-1	8.69E-06
ENSMUST00000001059	Ern1	-0.68375048	0.000559586	-0.770547284	9.44E-05
ENSMUST00000001063	Epn2	14.7137522	0.00973969	10.81359506	0.028304517
ENSMUST00000001079	Sec24b	-0.103519197	0.0000376	1.192796177	0.000177071
ENSMUST00000001080	N4bp3	-0.926374621	0.000188849	-0.830945419	0.00157266
ENSMUST00000001081	Rmnd5b	0.875555285	0.0000373	2.216992237	0.000425966
ENSMUST00000001083	Nhp2	38.79878103	0.00000664	1.896621755	0.002281496
ENSMUST00000001092	Zfp276	-0.539947254	0.014685236	-0.606568533	0.00502721
ENSMUST00000001115	Grk6	0.00777716	0.000258845	-0.736232347	0.001781683
ENSMUST00000001125	Kctd10	2.738543375	0.004481195	92.79508417	0.000271694
ENSMUST00000001126	Slc46a1	3.291849549	0.000195981	10.43961945	0.003835015
ENSMUST00000001127	Poldip2	1.691896346	0.0000049	3.502790116	6.42E-06
ENSMUST00000001147	Col6a1	-0.964810367	0.000000268	13.79260612	3.90E-06
ENSMUST00000001155	Araf	0.882930094	0.000777096	0.475241519	0.017427434
ENSMUST00000001156	Cfp	-0.990745907	0.000557367	-0.999722875	1.90E-06
ENSMUST00000001162	Uxt	47.14966303	0.00078134	7.397303274	0.019353772
ENSMUST00000001166	Cnnm3	-0.916243398	0.0000384	-0.815457588	0.000617815
ENSMUST00000001172	Ankrd39	17.89486318	0.003429917	1.944114495	0.012887294
ENSMUST00000001179	Pcnt	-0.975664612	0.000000501	-0.947939508	6.13E-06
ENSMUST00000001181	Col6a2	-0.980377551	1.65E-08	15.71401002	9.87E-06
ENSMUST00000001184	Mxd1	-0.845625832	0.001175681	-0.978789873	6.84E-08
ENSMUST00000001185	Gmcl1	1.137723376	0.0000752	-0.069316347	0.036864586
ENSMUST00000001186	Snrnp27	3.483858779	0.00000145	0.139036567	0.001888274
ENSMUST00000001187	Anxa4	1.367910184	0.00000158	8.49957753	9.97E-07
ENSMUST00000001204	Calm1	-0.541281601	0.009879834	7575.86247	0.00178351
ENSMUST00000001226	Sh3bp1	3.148730849	0.001221018	-0.665095092	9.75E-05
ENSMUST00000001240	Agpat3	-0.728957367	0.000498932	-0.532153826	0.005276776
ENSMUST00000001242	Gatd3a	-0.582072785	0.000250023	-0.041943352	0.000558668
ENSMUST00000001256	Sema6b	-0.999038431	0.000387827	-0.989030381	0.000220412
ENSMUST00000001280	Gramd1a	-0.29452377	0.003319319	-0.467336438	0.011169108
ENSMUST00000001304	Ckb	10.02911598	0.00000107	17.10427803	3.78E-08
ENSMUST00000001319	Efnb2	0.204957733	0.0000647	6.304672007	0.001196187
ENSMUST00000001326	Sp1	-0.844626188	0.00000551	-0.906828123	3.24E-07
ENSMUST00000001327	Itgb7	-0.8267659	0.007822773	-0.992027939	0.000337046
ENSMUST00000001335	Pfdn5	31.09134451	0.005087151	0.08896982	0.011334316
ENSMUST00000001339	Rrp15	9.280871895	0.00000174	1.679370871	0.000348093
ENSMUST00000001347	Rnd2	-0.864767585	0.021475659	-0.319434393	0.016897129
ENSMUST00000001384	Cnn1	3872.931458	0.0000158	152.2948128	2.42E-06
ENSMUST00000001402	Fbxo9	-0.102418165	0.005797182	-0.7350665	3.91E-05
ENSMUST00000001412	Vps50	0.176992191	0.00010123	5.340730959	0.000233265
ENSMUST00000001415	Apbb3	-0.605477612	0.003840972	-0.571536329	0.00233485
ENSMUST00000001416	Hars	2.171799956	0.000000203	0.57309815	0.004868985
ENSMUST00000001419	Zmat2	-0.028696044	0.0000519	-0.539131258	7.11E-06
ENSMUST00000001451	Smg5	-0.267818011	0.0000628	-0.532429481	4.39E-05
ENSMUST00000001452	Cct3	13.03110315	6.56E-09	5.756282435	0.000483522
ENSMUST00000001454	Glmp	21.22549202	0.003598202	17.43209406	0.012286993
ENSMUST00000001455	Mef2d	-0.772849298	0.00022879	-0.780835253	5.68E-06
ENSMUST00000001460	Snd1	-0.171623571	0.0000721	0.965189996	0.013258782
ENSMUST00000001479	Kpnb1	-0.479842734	0.0000046	-0.525445715	1.24E-05
ENSMUST00000001480	Npepps	-0.490753567	0.003172114	-0.513116994	3.99E-05
ENSMUST00000001484	Tbx21	-1	0.00000495	-1	3.94E-05
ENSMUST00000001485	Mrpl10	1.015672812	0.0000157	1.573296293	2.15E-05
ENSMUST00000001507	Cyp51	2.204107142	0.00000172	11.25888545	2.10E-06
ENSMUST00000001513	Tubb6	28.0776469	6.06E-08	90.77996811	1.08E-08
ENSMUST00000001520	Afg3l1	-0.256598907	0.0000476	-0.11520009	0.001489484
ENSMUST00000001544	Vwa5a	-0.173119686	0.001056001	0.335354923	0.005500699
ENSMUST00000001547	Col1a1	0.866561388	0.0000468	17.54913846	3.44E-06
ENSMUST00000001548	Itga3	1.786958049	0.003718217	0	0.000151427
ENSMUST00000001559	Itfg2	0.555285597	0.000443673	1.085524805	0.003554447
ENSMUST00000001561	Nrip2	-0.897046732	0.003561273	25.82218421	0.002456985
ENSMUST00000001562	Tulp3	0.419942574	0.000161503	2.346838715	0.001380451
ENSMUST00000001565	Gtf2h4	10.18079062	0.000447204	2.713426294	0.032551527
ENSMUST00000001566	Tubb5	8.644389685	1.61E-08	1.959188292	5.65E-05
ENSMUST00000001569	Flot1	0.718644056	0.00000291	0.445074112	0.000289434
ENSMUST00000001583	Ell2	-0.598498074	0.001309013	0.501508169	0.001053931
ENSMUST00000001592	Jup	-0.574406137	0.00231595	0.84768525	0.010175063
ENSMUST00000001595	Fkbp10	25.39847785	0.000000113	131.9128726	2.25E-08
ENSMUST00000001611	Nom1	-0.667880331	0.000706374	0.181534282	0.001059813
ENSMUST00000001619	Ergic1	36.60765573	0.0000036	0	1.35E-06
ENSMUST00000001631	Acap1	-1	0.000049	-1	2.57E-05
ENSMUST00000001672	Ifrd1	1.051947567	0.0000107	9.235769904	7.02E-06
ENSMUST00000001700	Hoxc13	26.94106409	0.001071214	0	5.35E-05
ENSMUST00000001703	Hoxc8	-0.849354637	0.000088	66.43564163	0.00063099
ENSMUST00000001706	Hoxc9	-0.207839446	0.000736318	24.89952651	0.001569758
ENSMUST00000001709	Hoxc5	-0.225585594	0.001060775	0	1.06E-05
ENSMUST00000001711	Hoxc6	-0.608326704	0.000193109	32.06904439	0.00058712
ENSMUST00000001712	Cabin1	-0.790116726	0.0000258	-0.805803979	6.34E-06
ENSMUST00000001713	Gstt1	-0.237649523	0.002855681	2.472244997	0.004326398
ENSMUST00000001715	Gstt3	2.816558018	0.0000585	11.36072033	6.54E-05
ENSMUST00000001716	Ddt	-0.044654205	0.002009088	1.943096635	0.022082647
ENSMUST00000001724	Ddx18	1.414193616	0.0000159	1.10310679	0.000769971
ENSMUST00000001757	Eef1e1	20.55700507	9.76E-09	3.729954167	5.03E-06
ENSMUST00000001792	Il16	-0.943540192	0.015335855	34.90261272	0.001030523
ENSMUST00000001802	Naglu	-0.244357156	0.000124143	5.664709222	8.47E-05
ENSMUST00000001806	Coasy	-0.750510229	0.000503473	-0.378091595	0.002591326
ENSMUST00000001809	Pabpc1	-0.386535544	0.000113359	-0.780071996	7.78E-07
ENSMUST00000001812	Smo	-0.622396528	0.0000488	5.767406289	2.74E-05
ENSMUST00000001818	Crnkl1	-0.115922876	0.003267676	-0.073680107	0.000346141
ENSMUST00000001825	Chordc1	2.395200336	0.000000379	0.870535714	5.19E-05
ENSMUST00000001834	Rtcb	1.128918579	0.000000919	0.510649036	7.19E-05
ENSMUST00000001836	Pwp1	5.25935069	0.000000183	2.128021012	3.29E-05
ENSMUST00000001845	Capns1	0.123382086	0.000195848	-0.562595728	0.000285736
ENSMUST00000001884	Clpb	-0.395667588	0.00212732	1.973949923	0.007387196
ENSMUST00000001900	Zdhhc4	0.580786242	0.001000966	1.407940358	0.008136752
ENSMUST00000001920	Aif1l	12.40631855	0.000000182	78.48816589	9.03E-05
ENSMUST00000001921	Cpa3	-1	0.00000409	-1	8.28E-06
ENSMUST00000001950	Tollip	1.119017898	0.00000186	1.44150948	7.60E-05
ENSMUST00000001963	Ace	-1	0.00000363	-0.992704431	8.45E-05
ENSMUST00000001975	Nacc1	-0.790309151	0.00000455	-0.579777514	0.000763555
ENSMUST00000002007	Siae	-0.242484697	0.000274561	0.581426566	0.001958108
ENSMUST00000002008	Vsig2	-0.998546101	0.0000201	-0.836318963	0.002620155
ENSMUST00000002011	Esam	-0.919076214	0.0000119	-0.749713212	0.001273156
ENSMUST00000002029	Emd	41.3912798	0.00000601	1.409833058	0.002043782
ENSMUST00000002043	Ccdc47	0.01877124	0.0000276	1.137667465	0.000391349
ENSMUST00000002048	Taco1	-0.469846874	0.001146859	0.1761635	0.00909907
ENSMUST00000002063	Ap4e1	-0.564281203	0.001323931	0.156353399	0.00937038
ENSMUST00000002064	Blvra	0.530219938	0.0000359	0.306162678	0.000831132
ENSMUST00000002073	Ltbp2	8.342929234	0.00000144	54.3189621	0.011472794
ENSMUST00000002081	Srpk3	-0.943542097	0.009965792	-1	1.06E-05
ENSMUST00000002084	Abcd1	-0.126727135	0.000513403	-0.683388057	4.69E-05
ENSMUST00000002090	Ssr4	50.65330427	0.000000468	7.419363083	5.95E-05
ENSMUST00000002091	Bcap31	0.069111523	0.0000174	2.483519359	1.25E-06
ENSMUST00000002095	Kmt2a	-0.971786802	0.000000572	-0.899243537	2.72E-06
ENSMUST00000002099	Ift46	0.221707491	0.001763201	1.760200618	0.012503904
ENSMUST00000002112	Trappc6a	3.373005953	0.001136494	0.974282963	0.001181394
ENSMUST00000002121	Supt6	-0.820372475	0.00000437	0.891146763	0.003913861
ENSMUST00000002127	Unc119	-0.795467304	0.0000394	-0.723433241	2.26E-05
ENSMUST00000002128	Rab34	1.695161029	0.00000162	114.3390666	0.00021482
ENSMUST00000002133	Sdf2	5.965659895	5.77E-08	4.644762568	7.06E-06
ENSMUST00000002152	Bbc3	-0.694532906	0.003292187	-0.559203269	0.004430096
ENSMUST00000002172	Acp2	-0.871862855	0.00000134	0.078918326	0.034997784
ENSMUST00000002177	Nr1h3	-0.973623107	0.001222508	-0.938711373	0.021805583
ENSMUST00000002180	Spi1	-1	0.00000279	-0.998783096	1.32E-05
ENSMUST00000002198	Sf3a1	0.398478122	0.0000073	-0.0121837	0.000114439
ENSMUST00000002274	Napsa	-0.971295017	0.004618833	-0.99967421	3.51E-06
ENSMUST00000002275	Vrk3	1.922608308	0.000285685	-0.702907221	1.71E-05
ENSMUST00000002280	Smg9	-0.468857045	0.004317486	-0.752421749	0.000110538
ENSMUST00000002284	Plaur	31.00911259	0.00000018	5.235503903	6.97E-07
ENSMUST00000002289	Uchl3	8.177836919	0.0000013	0.741051598	0.027483179
ENSMUST00000002291	Paxip1	-0.541306271	0.001027229	-0.77778306	0.000275217
ENSMUST00000002292	Rmnd5a	-0.961893403	0.000000509	-0.877052835	2.64E-05
ENSMUST00000002303	Rhoc	4.56335315	5.92E-08	15.89616762	2.74E-07
ENSMUST00000002305	Kdm7a	-0.965653867	0.000000518	-0.963689567	3.96E-06
ENSMUST00000002320	Ppard; 1810013A23Rik	-0.975760326	0.0000201	-0.941293511	0.000245968
ENSMUST00000002327	Def6	0.35689789	0.011145115	-0.530599798	0.000515624
ENSMUST00000002350	Ciao3	0.282306967	0.013599866	-0.496177281	0.001208353
ENSMUST00000002360	Angptl4	-0.603437197	0.0000802	6.6679805	0.002661744
ENSMUST00000002379	Cd320	3.142776259	0.00016197	13.44899493	0.003903914
ENSMUST00000002391	Tm9sf1	1.169061491	0.00029899	20.01231584	0.017238199
ENSMUST00000002397	Gmpr2	2.738864873	0.000000852	1.544668967	0.000304587
ENSMUST00000002400	Mdp1	0.507015694	0.0000566	-0.295357642	0.000246747
ENSMUST00000002403	Dhrs1	1.929789338	0.00000201	2.457685416	1.99E-05
ENSMUST00000002412	Ncan	-0.995486398	0.000000184	-0.637518155	0.00790969
ENSMUST00000002413	Tmem161a	1.474450289	0.003871217	21.40157877	0.005073837
ENSMUST00000002418	Borcs8	0.372164608	0.000262392	3.778069893	0.002781505
ENSMUST00000002436	Snx9	-0.260824942	0.0000349	4.637532375	0.000339288
ENSMUST00000002445	Ranbp3	0.057738147	0.001547281	-0.109800208	0.01755977
ENSMUST00000002452	Ndufa11	9.681569879	5.24E-08	4.518743521	4.78E-06
ENSMUST00000002466	Nr2f6	0.769210607	0.000682832	4.904898208	2.50E-05
ENSMUST00000002469	Ocel1	-0.731431353	0.00382915	-0.431111465	0.005805692
ENSMUST00000002473	Babam1	1.328205822	0.00000285	0.399050606	0.000225154
ENSMUST00000002487	Braf	-0.831810246	0.0000113	-0.332716626	0.006855359
ENSMUST00000002490	Ndufb2	6.552972051	0.000778794	4.481341099	0.00118526
ENSMUST00000002495	Meis3	4.786724678	0.000470864	26.6192594	0.004874625
ENSMUST00000002518	Tle5	-0.730134666	0.00000972	-0.49357161	1.46E-05
ENSMUST00000002529	Prpf6	5.354174717	0.0000209	2.733836761	0.03051759
ENSMUST00000002532	Rgs19	22.80891789	0.000242805	0.551178023	0.018948929
ENSMUST00000002533	Rgs20	-0.969720067	0.000660668	19.83428142	0.00346911
ENSMUST00000002551	Snrpd1	8.252443944	3.27E-08	-0.043123137	0.000168504
ENSMUST00000002599	Puf60	2.585165908	0.000189792	0.164500873	0.000780172
ENSMUST00000002625	Uck1	0.044166792	0.000148091	1.296838415	0.000311285
ENSMUST00000002655	Mien1	5.788480155	0.000000197	1.834885737	2.97E-05
ENSMUST00000002677	Axl	16.48130206	8.78E-08	7.842941095	1.53E-07
ENSMUST00000002678	Tgfb1	-0.780201849	0.0000697	-0.921064606	4.59E-06
ENSMUST00000002683	Ccdc97	-0.090748934	0.000476418	-0.376845255	0.000213257
ENSMUST00000002699	Akap8	-0.633878212	0.0000411	-0.642733696	6.10E-05
ENSMUST00000002710	Pdcd2l	8.836809839	0.00000918	1.751271869	0.000388497
ENSMUST00000002733	Gtf2f1	0.398240834	0.0000235	-0.173812748	0.00664702
ENSMUST00000002735	Clpp	3.63649867	0.00000109	2.616494573	1.34E-05
ENSMUST00000002737	Alkbh7	3.835667305	0.000491061	0.767126725	0.006556582
ENSMUST00000002757	Cox16	-0.372179468	0.000561353	1.32377596	0.016112668
ENSMUST00000002765	Prkd1	-0.786865164	0.0000531	16.19387328	0.001874302
ENSMUST00000002790	Cse1l	8.830667042	0.000000481	0.485111605	0.000232656
ENSMUST00000002808	Prkra	0.986015932	0.000407709	0.454432113	0.002148914
ENSMUST00000002809	Fkbp7	4.434650908	0.000174604	33.34965895	1.43E-06
ENSMUST00000002818	Ykt6	1.168505382	0.00000331	1.246687224	5.89E-05
ENSMUST00000002825	Baz1b	-0.894665661	0.00000548	-0.856638475	5.11E-06
ENSMUST00000002837	Tmed5	-0.298563899	0.015298779	1.861757512	0.0004319
ENSMUST00000002839	Ppp2r5d	0.329380631	0.0000125	1.059630704	0.000191497
ENSMUST00000002840	Pex6	-0.67655353	0.001060412	-0.502185855	0.00050167
ENSMUST00000002845	Mea1	4.927515913	0.000000134	1.507143592	0.032905624
ENSMUST00000002855	Kdelr1	3.586384512	0.000000165	1.863166491	5.32E-05
ENSMUST00000002874	Ggct	47.86794657	0.0000484	1.240018398	0.003677009
ENSMUST00000002881	Nudt14	1.729775591	0.001324627	0.578541325	0.003264173
ENSMUST00000002885	Epdr1	1.231836678	0.0000609	7.03312125	3.33E-06
ENSMUST00000002889	Flii	-0.620525771	0.000011	2.443163019	0.002143297
ENSMUST00000002902	Qtrt1	3.588861174	0.0000847	0.389953699	0.006139173
ENSMUST00000002908	Plin4	-0.999617411	0.000316201	1.868392662	0.005188434
ENSMUST00000002911	Hdgfl2	-0.116153429	0.000201939	-0.192381418	0.000427921
ENSMUST00000002914	Chaf1a	-0.087043109	0.001157568	-0.82782294	3.82E-06
ENSMUST00000002923	Adprh	4.738918718	0.000000118	1.178696577	0.000112379
ENSMUST00000002924	Tmem39a	2.687413404	0.000646213	4.775149586	0.025849567
ENSMUST00000002925	Timmdc1	0.756248034	0.0000214	1.713753661	0.000252632
ENSMUST00000002926	Pla1a	1.673969381	0.00000781	2.989517063	0.003043911
ENSMUST00000002976	Il17ra	0.734035496	0.0000284	-0.764467013	1.20E-06
ENSMUST00000002979	Lamb1	0.076092015	0.0000163	19.50089762	0.001274602
ENSMUST00000002989	Arrdc2	-0.940135197	0.001714979	-0.822376701	0.001570301
ENSMUST00000003017	Tbxas1	-0.925574267	0.003769273	-1	3.34E-06
ENSMUST00000003029	Timm44	-0.449108641	0.000165694	-0.407495728	0.00107014
ENSMUST00000003035	Disp1	0.502135826	0.003439722	0	1.37E-05
ENSMUST00000003038	Ap2a2	0.202467104	0.00000633	0.892752898	0.00214349
ENSMUST00000003044	Pnkp	1.800377311	0.008234565	-0.691239284	0.000281392
ENSMUST00000003049	Med25	0.592418748	0.000313302	3.039962003	4.53E-05
ENSMUST00000003061	Bcam	-0.445112409	0.000903108	3.338980407	0.005484599
ENSMUST00000003074	Apoc2	-1	0.000195753	-1	0.000152124
ENSMUST00000003079	Prkar2b	-0.997946232	0.000290733	-0.980653599	0.00080423
ENSMUST00000003115	Cdkn1b	-0.676757269	0.000903715	-0.964184596	1.79E-07
ENSMUST00000003117	Ap1m1	2.572930835	0.000000398	0.490994792	0.000189773
ENSMUST00000003121	Rab8a	2.448377111	0.000000483	0.237932895	0.000683638
ENSMUST00000003123	Fam32a	0.809951124	0.00000549	-0.096924495	0.000774845
ENSMUST00000003154	Efna2	-0.174738093	0.002939863	12.8968059	0.005611465
ENSMUST00000003156	Atp5d	5.175191177	0.00000295	3.651753876	8.87E-07
ENSMUST00000003183	Ppp5c	1.323295524	0.0000134	0.894960194	0.0036696
ENSMUST00000003191	Prkd3	-1	0.000275683	-1	2.63E-06
ENSMUST00000003203	Cdk12	-1	0.00000128	-0.906729775	0.005721032
ENSMUST00000003207	Lipe	-0.99918246	0.0000262	-0.843895576	0.015955743
ENSMUST00000003219	Cnot11	-0.442838758	0.000206815	-0.326423281	0.002000754
ENSMUST00000003238	Foxj2	-0.985120412	0.0000379	-0.661046882	0.021102042
ENSMUST00000003245	Sri	4.672263153	0.000125242	1.007938186	0.006699375
ENSMUST00000003268	Sh3gl1	4.797236148	9.17E-08	5.815294068	9.64E-07
ENSMUST00000003274	Ebi3	-1	0.0000212	-1	3.51E-06
ENSMUST00000003284	Irf3	-0.638312193	0.007857662	-0.659877627	0.004908052
ENSMUST00000003290	Bcl2l12	5.662959372	0.004070215	-0.731478493	0.001453619
ENSMUST00000003310	Ranbp2	-0.961382159	3.82E-08	-0.766529739	2.34E-06
ENSMUST00000003313	Grk5	-0.731907034	0.002199108	0.954711542	0.001939149
ENSMUST00000003319	Abcf3	0.95452353	0.0000175	0.761701674	0.000749468
ENSMUST00000003320	Eif2b5	0.251300435	0.000008	1.685565598	7.51E-05
ENSMUST00000003360	Car11	-0.695855599	0.002596311	22.29271809	0.001282135
ENSMUST00000003370	Hck	12.56851785	0.000989575	-0.903631979	0.000542794
ENSMUST00000003386	Mrpl4	2.51480943	0.00000228	1.781007272	7.97E-05
ENSMUST00000003404	Glg1	-0.297619541	0.000330898	0	2.14E-06
ENSMUST00000003433	Mknk2	0	0.00000221	-0.901552403	4.59E-07
ENSMUST00000003436	Abhd17a	1.446420108	0.00000849	0.677317692	0.000609674
ENSMUST00000003438	Mob3a	9.341805046	9.14E-09	1.751920531	0.000191956
ENSMUST00000003442	Cacnb3	0.598799581	0.021152466	0	3.89E-05
ENSMUST00000003445	Fkbp11	34.0376371	0.000000294	31.86360715	8.72E-05
ENSMUST00000003450	Ddx23	-0.855879156	0.0000186	-0.896858821	8.11E-05
ENSMUST00000003451	Rnd1	15.86521461	0.00000186	3.909385879	0.000270769
ENSMUST00000003459	Myo1g	-1	0.00000367	-0.999391877	3.44E-06
ENSMUST00000003461	Ogdh	-0.639964851	0.00000639	0.409869677	0.000382673
ENSMUST00000003468	Grik5	-0.955448971	0.005251786	-0.96550345	0.000775277
ENSMUST00000003469	Cd79a	-0.743996681	0.015233518	-1	6.54E-08
ENSMUST00000003502	Rab3b	78.29658009	0.000184262	125.9611087	6.30E-05
ENSMUST00000003512	Fcgrt	-0.541913709	0.000623506	2.703214986	4.86E-06
ENSMUST00000003521	Rps11	25.84008871	5.39E-10	0.926801816	0.000508805
ENSMUST00000003527	Supt5	-0.029178945	0.0000137	0.175966639	0.00052999
ENSMUST00000003529	Paf1	0.80729963	0.0000218	0.427542117	0.005949401
ENSMUST00000003536	Med29	7.573959538	0.000000322	2.172511161	0.000142553
ENSMUST00000003550	Ncstn	1.945881458	0.000000158	13.68953519	0.009027356
ENSMUST00000003554	Casq1	-0.996309224	0.000391405	-0.800009215	0.025736935
ENSMUST00000003569	Inmt	-0.993746926	0.000341292	-0.684406378	0.015654389
ENSMUST00000003572	Gars	2.3256066	0.000000082	4.232935262	1.80E-07
ENSMUST00000003574	Cyp4f18	-1	0.0000136	-1	2.60E-06
ENSMUST00000003575	Tpm4	7.737671675	0.000000012	5.578488972	8.49E-07
ENSMUST00000003599	Pcdhgb6	-0.701040968	0.00058224	22.62140991	0.003036485
ENSMUST00000003612	Dusp3	-0.295773729	0.001549469	187.5654124	0.000376119
ENSMUST00000003621	Ess2	0.708075686	0.0000967	0.38628982	0.001064378
ENSMUST00000003622	Slc25a1	0.622505097	0.0000506	8.274718769	1.85E-07
ENSMUST00000003635	Ier3	43.71546984	5.66E-08	17.23762684	1.48E-06
ENSMUST00000003640	Fosb	1.491188331	0.001354595	12.73971372	0.002660059
ENSMUST00000003642	Klc4	0.02947838	0.001277639	-0.241922684	0.001511745
ENSMUST00000003643	Ckm	-1	0.001559861	-0.998417652	0.001515415
ENSMUST00000003645	Ercc1	13.05836261	9.71E-08	7.269867042	1.03E-05
ENSMUST00000003655	As3mt	0.462368989	0.000641876	-0.73376758	0.002497363
ENSMUST00000003659	Comp	-0.962890427	0.003079501	22.28591175	0.005300912
ENSMUST00000003669	Homer3	0	0.0000218	11.19999415	0.022309221
ENSMUST00000003677	Rnf215	-0.116171817	0.003262239	1.573093079	0.012648973
ENSMUST00000003687	Tgfb3	6.503472625	2.12E-08	62.19061779	4.82E-08
ENSMUST00000003705	Aven	-0.237645495	0.001927387	-0.718845488	0.002429161
ENSMUST00000003717	Abcb4	-1	0.00000277	-0.998252729	4.09E-05
ENSMUST00000003720	Crot	-0.5996764	0.0000246	1.356000633	0.001615757
ENSMUST00000003759	Ciao1	0.61123259	0.0000513	1.133453895	0.000344315
ENSMUST00000003762	Has1	0.255829596	0.003392642	0	9.62E-06
ENSMUST00000003808	Gdf15	12.65435817	0.004421517	0	0.000225262
ENSMUST00000003818	Insig2	-0.474806019	0.000189621	2.62535234	6.86E-05
ENSMUST00000003850	Itpkc	-0.285825598	0.001291217	0.453475985	0.006589512
ENSMUST00000003860	Coq8b	-0.022844834	0.001208659	3.321374277	0.033766911
ENSMUST00000003870	Mxi1	-0.784954991	0.028665221	-0.98340758	0.004260104
ENSMUST00000003876	Brd8	6.214739812	0.031556061	0	0.00043198
ENSMUST00000003911	Rad23a	-0.611907328	0.00109893	-0.915521515	5.28E-06
ENSMUST00000003912	Calr	0.695765126	0.000000986	1.476835093	6.82E-05
ENSMUST00000003922	Syce2	8.869928687	0.003570416	-0.785228706	0.002218568
ENSMUST00000003946	Nob1	21.56853644	0.000188244	4.028379584	0.006137089
ENSMUST00000003947	Nqo1	107.2572027	3.83E-08	58.20772112	6.78E-07
ENSMUST00000003964	Gys1	-0.274088738	0.001170508	0.607714866	0.000217495
ENSMUST00000003981	Il7r	-1	0.00000418	-0.99791804	2.13E-05
ENSMUST00000004036	Efnb3	-1	0.00000954	-1	4.15E-05
ENSMUST00000004050	Mmd	-0.132314707	0.00000893	1.824459739	0.000596161
ENSMUST00000004051	Hlf	-1	0.00000214	-1	2.01E-05
ENSMUST00000004054	Kpna1	0.701668151	0.0000278	0.91056395	0.000375298
ENSMUST00000004057	Fam162a	6.447874543	0.00000202	5.366590621	1.55E-06
ENSMUST00000004072	Rpl8	7.120962346	3.04E-08	-0.395758036	0.000133766
ENSMUST00000004094	Ssbp2	-0.702388003	0.005491062	0.148214373	0.006644541
ENSMUST00000004097	Cux1	-0.891697658	0.00000642	-0.573309674	0.00115261
ENSMUST00000004120	Fancl	0.559681847	0.002701512	-0.799607843	0.000104116
ENSMUST00000004140	Gstm1	1.381738071	0.0000188	2.607493706	1.26E-05
ENSMUST00000004156	Map3k11	-0.461639971	0.008196146	-0.672259686	0.000423113
ENSMUST00000004172	Hmox2	0.233649368	0.002579951	0.030688735	0.00337788
ENSMUST00000004173	Cdip1	-0.864493363	0.0000214	-0.645453896	0.008503653
ENSMUST00000004200	Cwc15	0.360138465	0.0000146	0.365839236	0.000169119
ENSMUST00000004201	Col5a3	-0.997765329	0.000000141	-0.432817812	0.001619584
ENSMUST00000004203	Ppan	3.144545127	0.000725939	0.083156699	0.00638847
ENSMUST00000004206	Eif3g	4.343579273	0.000000951	1.072496209	3.88E-05
ENSMUST00000004208	Angptl2	-0.297034623	0.000017	44.28053402	8.62E-07
ENSMUST00000004222	Hira	-0.852953655	0.000482749	-0.941957199	0.000670957
ENSMUST00000004232	Adh1	-0.990586105	0.003399134	-0.512108549	0.008368852
ENSMUST00000004281	Dyrk2	-0.973285641	0.000000836	-0.590931443	0.004558798
ENSMUST00000004294	Kifc2	-0.980035844	0.001079396	-0.960411754	0.000588496
ENSMUST00000004326	Plxna3	-0.787030227	0.001812781	7.713143371	0.025425623
ENSMUST00000004330	Ikbkg	80.71269879	0.000501599	0	1.31E-05
ENSMUST00000004343	Wars2	-0.849472311	0.007777516	-0.429962047	0.019612855
ENSMUST00000004375	Phb2	3.638700776	6.34E-08	0.551334534	0.01198218
ENSMUST00000004377	Ptpn6	-1	0.000346469	-1	4.48E-06
ENSMUST00000004379	Emg1	7.719009926	0.000000468	-0.380051215	0.001468226
ENSMUST00000004381	Lpcat3	1.846624581	0.000000874	0.700848773	0.001082086
ENSMUST00000004389	Grcc10	7.644896597	0.000000344	1.546362736	7.20E-05
ENSMUST00000004392	Irf5	-0.321213429	0.028106093	-0.872851873	7.03E-07
ENSMUST00000004396	Atp6v1f	5.413482017	1.52E-08	1.636329054	6.33E-05
ENSMUST00000004428	Clcn5	-0.107508564	0.000147021	-0.470046321	0.004302014
ENSMUST00000004470	Utp20	-0.840496386	0.0000122	-0.623469337	0.000230592
ENSMUST00000004473	Spic	-0.992482066	0.000122591	-0.997898984	1.69E-05
ENSMUST00000004494	Sin3b	0.043203406	0.000241707	0.362313295	0.000882565
ENSMUST00000004497	Large1	-0.576656634	0.000397466	5.734790251	0.00060551
ENSMUST00000004507	Ddx56	1.678242192	0.00000428	1.028905912	0.000294195
ENSMUST00000004508	Tmed4	1.515590678	0.00000356	1.72885051	3.87E-05
ENSMUST00000004554	Rps5	10.27127782	2.06E-09	0.028982476	0.000353265
ENSMUST00000004560	Bid	3.611076315	0.002135637	0.117568851	0.000498607
ENSMUST00000004565	Ralb	1.254791534	0.00000193	1.260176212	4.65E-05
ENSMUST00000004574	Dnajb11	2.247224782	0.000000495	1.037559951	0.000186557
ENSMUST00000004576	Tbccd1	-0.210519715	0.000227543	-0.5846645	0.000145738
ENSMUST00000004587	Clec11a	0.043125131	0.00680608	9.759273499	0.000371638
ENSMUST00000004622	Gab2	-0.684648042	0.0000926	-0.391165178	0.000366636
ENSMUST00000004634	Slc1a4	2.971403676	0.033457463	29.5179934	0.008828133
ENSMUST00000004646	Coro1c	1.414027937	0.000000346	7.32981824	0.010163154
ENSMUST00000004683	Mcoln1	0.9424262	0.0000107	10.4252809	0.005624935
ENSMUST00000004684	Arhgef18	-0.618095457	0.000107355	-0.490345981	0.012654586
ENSMUST00000004686	Pex11g	-0.640113646	0.000650401	-0.274904781	0.020256544
ENSMUST00000004715	Mospd2	-0.399741311	0.000669393	17.23279172	0.001334567
ENSMUST00000004728	Cd33	-1	0.0000128	-1	3.33E-05
ENSMUST00000004729	Etfb	0.676758642	0.000356754	0.759254479	0.001005709
ENSMUST00000004756	Wwox	-0.24045963	0.001505037	1.356812811	0.00759656
ENSMUST00000004774	Aqp1	-0.972351807	0.00000272	-0.915322971	6.63E-06
ENSMUST00000004784	Cnn2	47.56480876	1.03E-08	2.113489116	1.41E-05
ENSMUST00000004786	Polr2e	22.20883235	0.000000122	2.112244916	9.48E-06
ENSMUST00000004868	Mtfp1	-0.898293104	0.0107466	-0.871330746	0.002546879
ENSMUST00000004910	Eif2b2	4.553124575	0.000000723	5.280912002	8.40E-05
ENSMUST00000004913	Pgf	0.853955353	0.003708759	61.03839664	0.000110151
ENSMUST00000004920	Ulk2	-0.73465294	0.0000236	-0.012451361	0.022406612
ENSMUST00000004949	Traf6	-0.642076022	0.000792011	-0.676920904	5.71E-05
ENSMUST00000004959	Grap	-0.953144525	0.00000493	-0.968541775	2.34E-05
ENSMUST00000004965	Chmp2b	1.321710785	0.000194357	2.803099259	1.69E-05
ENSMUST00000004968	Plod3	1.139177941	0.000216556	3.327149977	1.29E-06
ENSMUST00000004985	Brpf3	-0.986742086	0.0000451	-0.926057365	0.000115241
ENSMUST00000004986	Mapk13	0	0.00000268	-0.568164529	0.002089123
ENSMUST00000005015	Prcc	-0.909805289	0.00005	-0.931147521	3.89E-06
ENSMUST00000005017	Hdgf	0.469053147	0.00000362	-0.735245515	7.56E-07
ENSMUST00000005019	Crabp2	2.230356816	0.035429099	67.86063264	0.002019707
ENSMUST00000005041	U2af2	-0.444505974	0.0000381	-0.750968294	1.47E-06
ENSMUST00000005053	Tmem242	1.171075038	0.00000601	1.85188175	0.000145123
ENSMUST00000005064	Pias4	-0.208197692	0.013221001	0.159835111	0.002657248
ENSMUST00000005066	Map2k1	4.229943686	0.000000605	3.081142797	3.88E-05
ENSMUST00000005067	Sgta	0.604589999	0.0000125	1.437058405	8.18E-05
ENSMUST00000005077	Hspb1	28.98892574	1.55E-09	723.9442985	2.25E-06
ENSMUST00000005108	Kdm5a	129.5795929	0.000347558	9.436012876	0.02046007
ENSMUST00000005122	Mri1	0	0.00000721	0	7.14E-05
ENSMUST00000005164	Prkacb	-0.950973143	0.030107024	0	4.62E-05
ENSMUST00000005185	Cstb	30.3013529	0.000000021	14.32628339	1.73E-08
ENSMUST00000005234	Wdr1	8.978039435	1.12E-08	2.254344151	4.02E-06
ENSMUST00000005255	Ccn4	95.85243129	3.01E-08	74.63518645	4.78E-06
ENSMUST00000005256	Ndrg1	-0.741812853	0.0000253	-0.215454721	0.001085355
ENSMUST00000005279	Klf5	32.15813462	0.001176264	0.5833689	0.007777265
ENSMUST00000005371	Trp53	10.91806253	0.00000179	2.00830512	0.010285191
ENSMUST00000005394	Ufd1	-0.348296859	0.0000407	1.117508311	0.0001023
ENSMUST00000005399	Zfp287	-0.279295655	0.009508152	0	0.00012776
ENSMUST00000005406	App	-0.793494454	0.00000117	7.256701633	0.000252416
ENSMUST00000005431	Letm1	-0.496831137	0.000974066	0.478533857	0.000444891
ENSMUST00000005487	Txn2	6.843954345	7.92E-09	0.897432533	5.32E-05
ENSMUST00000005488	Casp14	0	0.00000398	0	2.69E-05
ENSMUST00000005490	Slc1a6	7141.797938	0.000000759	3021.08887	4.07E-06
ENSMUST00000005493	Slc1a3	-0.996070816	0.0000505	-0.147179566	0.007753515
ENSMUST00000005503	Msh6	-0.514640459	0.000138241	-0.541505201	0.002609117
ENSMUST00000005508	Tbl2	-0.513657056	0.003090303	8.433645942	0.013526552
ENSMUST00000005532	Nid1	-0.454965573	0.00000405	28.99821683	8.93E-07
ENSMUST00000005548	Hmox1	52.36242721	7.79E-09	17.62545186	8.61E-08
ENSMUST00000005583	Pafah1b3	243.8101289	0.000110694	0.594529039	0.012856996
ENSMUST00000005600	Rfx1	-0.518374059	0.002216188	-0.783313862	5.60E-05
ENSMUST00000005601	Il27ra	-0.567196041	0.004398834	-0.916532824	0.004357113
ENSMUST00000005606	Prkaca	-0.703605815	0.000196001	0.374786893	0.000391164
ENSMUST00000005607	Asf1b	13.75918979	0.00000936	-0.905210108	0.000123943
ENSMUST00000005620	Dnajb1	1.975601707	0.000000472	0.428672742	0.000414314
ENSMUST00000005643	Celf1	2.519931707	0.000023	17.62490123	0.01026443
ENSMUST00000005647	Ndufs3	0.69596385	0.000017	1.114815946	6.92E-05
ENSMUST00000005651	Por	-0.616003278	0.000224829	6.690482297	0.028806312
ENSMUST00000005671	Igf1r	0.114416767	0.0000589	3.553668861	0.000472858
ENSMUST00000005678	Fcer2a	-0.991358557	0.000112407	-0.998807873	3.18E-05
ENSMUST00000005705	Trim28	0.243409441	0.0000541	-0.070468113	0.000286189
ENSMUST00000005711	Chmp2a	1.474978638	0.0000015	0.442940878	0.000280403
ENSMUST00000005714	Ube2m	-0.805798941	0.00023563	0.057516006	0.023815114
ENSMUST00000005722	Mef2c	-1	0.00000477	-0.987678172	0.003463782
ENSMUST00000005749	Ctr9	-0.253864731	0.000824945	0.485965629	0.033474986
ENSMUST00000005798	Snx6	1.837269794	0.000000397	1.410490677	3.97E-05
ENSMUST00000005810	Mthfd2	10.33353412	5.53E-08	0.350659478	0.002026128
ENSMUST00000005825	Pan2	-0.884970496	0.001173344	-0.902676194	1.16E-05
ENSMUST00000005826	Cs	0.112586682	0.00000211	1.004576008	3.20E-05
ENSMUST00000005830	Bcas2	5.206570569	0.000000906	-0.071653418	0.001559354
ENSMUST00000005841	Ctcf	-0.817949608	0.0000545	-0.939022405	5.33E-06
ENSMUST00000005862	Tfap4	-0.484969307	0.003031567	-0.889735053	0.000428182
ENSMUST00000005889	Vav1	-1	0.00000284	-1	2.79E-06
ENSMUST00000005891	Klk9	14.72756405	0.0006615	5.650122596	0.015729087
ENSMUST00000005907	Cd247	-1	0.00000362	-1	4.35E-05
ENSMUST00000005923	Psmb4	2.78191148	5.12E-08	0.647264979	0.000128307
ENSMUST00000005952	Slc30a4	-0.302279754	0.004517396	1.811165687	0.002503364
ENSMUST00000005953	Sqor	0.031969752	0.000738331	0.069418723	0.000215073
ENSMUST00000005954	Bloc1s6	0.151021355	0.006922882	-0.002589959	0.005316158
ENSMUST00000005964	Adh5	1.46142255	0.00000147	2.279493651	5.34E-05
ENSMUST00000005975	Gpr108	0.381951095	0.000130686	0.863300956	0.0001578
ENSMUST00000006027	Reep5	-0.533506776	0.000019	1.894952918	3.33E-06
ENSMUST00000006035	Ergic3	1.515675409	0.000000698	6.443534568	1.36E-05
ENSMUST00000006103	Ctns	-0.424441667	0.001779254	-0.119845212	0.025720901
ENSMUST00000006104	P2rx5	-0.474806297	0.003308333	44.27322201	0.000922443
ENSMUST00000006105	Shpk	-0.797054847	0.000631585	0.488056683	0.022924723
ENSMUST00000006112	Ephb3	0.111418132	0.002854875	103.1229134	0.000228048
ENSMUST00000006128	Rcn1	4.790164208	0.00000154	23.18536273	7.18E-07
ENSMUST00000006137	Trap1	-0.197669803	0.0000232	1.20823081	0.000132064
ENSMUST00000006178	Kptn	0.433998323	0.000900609	-0.085875295	0.005193719
ENSMUST00000006181	Napa	3.630952162	5.43E-08	2.216009766	4.38E-06
ENSMUST00000006209	Sra1	0.155522448	0.016520293	6.995549622	0.020309206
ENSMUST00000006217	Snf8	0.889386268	0.000421695	-0.387401689	0.000172413
ENSMUST00000006235	Ctsb	-0.709829544	0.0000012	-0.085181193	0.002443269
ENSMUST00000006254	Tbcb	5.797666832	0.000000172	5.018707314	9.55E-07
ENSMUST00000006293	Crkl	0.404164911	0.0000463	1.15444338	0.011320023
ENSMUST00000006301	Lrwd1	3.424623243	0.000123758	-0.648329543	0.000104277
ENSMUST00000006311	Tead4	0.447162896	0.011040897	45.88147315	0.000664246
ENSMUST00000006353	Cdkal1	-0.480363252	0.000405427	0.900227223	0.025066612
ENSMUST00000006367	Htra1	-0.687300649	0.004429809	54.20141997	0.004661184
ENSMUST00000006377	Zbtb17	-0.278355935	0.000943114	0.298027046	0.007142759
ENSMUST00000006391	Serpinb9	0.648517525	0.00000692	4.853386911	0.000173197
ENSMUST00000006392	Serpinb9b	473.1784204	1.15E-08	1221.15829	2.85E-06
ENSMUST00000006397	Epor	-0.917071414	0.014821709	-0.998157294	9.82E-06
ENSMUST00000006424	Mob1b	0.092401784	0.01343262	0	1.85E-05
ENSMUST00000006435	Atp6v1b2	0.132041269	0.00000355	-0.234849063	3.86E-05
ENSMUST00000006444	Tep1	-0.889041188	0.00000334	-0.610879355	8.24E-05
ENSMUST00000006451	Ttc5	-0.33860465	0.000116316	-0.232886139	0.001017254
ENSMUST00000006452	Osgep	18.53106817	0.004577746	6.407794652	0.030731815
ENSMUST00000006462	Aamp	-0.171050304	0.000117985	0.612337865	0.010339087
ENSMUST00000006467	Arpc2	2.458800341	0.000000916	31.9186522	4.09E-05
ENSMUST00000006470	Kmt2b	-0.996730764	0.000122364	-0.982465989	0.000430869
ENSMUST00000006478	Tmem147	10.90370579	2.75E-08	3.688147633	1.57E-06
ENSMUST00000006496	Rps9	9.333348489	4.68E-09	-0.435531	0.000158209
ENSMUST00000006544	Gcat	3.59378012	0.0000605	6.93048387	0.002599249
ENSMUST00000006557	Elovl1	8.99002913	0.000038	0.609259827	0.00423901
ENSMUST00000006559	Tpbg	7.590623097	0.014834406	0	9.45E-06
ENSMUST00000006565	Cdc20	41.5390354	0.000000594	-0.531936615	0.003363864
ENSMUST00000006579	Pfdn2	2.772132137	0.000550406	-0.325288253	0.008550457
ENSMUST00000006587	Tmem189	-0.476662816	0.000239358	-0.41773291	0.00122656
ENSMUST00000006611	Srm	19.87261589	0.000000128	4.267599829	8.53E-07
ENSMUST00000006614	Epha2	3.523101818	0.000194332	5.273563271	1.26E-05
ENSMUST00000006618	Arhgef19	-0.731874274	0.004130172	26.68145574	0.002043485
ENSMUST00000006625	Rbm14	3.870314553	0.00000541	-0.345961547	0.008779389
ENSMUST00000006646	Nsmf	-0.539245982	0.01032903	47.42020883	0.001687436
ENSMUST00000006667	Gvin1	-0.971027918	0.024636533	-0.998906857	7.42E-05
ENSMUST00000006669	Pdk1	-0.161433383	0.00019772	-0.11339908	0.028834495
ENSMUST00000006692	Mvd	1.055201988	0.00018373	1.649734951	0.000590881
ENSMUST00000006701	Stimate	-0.032099223	0.000500549	2.926569918	0.000167103
ENSMUST00000006749	Slc4a1	-1	0.00000656	-0.999946168	2.22E-06
ENSMUST00000006754	Ubtf	0	0.0000332	0	8.82E-05
ENSMUST00000006760	Cdt1	4.469571107	0.000129055	-0.887608296	6.74E-07
ENSMUST00000006764	Aprt	35.74776325	0.00000331	1.803153674	0.000172274
ENSMUST00000006774	Gtf2h1	0.881040787	0.00000335	0.560447239	0.03398842
ENSMUST00000006828	Aplp1	5.979589905	0.000226612	95.85666803	6.54E-05
ENSMUST00000006838	Qars	2.073685157	0.00000297	6.221171915	0.006259953
ENSMUST00000006851	Qrich1	5.234949531	0.000000667	1.767227138	0.000267298
ENSMUST00000006853	P4htm	10.99364774	0.006668139	9.499574705	0.003103145
ENSMUST00000006854	Usp19	-0.766077079	0.001263472	11.45139814	0.01780275
ENSMUST00000006856	Pola1	-0.357738405	0.001765735	-0.860861066	0.0002589
ENSMUST00000006900	Acot13	2.652857662	0.00000101	6.118135991	2.77E-05
ENSMUST00000006911	Cdk4	20.12749683	1.19E-08	1.250632964	6.05E-05
ENSMUST00000006912	Pip4k2a	0.406895754	0.0000431	-0.860905222	8.64E-06
ENSMUST00000006914	B4galnt1	3.002730208	0.0000413	-0.453070466	0.000617512
ENSMUST00000006948	-	7.162588328	0.001846283	0.63558136	0.004489529
ENSMUST00000006948	-	7.162588328	0.001846283	0.63558136	0.004489529
ENSMUST00000007005	Acat2	0.845910001	0.0000205	2.486478186	6.38E-05
ENSMUST00000007012	Sod2	-0.084285919	0.00000741	1.219076145	2.88E-05
ENSMUST00000007042	Ik	-0.575254872	0.00000735	-0.181616108	9.31E-05
ENSMUST00000007046	Tmco6	-0.037372954	0.003102147	-0.728868986	0.000338625
ENSMUST00000007139	Eif1b	1.049168843	0.0000124	-0.275693709	0.000525917
ENSMUST00000007171	Chrd	-0.728809595	0.004234994	8.125070968	0.012168965
ENSMUST00000007212	Psmd2	0.649815453	0.00000127	0.646923015	0.004441715
ENSMUST00000007216	Ap2m1	-0.770033647	0.00000797	-0.341540342	0.004562551
ENSMUST00000007245	Vwa7	-1	0.000343228	-0.936082317	0.001856748
ENSMUST00000007251	Abhd16a	-0.268977672	0.0000985	1.201608022	0.001004104
ENSMUST00000007253	Neu1	-0.278058751	0.003332331	-0.348754015	0.000714677
ENSMUST00000007255	Ddah2	2.640209531	0.000125258	0.470209141	0.002163845
ENSMUST00000007257	Clic1	19.81673159	4.05E-09	0.517307533	0.000208421
ENSMUST00000007266	Lsm2	5.531306846	0.008850665	-0.814987026	0.018733309
ENSMUST00000007296	Pole	-0.739340034	0.022491087	-0.885287301	0.001101296
ENSMUST00000007317	Krt19	63.0024537	0.000498229	9.398721455	0.006239958
ENSMUST00000007482	Mrpl49	1.061301515	0.0000462	-0.140736697	0.000798488
ENSMUST00000007559	Gatad1	3.769844555	4.11E-08	3.239837196	2.25E-05
ENSMUST00000007602	M6pr	0.585952409	0.00000145	0.421125314	0.003823358
ENSMUST00000007708	Ppp2r1a	2.3393871	0.000000125	2.399525925	1.59E-06
ENSMUST00000007733	Tinf2	-0.341601744	0.000382884	-0.752046363	0.000532248
ENSMUST00000007738	Hapln4	-0.867363472	0.003114449	6.686413328	0.007887905
ENSMUST00000007747	Dus3l	0.145903781	0.001225215	-0.069238592	0.014921498
ENSMUST00000007757	Tgfbr1	0.659797278	0.00000892	0.154497963	0.013013821
ENSMUST00000007799	Cav1	-0.341246801	0.000328109	281.7113403	6.37E-06
ENSMUST00000007803	Bcl2l1	0.958362533	0.0000902	-0.798706904	5.24E-07
ENSMUST00000007814	Khsrp	-0.824846391	0.00000185	-0.831254838	3.07E-06
ENSMUST00000007865	Ccdc124	4.269576195	0.000000769	0.588318203	0.001952682
ENSMUST00000007884	Zfp54	2.713621041	0.000206939	2.628035071	0.00232829
ENSMUST00000007921	0610009B22Rik	4.942452286	0.000618844	2.218069958	0.000595901
ENSMUST00000007949	Twist2	14.82624431	0.0000483	0	5.44E-06
ENSMUST00000007959	Rhoa	3.721015539	6.08E-08	3.330938033	1.39E-05
ENSMUST00000007977	-	0.780905197	0.000821073	-0.460027483	0.001573591
ENSMUST00000007980	Hnrnpa0	-0.54901066	0.0000935	-0.833779619	5.50E-07
ENSMUST00000007981	Prrg2	0.067986809	0.001624201	1.055733489	0.002944088
ENSMUST00000007993	Rbm28	-0.859104886	0.00000396	-0.372513844	0.000765044
ENSMUST00000008004	Ddx49	1.244425256	0.0000629	3.019275811	0.02116096
ENSMUST00000008016	Id3	11.48865987	0.00000341	20.91568183	6.26E-09
ENSMUST00000008032	Crlf1	3311.530324	0.00000449	768.5641984	0.000184422
ENSMUST00000008036	Rplp1	6.065245675	0.000000913	0.681712302	0.000446088
ENSMUST00000008094	Abhd8	8.656572699	0.0000661	2.693312389	0.002567321
ENSMUST00000008131	Ift22	2.779418556	0.007517866	0.292022844	0.007865146
ENSMUST00000008179	Mid1ip1	0.472671624	0.000411346	-0.700042011	7.63E-05
ENSMUST00000008280	Fhl2	193.5993963	0.000000885	115.7361352	9.37E-05
ENSMUST00000008284	-	2.942041542	0.00000645	-0.215754722	0.009184864
ENSMUST00000008350	Cers4	-0.996378129	0.0000146	-0.725379661	0.003297604
ENSMUST00000008445	Phax	1.869238312	0.000082	0.658449321	0.001649757
ENSMUST00000008462	Relt	6.115070485	0.0000188	-0.483837759	0.000650788
ENSMUST00000008477	Snrpb2	1.548055086	0.00000312	-0.085121403	0.001802305
ENSMUST00000008528	Sertad1	27.09520472	0.000000175	3.92237725	2.24E-06
ENSMUST00000008537	Carhsp1	0.139242341	0.0000173	-0.371360621	0.000893454
ENSMUST00000008542	Elk3	-0.376526417	0.000588207	0.276877863	0.002943146
ENSMUST00000008573	Herpud2	-0.089527043	0.0000208	1.680280245	4.20E-05
ENSMUST00000008579	Rdh13	3.954109907	0.000000192	7.457982177	1.23E-05
ENSMUST00000008594	Nutf2	2.781774234	0.00000229	1.161571805	0.000872462
ENSMUST00000008684	Mgst1	-0.096028755	0.0000397	0.858441104	0.00249626
ENSMUST00000008733	Dnajb6	1.804740078	0.000000628	-0.356967827	0.001922044
ENSMUST00000008748	Ubqln4	-0.175578354	0.000624202	-0.407756751	0.000160177
ENSMUST00000008812	Rps18	41.0853378	2.29E-08	1.262802906	0.021764268
ENSMUST00000008830	Zfp955a	0.189211809	0.001603973	5.063459432	0.002229297
ENSMUST00000008893	Coro1b	1.652032494	0.000000501	1.217982703	0.000195331
ENSMUST00000008907	Man1a2	-0.166940565	0.0000331	0.695376785	0.000196886
ENSMUST00000008966	Acyp1	7.685854146	0.000812899	-0.618408211	0.036239209
ENSMUST00000009003	Rala	1.077016291	0.000410577	2.333501932	6.17E-06
ENSMUST00000009036	Vdac3	3.889094236	0.000000028	1.15794395	0.00086705
ENSMUST00000009039	Rpl30	44.11472891	0.000000473	0.36357049	0.001934653
ENSMUST00000009058	Abcb1b	-0.606499646	0.000223855	3.882609184	0.001715998
ENSMUST00000009102	Vps72	-0.270300326	0.000499714	-0.166666944	0.001701278
ENSMUST00000009120	Gabpa	-0.174473167	0.025169652	0.350563145	0.000448961
ENSMUST00000009138	Stk38	-0.573498983	0.0000435	-0.530581412	9.84E-06
ENSMUST00000009143	Bmp7	-0.991727599	0.000112084	-0.828407827	0.001414262
ENSMUST00000009157	Dynll1	12.44236174	1.18E-08	2.884128993	1.05E-05
ENSMUST00000009174	Pdcl	1.652304238	0.0000455	1.277645821	0.000176036
ENSMUST00000009219	Cabp7	-0.558064106	0.0016275	-0.754398744	0.00712162
ENSMUST00000009220	Zmat5	1.097480471	0.000609646	-0.013540442	0.002445051
ENSMUST00000009234	Ap1b1	-0.222188421	0.0000381	1.144020929	0.001277071
ENSMUST00000009236	Derl3	-0.909855377	0.000920894	-0.893640594	0.001233281
ENSMUST00000009256	Bcl2l13	-0.818056476	0.00000132	-0.366167923	0.012588393
ENSMUST00000009321	Dgcr8	1.013725726	0.0000801	0.245100636	0.0022882
ENSMUST00000009329	Ccl8	-0.909749536	0.000752076	0.895225961	0.011159602
ENSMUST00000009340	Ifi211	0.354409898	0.0000634	0.076743685	0.001678452
ENSMUST00000009411	Zfp212	-0.281904681	0.000602675	-0.298439793	0.000901934
ENSMUST00000009425	Rarres2	-0.988152719	0.0000214	-0.959335678	0.000477301
ENSMUST00000009435	Pttg1ip	0.697354159	0.00000461	2.473157271	1.10E-06
ENSMUST00000009522	Slc16a12	-0.99841973	0.000169985	-0.514797988	0.027635709
ENSMUST00000009530	Timp1	1557.633588	3.92E-09	3131.842093	7.23E-05
ENSMUST00000009550	Elk1	-0.068429044	0.000170956	3.563236724	0.00112391
ENSMUST00000009679	Rnmt	0.635674446	0.006566648	0.617629009	0.004502851
ENSMUST00000009693	Srp14	13.40022616	3.74E-09	3.794335321	5.10E-07
ENSMUST00000009699	Cdk9	-0.670886272	0.000219291	-0.541306733	0.019865595
ENSMUST00000009707	Tor2a	2.870582805	0.000136903	2.976814316	0.015816442
ENSMUST00000009713	Mrtfb	-0.930470646	0.0000198	0	3.08E-05
ENSMUST00000009728	Syngr1	-0.403179004	0.013653103	-0.763232552	0.002288446
ENSMUST00000009774	Ppp2cb	-0.894042308	0.00000272	-0.816124086	2.90E-06
ENSMUST00000009777	G0s2	-0.982648559	0.00000579	-0.898620277	0.000309422
ENSMUST00000009789	P4ha1	2.004200798	0.00049062	8.540272965	4.17E-05
ENSMUST00000009831	Fxyd5	46.36915611	0.002089278	0.59613409	0.005646558
ENSMUST00000009875	Kcnd1	1.481504238	0.004353116	0.671407453	0.010473093
ENSMUST00000009877	Tfcp2	-0.74994252	0.000444275	0.748426192	0.002394483
ENSMUST00000009885	Ubp1	36800.48984	0.0000305	-0.929443884	0.000308791
ENSMUST00000009972	Cilk1	-0.236557396	0.002695134	1.331673792	0.005359325
ENSMUST00000010007	Sdhb	3.59602017	0.00000074	2.395412446	2.47E-06
ENSMUST00000010020	Cox4i2	-0.856080598	0.001457995	2.87360863	0.021880882
ENSMUST00000010038	Snap47	5.957830805	5.96E-08	23.99404251	4.40E-07
ENSMUST00000010049	Kdsr	-0.201712626	0.0000517	9.073844032	6.63E-07
ENSMUST00000010189	Tmem115	2.834554556	0.000000303	5.883436488	1.19E-06
ENSMUST00000010191	Hyal2	6.762462746	0.00000228	10.47721561	4.55E-06
ENSMUST00000010192	Ifrd2	-0.179147917	0.002707603	-0.927556104	2.56E-07
ENSMUST00000010198	Tusc2	-0.223452827	0.000226841	0.108847634	0.000748366
ENSMUST00000010201	Nprl2	0.794939221	0.001227481	-0.124389267	0.004373617
ENSMUST00000010211	Rassf1	11.44101893	1.57E-08	11.66607535	4.81E-05
ENSMUST00000010239	Slc3a2	0.714078285	0.00000904	1.055216443	0.000429856
ENSMUST00000010241	Nxf1	0.380035543	0.0000269	0.225461227	0.001392718
ENSMUST00000010248	Tmem223	5.770835346	0.000107665	1.421468738	0.0002919
ENSMUST00000010249	Tmem179b	4.837783168	0.00000796	0.143893129	0.000333681
ENSMUST00000010278	Wdr77	4.727898289	0.000000172	1.865132117	2.43E-05
ENSMUST00000010286	Tnfrsf13b	-1	0.00000484	-1	1.29E-06
ENSMUST00000010298	Spire2	-0.362537807	0.001272711	0.517532181	0.009908567
ENSMUST00000010348	Fdx2	7.008691629	0.000000939	4.179567725	1.09E-05
ENSMUST00000010421	2610507B11Rik	-0.939918687	1.88E-08	-0.734320861	1.64E-06
ENSMUST00000010434	AI597479	0.063787412	0.0000665	1.853551868	0.000139348
ENSMUST00000010451	Tmem86a	-0.580833577	0.001132479	-0.202360296	0.018519776
ENSMUST00000010502	Ifi35	0.496443048	0.000330075	-0.216420937	0.018546998
ENSMUST00000010506	Rdm1	1.460835376	0.001013446	-0.508796546	0.000575601
ENSMUST00000010520	Nedd8	6.847916589	0.00000883	0.775355766	0.000252582
ENSMUST00000010536	Gosr1	-0.188905725	0.000178444	0.490446183	0.000572818
ENSMUST00000010550	Mrpl52	-0.361801741	0.000524062	1.07530113	0.000613496
ENSMUST00000010698	Mettl16	9.749907287	0.020189095	31.8106192	0.006523052
ENSMUST00000010795	Acaa1b	-0.986563718	0.0000135	15.11514373	0.004315745
ENSMUST00000010804	Plcd1	1.492757412	0.0000342	52.58220562	1.15E-05
ENSMUST00000010807	Fads1	2.343118951	0.0000147	2.238978453	1.90E-05
ENSMUST00000010899	Cars	2.289055266	0.000394782	0.461080332	0.017249827
ENSMUST00000010941	Wnt2	2.536310884	0.000165721	291.4393035	0.000147163
ENSMUST00000010974	Kdelr3	52.80309074	1.23E-09	355.0280929	7.14E-08
ENSMUST00000011029	Dnajc19; Dnajc19-ps	-0.921787924	0.0000999	-0.670812672	0.006643304
ENSMUST00000011055	Apip	4.00900803	0.000100833	1.272806915	0.000643408
ENSMUST00000011058	Pdhx	-0.461312165	0.000157057	0.329883832	0.001231529
ENSMUST00000011302	Brf1	-0.665973533	0.000173097	-0.742019832	0.000113963
ENSMUST00000011400	Adam19	1.934704081	0.000000248	0.139074752	0.018230232
ENSMUST00000011445	Cd209d	-1	0.0000062	-1	5.40E-05
ENSMUST00000011450	Sugp1	-0.241724978	0.000294891	0.122789137	0.001260564
ENSMUST00000011492	Acad9	-0.731461788	0.0000233	1.685682209	0.000311775
ENSMUST00000011526	Dhdh	-0.984338157	0.000000573	-0.630423365	0.002864876
ENSMUST00000011623	Dennd1c	-1	0.00000375	-1	2.78E-06
ENSMUST00000011733	Fsd1	3.396215874	0.001705734	0	1.76E-05
ENSMUST00000011896	Pgam1	6.106115736	5.87E-08	5.047340156	2.13E-07
ENSMUST00000011934	Ttn	-1	0.000358284	-1	2.88E-05
ENSMUST00000011981	Snapc2	7.028285931	0.00000124	2.425217	4.03E-05
ENSMUST00000012028	Gltp	0.083208373	0.0000489	0.301656014	0.000339493
ENSMUST00000012104	Ccnt1	11.75674758	0.009722003	0	4.25E-06
ENSMUST00000012161	Scarf2	0.082138651	0.000769773	12.26581302	3.58E-05
ENSMUST00000012348	Gstm2	1.09072514	0.00000123	20.73536953	0.000104977
ENSMUST00000012566	Tmem167	41.76257754	0.000000155	22.84323607	1.76E-06
ENSMUST00000012580	Hps3	-0.144646713	0.034352548	0.011368491	0.005307808
ENSMUST00000012587	Kif11	0.136649752	0.000277544	-0.970142869	5.43E-06
ENSMUST00000012627	Rpa3	11.09897995	0.00000963	-0.176570393	0.000828031
ENSMUST00000012679	Tnpo3	-0.744292212	0.000601208	-0.212170269	0.020580893
ENSMUST00000012725	Zfp273	-0.118203916	0.003631264	0.392587575	0.005962034
ENSMUST00000012847	Cd209a	-1	0.00000597	-1	1.02E-05
ENSMUST00000012849	Retn	-0.997837946	0.0000005	-0.889574923	0.00311966
ENSMUST00000013220	Amotl1	-0.948635174	1.14E-08	3.823596548	0.007251589
ENSMUST00000013294	Gfod2	-0.098127412	0.000651371	1.531831262	0.002530333
ENSMUST00000013299	Enkd1	0.366571692	0.004351232	-0.830236443	0.001034102
ENSMUST00000013304	Atp6v0d1	2.171939801	0.000000895	2.2482533	1.88E-06
ENSMUST00000013338	Arih2	0.192380796	0.0000132	0.385669829	0.000454705
ENSMUST00000013559	Igf2bp1	54.37174324	0.000157743	24.98552316	0.002100775
ENSMUST00000013693	Commd8	0.984291557	0.000350662	1.01108963	0.000643183
ENSMUST00000013737	Ndufs2	1.55183277	0.000000236	2.256454676	3.20E-05
ENSMUST00000013759	Fnbp4	-0.836582027	0.000634627	-0.824711635	1.37E-05
ENSMUST00000013766	Atraid	3.672139737	0.0000182	10.13921262	0.000213574
ENSMUST00000013773	Cad	1.205119272	0.001407865	0.073032256	0.003532744
ENSMUST00000013807	Pten	-0.908292816	0.00000105	-0.82135943	1.22E-07
ENSMUST00000013842	Pea15a	1.204083615	0.000000882	19.005341	1.51E-06
ENSMUST00000013845	Timm23	6.188523957	0.000281872	0.919366618	0.001661929
ENSMUST00000013851	Tnfaip8l2	-1	0.00000444	-0.99830004	1.46E-05
ENSMUST00000013886	Ppp1r12c	-0.94540031	0.000113333	-0.695870972	0.019606855
ENSMUST00000013949	Birc3	-0.278621911	0.001585514	-0.623360678	0.000255012
ENSMUST00000013966	Elof1	2.920132693	0.000000378	-0.149955915	0.002808083
ENSMUST00000013970	Pip4k2c	-0.160467836	0.0000946	-0.174504275	0.004766963
ENSMUST00000014022	Rnf170	-0.433899016	0.017021714	0.149715715	0.004170011
ENSMUST00000014058	Klk10	5.364236035	0.001072757	0	0.000112033
ENSMUST00000014065	Clip3	4.479430831	0.00000583	152.3442546	1.59E-05
ENSMUST00000014118	Mcemp1	-1	0.00000519	-0.999371124	6.24E-06
ENSMUST00000014174	Pax5	-1	0.000334468	-1	6.70E-07
ENSMUST00000014218	Rnf168	-0.726550918	0.00052953	0	2.43E-05
ENSMUST00000014221	Chp1	-0.155963045	0.0000123	1.621329176	9.54E-05
ENSMUST00000014290	Apbb1ip	-0.837315708	0.000489234	-0.945848298	0.000131029
ENSMUST00000014321	Tvp23b	3.796784539	0.00000371	5.557579016	1.09E-06
ENSMUST00000014339	Dnajc7	3.218175858	0.0000822	-0.008169433	0.000355234
ENSMUST00000014370	Cacybp	4.378910782	0.000000803	1.329785284	2.90E-05
ENSMUST00000014389	Pigl	3.099936538	0.00000163	4.742154268	0.00072793
ENSMUST00000014438	Ndufa2	1.635602708	0.000000552	0.61105811	0.012451743
ENSMUST00000014447	Glis2	1.530815517	0.0000918	49.80954579	0.002292614
ENSMUST00000014457	Cox6c	2.001605588	0.000000139	1.221133203	0.000170183
ENSMUST00000014473	Bicc1	-0.941605214	0.019024189	0	2.64E-05
ENSMUST00000014499	Anapc1	-0.659944813	0.000149583	-0.392129357	0.001318501
ENSMUST00000014505	Mertk	-0.989408674	0.002893088	-0.207438841	0.033450874
ENSMUST00000014546	Tsg101	4.177059522	7.45E-08	3.292851044	5.55E-07
ENSMUST00000014597	Blk	-1	0.0000511	-1	2.19E-06
ENSMUST00000014614	Rnf166	1.423135535	0.000114999	0.179408094	0.000681292
ENSMUST00000014640	Ankrd28	-0.80150625	0.0000232	-0.459596198	0.000153002
ENSMUST00000014642	Ankrd52	-0.590401352	0.0000282	0.791969648	0.037137339
ENSMUST00000014647	Pkd2l2	-0.380641655	0.00483425	-0.530861079	0.005682171
ENSMUST00000014684	U2af1	2.428184838	0.0000141	-0.299429131	0.001737492
ENSMUST00000014691	Wdfy2	-0.863061187	0.000062	1.761773016	0.005721034
ENSMUST00000014694	Rbsn	-0.520907199	0.0000543	1.47671043	0.00031429
ENSMUST00000014695	Mrps25	3.476287031	0.0000681	0.095838746	0.001737695
ENSMUST00000014698	Dguok	2.317916534	0.0000922	1.810944499	0.000695647
ENSMUST00000014743	Csf1	21.46190319	1.32E-08	146.7142693	0.00240982
ENSMUST00000014750	Slc25a11	0.925926771	0.0000025	0.995245945	5.72E-05
ENSMUST00000014777	Cpne8	-0.277283666	0.001622766	27.42037761	0.003367619
ENSMUST00000014848	Hoxa2	-0.238272287	0.005977261	7.115157182	0.009552932
ENSMUST00000014892	Tex261	0.543216511	0.0000118	0.08531102	0.000605296
ENSMUST00000014911	Tbp	11.17504254	0.018071347	0.192399724	0.014834818
ENSMUST00000014913	Psmb1	6.409528108	1.09E-08	1.372670683	0.000106504
ENSMUST00000014920	Nol3	-0.916775319	0.00000976	11.51340012	0.013799344
ENSMUST00000014922	Fhod1	-0.978203172	0.0000128	-0.928182781	6.01E-05
ENSMUST00000014957	Stc1	-0.876995055	0.002383924	3.87812773	0.004854901
ENSMUST00000014990	Tppp3	-0.9235537	0.001995108	-0.421888865	0.004483134
ENSMUST00000015000	Tmem208	10.90527362	0.000000166	1.999731762	6.32E-05
ENSMUST00000015003	E2f4	0.074428567	0.000111724	-0.822164235	3.73E-05
ENSMUST00000015011	Surf4	6.330862853	6.34E-09	4.618467018	4.98E-07
ENSMUST00000015017	Surf2	4.448632597	0.000135743	0.736912938	0.001956328
ENSMUST00000015049	Dnajb9	0.689533458	0.000900615	4.731114613	6.54E-05
ENSMUST00000015124	Tsen15	10.71750801	0.000108972	3.437328992	2.70E-05
ENSMUST00000015137	Limk1	0.781930613	0.000309137	10.47909722	0.027633518
ENSMUST00000015138	Eln	-0.996383884	0.000248962	-0.752770633	0.01546841
ENSMUST00000015146	Efr3a	-0.225151342	0.006946183	1.532644217	0.001439209
ENSMUST00000015157	Trappc2l	25.86062408	6.23E-08	2.24299608	6.08E-05
ENSMUST00000015160	Acsf3	-0.837657984	0.0000418	-0.197016931	0.006987088
ENSMUST00000015171	Galns	-0.487913512	0.000329502	-0.607490532	0.000711126
ENSMUST00000015197	Gata2	4.05463051	0.003245657	5.522490657	0.030771585
ENSMUST00000015227	C8g	-0.659976389	0.002679905	-0.840162964	0.0086221
ENSMUST00000015236	Edf1	10.5192919	7.89E-08	1.179340093	4.99E-05
ENSMUST00000015256	Slc25a13	3.595078915	0.0000616	2.482015772	0.011912705
ENSMUST00000015277	Lrrk1	-0.521987948	0.008403306	5.230333428	0.005004292
ENSMUST00000015278	Aldh1a3	8.259064788	0.0000707	38.37079215	0.001730464
ENSMUST00000015333	Casd1	-0.62857665	0.000822155	-0.749242636	1.95E-05
ENSMUST00000015346	Cnksr3	-0.58780535	0.001225938	1.161382086	0.020702249
ENSMUST00000015358	Mtmr1	-0.790992365	0.007016598	-0.477888666	0.000955266
ENSMUST00000015391	Nipsnap3b	7.585361618	0.000000344	3.88937728	0.000119916
ENSMUST00000015433	Lage3	4.271316308	0.0000235	-0.163643166	0.002406785
ENSMUST00000015434	Ubl4a; Gm44504	51.08684486	0.00168944	2.461941861	0.016479947
ENSMUST00000015435	Gdi1	0.349251267	0.0000105	0.628966068	0.000893308
ENSMUST00000015449	Sash1	-0.973046459	3.30E-09	1.191187298	0.00203006
ENSMUST00000015456	Gadd45b	6.119511643	0.0000568	3.029757018	8.24E-05
ENSMUST00000015467	Slc39a1	2.926780065	5.55E-08	16.66702869	1.35E-08
ENSMUST00000015481	Endog	0.932872199	0.001176926	3.520808917	0.003264318
ENSMUST00000015484	Cybb	-0.999909119	0.00000118	-1	6.63E-08
ENSMUST00000015486	Xk	1.056077239	0.009102919	-0.840577433	0.002387647
ENSMUST00000015511	Plxnd1	-0.990924283	1.37E-08	-0.919617625	9.33E-05
ENSMUST00000015540	Cd83	-1	0.00000266	-0.993427896	6.73E-05
ENSMUST00000015581	Gzmb	-1	0.0000134	-1	6.16E-05
ENSMUST00000015585	Gzmc	0	0.0000146	0	0.000122983
ENSMUST00000015594	Mcpt8	0	0.0000261	-0.955560328	0.000186418
ENSMUST00000015605	Atf6b	-0.198759739	0.011010373	-0.248516573	0.003121368
ENSMUST00000015612	Notch4	-0.9334451	0.000193428	0.397028504	0.018244924
ENSMUST00000015620	Prrt1	-0.960408041	0.000482987	-0.983983705	0.000212793
ENSMUST00000015622	Rnf5	1.864279854	0.00000489	0.671456801	0.000269317
ENSMUST00000015664	Ctsk	0.167106953	0.0000443	4.253448492	0.00153065
ENSMUST00000015680	Mocs2	453.8483366	0.000163828	22.58707349	0.00602919
ENSMUST00000015712	Lpl	-0.996273277	5.49E-08	-0.950605162	0.00531276
ENSMUST00000015719	Atp6v0e	13.54274847	1.87E-09	5.238967566	3.68E-07
ENSMUST00000015725	Bnip1	0.77241426	0.00113798	-0.133028687	0.0232108
ENSMUST00000015749	Srf	-0.176129384	0.000130144	-0.748057371	5.01E-06
ENSMUST00000015791	Lama5	-0.947356779	0.000000859	0.766270663	0.011263627
ENSMUST00000015796	Steap1	969.0383619	0.0000236	0	2.83E-06
ENSMUST00000015797	Steap2	0	0.000000538	0	2.89E-06
ENSMUST00000015800	Hspa8	2.58498153	0.0000895	2.644196443	0.003351551
ENSMUST00000015812	Pdzd11	26.71023721	0.002087966	5.132083828	0.017495727
ENSMUST00000015816	Mrpl32	9.550948238	0.000000124	3.232041084	8.99E-06
ENSMUST00000015829	Acadsb	-0.63550979	0.0000264	12.07589227	0.001403981
ENSMUST00000015846	Anxa9	-0.746670879	0.009101537	-0.843224841	0.003299888
ENSMUST00000015855	Prune1	-0.467804543	0.0000522	0.286760988	0.001310666
ENSMUST00000015858	Cers2	2.377821876	0.000000228	2.223640696	6.07E-06
ENSMUST00000015877	Capza2	2.378259807	0.00000349	1.825242255	8.52E-06
ENSMUST00000015889	Plekho1	-0.412117356	0.001179777	-0.851048308	0.001809185
ENSMUST00000015891	Vps45	1.343809656	0.0000458	1.346969416	0.002424724
ENSMUST00000015893	Anp32e	3.881484607	0.000312175	-0.512091913	0.007474508
ENSMUST00000015894	Aph1a	3.080302623	0.00000136	2.677019418	0.002222957
ENSMUST00000015901	Ppil4	-0.053656478	0.000202958	-0.101637268	0.000859512
ENSMUST00000015903	Cnih1	10.96943541	2.57E-08	5.624541466	1.46E-06
ENSMUST00000015948	Med28	36.27051571	0.00000536	1.292163408	0.000630914
ENSMUST00000015981	Sqstm1	2.163533736	0.000260402	0.95124627	0.021537549
ENSMUST00000015994	Adamtsl4	-0.700117675	0.002621345	69.74050282	0.001711262
ENSMUST00000015998	Cd5l	-1	0.0000103	-1	2.79E-06
ENSMUST00000016033	Lta4h	-0.007612263	0.000023	-0.450827813	0.002196988
ENSMUST00000016081	Macroh2a1	0.192068048	0.000337549	-0.969114137	1.52E-07
ENSMUST00000016086	Gtf2ird2	-0.467930169	0.007120924	-0.747939141	0.00169129
ENSMUST00000016087	Bola1	25.20338531	0.002706054	0.924448064	0.003114278
ENSMUST00000016088	Castor2	-0.88316363	0.002933901	1.078114215	0.003757278
ENSMUST00000016105	Adss	2.531187888	0.00000169	2.071356984	1.37E-05
ENSMUST00000016115	Actr8	-0.217006371	0.00061542	0.231114677	0.001081757
ENSMUST00000016138	Fnta	2.398681696	0.000000107	2.610843827	1.22E-05
ENSMUST00000016143	Wasf3	-0.242783989	0.001478781	11.13254892	0.00180029
ENSMUST00000016144	Plpp1	67.39655179	0.000000257	27.04209992	2.04E-06
ENSMUST00000016168	Lbp	-0.983006299	0.000000579	2.30335888	0.000605625
ENSMUST00000016172	Celsr1	-0.957256692	0.003496426	-0.997462165	5.38E-05
ENSMUST00000016231	Fli1	-0.805346029	0.0000232	-0.892518507	4.27E-06
ENSMUST00000016309	Tmbim1	2.504106487	0.00000131	23.52335568	1.25E-08
ENSMUST00000016338	Hsd11b1	-0.913960138	0.0000429	-0.932052325	0.007729566
ENSMUST00000016396	Atp5e	0.974904825	0.0000132	-0.27761906	0.00774281
ENSMUST00000016400	Ctsz	0.184789434	0.00000215	2.26428323	9.87E-06
ENSMUST00000016401	Prelid3b	4.546040596	0.00000114	0.809423324	7.27E-05
ENSMUST00000016406	Sertad4	0.117501998	0.005961302	2.793450346	0.004765398
ENSMUST00000016452	Ube2a	4.371865722	0.00000798	2.837825205	1.58E-05
ENSMUST00000016463	Slc25a5	3.895152254	8.59E-08	4.426225318	0.000239916
ENSMUST00000016488	Ppdpf	0.632275945	0.018259996	-0.649789955	0.021532728
ENSMUST00000016553	Nkap	-0.358308539	0.000320098	-0.301789701	0.001153161
ENSMUST00000016571	Ndufa1	26.42645065	0.000000646	2.490917679	9.27E-06
ENSMUST00000016631	Ppfibp1	-0.057143299	0.0000512	116033742.2	6.37E-07
ENSMUST00000016638	Cd34	-0.986534229	0.002946002	-0.568798462	0.012556852
ENSMUST00000016640	Cd274	-0.924720846	0.000127809	-0.789916536	0.019498651
ENSMUST00000016664	Lnx2	-0.786689419	0.0000282	0.307937934	0.00427463
ENSMUST00000016670	Dyrk3	43.21082794	0.000180843	-0.898359613	1.36E-05
ENSMUST00000016672	Mapkapk2	-0.494094495	0.0000129	-0.630924175	2.05E-06
ENSMUST00000016678	Lamp2	0.990014452	0.000127675	7.490080205	3.48E-07
ENSMUST00000016696	Foxred2	0.401216947	0.043344001	1.513985978	0.025519506
ENSMUST00000016703	H3f3b	5.064979049	1.53E-08	0.015310268	0.000126153
ENSMUST00000016771	Myh9	-0.796614756	0.0000177	-0.554707926	0.012683478
ENSMUST00000016781	Ift27	21.67391248	0.000000907	2.170802412	0.000206816
ENSMUST00000016897	Ttll1	0.563838092	0.000154438	2.956938695	0.012737486
ENSMUST00000016901	Ttll12	5.495497185	0.000093	-0.104501565	0.000492161
ENSMUST00000016951	Serpinb1b	0	0.00000318	0	6.34E-05
ENSMUST00000016977	Mrps18c	6.802025028	0.00000508	-0.224775782	0.002402484
ENSMUST00000017065	Srsf6	6.725219259	0.0000128	1.648819826	0.001036484
ENSMUST00000017090	Kctd5	11.01345588	6.31E-08	4.56471506	9.74E-07
ENSMUST00000017153	Sdc4	6.171754151	6.57E-09	32.47176099	1.83E-07
ENSMUST00000017188	Serpinb6a	9.349518008	0.0000137	2996763664	7.34E-06
ENSMUST00000017288	Rnd3	0.293809852	0.000971854	9.214148448	1.38E-06
ENSMUST00000017290	Brca1	-0.705608064	0.001265142	-0.982980864	0.000161121
ENSMUST00000017332	Coa3	7.589569346	0.00000957	0.7549127	0.000568275
ENSMUST00000017354	Med24	-0.28148659	0.001215784	-0.621902928	5.19E-05
ENSMUST00000017365	Psmd3	1.426679292	0.00000163	1.240060025	6.38E-05
ENSMUST00000017430	Glod4	3.116390278	0.0000354	2.724440578	9.38E-05
ENSMUST00000017435	Taok1	-0.856036935	0.005238053	0.232034498	0.00071432
ENSMUST00000017443	Dnttip1	-0.335959849	0.001190266	-0.604167774	0.001338435
ENSMUST00000017453	Cd300lg	-0.999534546	0.00000964	-0.998175224	3.39E-05
ENSMUST00000017530	Traf4	4.09411943	0.000138411	0.898276609	0.011024264
ENSMUST00000017544	Stac2	0.677577231	0.002508989	-0.493259403	0.002782093
ENSMUST00000017548	Rpl19	10.50811956	3.04E-09	2.282769334	0.005190452
ENSMUST00000017549	Nek8	0.281390999	0.001270704	1.836483317	0.032798306
ENSMUST00000017552	Cacnb1	-0.963879387	0.005127511	-0.869339703	0.002141589
ENSMUST00000017567	Zfp207	2.897083259	0.00000288	2.017517044	6.99E-05
ENSMUST00000017572	Psmd11	-0.948127422	0.00000858	-0.925148854	2.47E-05
ENSMUST00000017590	C1qtnf1	-0.971623769	0.008068208	108929.7745	5.23E-05
ENSMUST00000017604	Cyba	9.27634571	0.00000304	-0.456611753	5.91E-05
ENSMUST00000017610	Timp2	2.540343148	7.27E-08	40.04719176	2.88E-07
ENSMUST00000017620	Cant1	0.147526682	0.000281508	3.601621135	0.002173006
ENSMUST00000017629	Top2b	-0.737945545	0.00000708	-0.580288166	0.002205088
ENSMUST00000017637	Igfbp4	-0.718449764	0.003023555	3.12868524	0.001102156
ENSMUST00000017743	Krt20	23.04905191	0.002340156	4.922150296	0.016189848
ENSMUST00000017751	Tns4	-0.721722131	0.00454781	-0.286551405	0.00314202
ENSMUST00000017759	Tnfaip1	3.505385228	0.000000712	8.695924783	1.06E-06
ENSMUST00000017783	Rab11fip4	-1	0.00000154	-0.895438848	0.000163796
ENSMUST00000017799	Cd40	-0.97952252	0.002516581	-0.974978822	0.000642315
ENSMUST00000017821	Wsb1	8.486423415	4.93E-08	1.131361091	0.000321342
ENSMUST00000017831	Rhot1	-0.280564447	0.000345673	7.418431823	0.015252676
ENSMUST00000017836	Rhbdl3	-0.988429642	0.0000308	-0.024355439	0.003907122
ENSMUST00000017839	Rnf135	0.033690408	0.001056298	1.027506704	0.005316177
ENSMUST00000017841	Ada	2.547548345	0.0000501	0.561644094	0.001039545
ENSMUST00000017851	Serinc3	-0.484294718	0.00000209	-0.659564004	1.49E-05
ENSMUST00000017891	Ghdc	-0.515470079	0.000140698	6.157033002	3.96E-05
ENSMUST00000017900	Slc12a7	-0.911927809	0.00000101	0.091357139	0.036268622
ENSMUST00000017908	Zswim1	2.35837475	0.0000706	2.258382493	0.000489581
ENSMUST00000017920	Crk	2.570941726	0.00000102	4.692177744	3.62E-05
ENSMUST00000017922	Cox7c	1.589958969	0.000359897	35.88074619	8.95E-05
ENSMUST00000017945	Mlx	8.349746923	0.02651319	17.33194894	0.012902362
ENSMUST00000017946	Retreg3	-0.478511629	0.000180844	-0.636311379	0.002459086
ENSMUST00000017974	Dhx58	-0.981432858	0.000575877	-0.975800957	0.000216585
ENSMUST00000017975	Rab5a	0.848172773	0.0000435	2.649402226	3.92E-05
ENSMUST00000017981	Nkiras2	3.065805366	0.000000514	1.886081033	7.56E-05
ENSMUST00000018002	Ift52	0.833203308	0.0000331	0.255343546	0.000506681
ENSMUST00000018005	Mybl2	4.555019912	0.0000693	-0.960320192	1.95E-05
ENSMUST00000018113	Ptgis	493.7123883	0.00000376	154.5567074	1.97E-07
ENSMUST00000018143	Ddx27	-0.405576779	0.000507948	0.114400418	0.0357728
ENSMUST00000018156	Rac3	6.295843072	0.020028359	19.99029899	0.001189603
ENSMUST00000018184	Rrp7a	1.493864634	0.00000206	1.083894888	0.000144576
ENSMUST00000018186	Cyb5r3	-0.171927338	0.0000461	16.40281209	5.17E-08
ENSMUST00000018212	Ints2	-0.590342815	0.014933342	-0.410350414	0.003571657
ENSMUST00000018246	H2bc4	3.244827068	0.00000138	12.70158313	2.85E-08
ENSMUST00000018274	Csnk1d	-0.47273652	0.000839677	-0.286691613	0.014436003
ENSMUST00000018287	Mafk	2.26325856	0.000000959	1.047841364	0.017961225
ENSMUST00000018311	Stard3	0.872019333	0.0000514	0.653740384	0.016480697
ENSMUST00000018313	Mfng	-0.998121149	0.000137613	-1	7.01E-06
ENSMUST00000018315	Vmp1	3.1960902	9.47E-08	4.620442154	2.94E-06
ENSMUST00000018333	Uchl5	3.448168479	0.003508154	-0.599295065	0.001731956
ENSMUST00000018337	Cdc73	-0.9248296	0.000000439	-0.591381324	0.000733371
ENSMUST00000018343	Ro60	0.794284677	0.00790417	0	4.42E-06
ENSMUST00000018361	Pmp22	9.715997163	0.00000143	147.6698063	5.65E-08
ENSMUST00000018382	Gdf9	0.106994967	0.001795628	-0.263105343	0.003275473
ENSMUST00000018383	Zcchc10	3.070273884	0.0000115	0.641073849	0.002531048
ENSMUST00000018429	Pld2	0.199116267	0.024556317	14.90246423	0.002208952
ENSMUST00000018430	Psmb6	3.49657997	4.33E-08	2.569799717	2.56E-06
ENSMUST00000018431	Spag7	7.324327183	0.0000213	0.465422377	0.000262136
ENSMUST00000018437	Pfn1	7.327376632	4.89E-09	-0.07200314	0.000384489
ENSMUST00000018449	Prpf8	-0.784724484	0.000000842	16.93080635	0.025052371
ENSMUST00000018466	Tomm34	-0.643197739	0.017523581	-0.05863326	0.035345216
ENSMUST00000018470	Ywhab	-0.35857412	0.0000206	1.333740045	1.82E-05
ENSMUST00000018476	Stk3	0.326136386	0.000110436	1.32337487	0.000145204
ENSMUST00000018478	Ksr1	-0.962846084	0.00000663	-0.891704395	0.000127904
ENSMUST00000018521	Vezf1	-0.272473306	0.000194195	2.040185163	0.013951272
ENSMUST00000018549	Mrm1	0.705399054	0.000549632	-0.540217262	0.000442843
ENSMUST00000018556	Kansl1	-0.73089159	0.000698543	-0.714889541	0.002903496
ENSMUST00000018568	Drg2	2.742154242	0.000000336	3.401274243	2.51E-06
ENSMUST00000018569	Dhx40	-0.273053292	0.000188059	0.031564493	0.025987143
ENSMUST00000018571	Ypel2	-0.965984826	0.00000469	-0.630464468	0.0011272
ENSMUST00000018572	Akap1	-0.78605412	0.032729813	209505.9196	0.000144885
ENSMUST00000018593	Rpain	1.860422503	0.000159414	-0.12825748	0.002616712
ENSMUST00000018614	Kcnab3	3.375280705	0.017808851	0	0.002570851
ENSMUST00000018625	Appbp2	0.336025161	0.0000101	1.273210303	3.54E-05
ENSMUST00000018632	Myh4	-1	0.000514653	-1	0.000786701
ENSMUST00000018644	Adora2b	56.05631634	0.000000412	3.017211635	0.001432404
ENSMUST00000018645	Ncor1	-0.979504475	0.011559761	8566.695519	0.00097789
ENSMUST00000018651	Trpv2	3.723953608	0.000868205	-0.425273088	0.01371028
ENSMUST00000018653	Cenpv	0.677467806	0.002992235	-0.827783995	0.025254091
ENSMUST00000018685	Cwc25	-0.310611801	0.000428354	1.257696031	0.014313217
ENSMUST00000018691	Pip4k2b	-0.937154324	0.000000464	-0.89409909	5.66E-06
ENSMUST00000018700	Dlg4	0.523115901	0.010281892	0.817288567	0.012215517
ENSMUST00000018710	Slc2a4	-1	0.000000516	-0.974734689	0.001192116
ENSMUST00000018711	Gabarap	3.902184236	0.00000021	1.174169487	0.000990032
ENSMUST00000018727	G3bp1	1.483760098	0.00000034	0.154673759	8.48E-05
ENSMUST00000018737	Sparc	-0.810816088	0.00000237	60.05502116	1.88E-06
ENSMUST00000018743	Mief2	-0.248584418	0.004558721	0.675518018	0.002477163
ENSMUST00000018744	Shmt1	0.797551619	0.000472745	-0.495898966	0.003347523
ENSMUST00000018748	Tbx3	-0.157699975	0.012309881	361630284.8	0.000603963
ENSMUST00000018755	Pdlim4	6.532479491	0.0000119	14.9935952	5.67E-05
ENSMUST00000018765	Mmp8	14.42979186	0.00919276	-0.999865168	2.14E-07
ENSMUST00000018795	Tada2a	-0.212189585	0.00068842	-0.075102761	0.002798176
ENSMUST00000018803	Pnpo	0.242593835	0.000167794	-0.903442754	1.66E-06
ENSMUST00000018805	Cog1	-0.17915964	0.000125331	2.547707714	9.55E-05
ENSMUST00000018810	Cbx1	-0.97452812	0.000795554	-0.824409201	0.001939139
ENSMUST00000018816	Copz2	6.334275714	0.000000151	122.1943863	2.78E-06
ENSMUST00000018821	Slc25a39	2.289576362	0.00000721	0.149669648	0.002256789
ENSMUST00000018841	Aatf	2.242238022	0.00000634	3.782843088	0.00015984
ENSMUST00000018851	Dync1h1	-0.972800294	2.81E-09	-0.718930639	0.001920832
ENSMUST00000018875	Ap2b1	-0.742316751	0.002167364	-0.825621304	2.97E-06
ENSMUST00000018877	Pex12	-0.444068223	0.016590501	-0.595351708	0.025860317
ENSMUST00000018880	Ndel1	3.493679234	0.000000105	5.382987528	2.70E-07
ENSMUST00000018884	Slc25a35	-0.446377115	0.001382397	-0.435566554	0.01094354
ENSMUST00000018887	Myh10	-0.999993821	0.000418431	-0.889979556	0.034611504
ENSMUST00000018896	Tnfsf13	-0.930568433	0.016809228	-0.912986527	0.001401945
ENSMUST00000018905	Mpdu1	0.40679782	0.000086	-0.129396218	0.000594101
ENSMUST00000018909	Fxr2	-0.798845329	0.0000186	-0.61611115	9.85E-05
ENSMUST00000018914	Atp5g3	5.943150714	0.00000296	-0.082081786	0.008483945
ENSMUST00000018918	Cd68	-0.853873323	0.000121135	-0.949607732	6.97E-05
ENSMUST00000018965	Avpi1	12.30030378	0.000000602	46.30083352	2.03E-06
ENSMUST00000018989	Unc45b	-0.997767416	0.0000911	-0.99010533	0.00013855
ENSMUST00000018990	Pank3	-0.965698036	0.00000264	-0.37409351	0.000228326
ENSMUST00000018992	Rars	4.343685104	0.000000105	4.853904893	1.89E-06
ENSMUST00000018993	Wwc1	-0.658490143	0.008744436	0.941814293	0.008316564
ENSMUST00000019026	Mrpl45	2.884087492	0.000000827	1.020384889	0.00025593
ENSMUST00000019038	Septin9	1.044518211	0.002255045	24.00833518	0.006216195
ENSMUST00000019044	Slc22a5	0.089203709	0.000398065	0.610928036	0.002776603
ENSMUST00000019050	P4ha2	7.930378967	0.0000952	0	2.39E-06
ENSMUST00000019064	Cxcl16	1.528919422	0.000418676	10.46170066	0.016712715
ENSMUST00000019065	Pelp1	-0.586204126	0.0000793	0.038519812	0.001301257
ENSMUST00000019067	Med11	3.567876166	0.000139905	0.036493833	0.001213621
ENSMUST00000019071	Ccl6	-0.996551579	0.000190442	-0.985433133	2.27E-05
ENSMUST00000019075	Natd1	-0.309650103	0.000217063	-0.013231704	0.001188181
ENSMUST00000019076	Map2k3	9.932162513	0.000000108	3.049940738	0.008873617
ENSMUST00000019109	Ywhah	4.928792151	1.24E-08	0.003395792	7.92E-05
ENSMUST00000019128	Hnrnpd	-0.884308198	0.005376189	-0.984635648	0.000275928
ENSMUST00000019130	Slfn3	-0.976751537	0.000657622	-0.710348186	0.003106701
ENSMUST00000019143	Slc35b4	0.105839511	0.0000248	1.428620506	0.000358432
ENSMUST00000019169	Use1	1.142624786	0.00016057	-0.231055639	0.000648814
ENSMUST00000019183	Dalrd3	0.785684783	0.0015509	0.150805538	0.003779566
ENSMUST00000019198	Fis1	3.441920549	0.000000573	0.010315974	0.002771271
ENSMUST00000019199	Plod1	-0.222325356	0.0000233	3.702991474	3.66E-05
ENSMUST00000019224	Mfsd3	6.152589135	0.0000221	3.187204405	0.000476049
ENSMUST00000019229	Med8	3.826777257	0.00000211	0.113465433	0.025392148
ENSMUST00000019231	Atp6ap1	2.553678182	0.000000059	1.462690188	1.07E-05
ENSMUST00000019248	Cd22	-0.977418605	0.000597047	-0.99422778	2.86E-05
ENSMUST00000019268	Scrn1	3.451939353	0.00000239	51.28148084	3.22E-05
ENSMUST00000019276	BC005537	-0.736589158	0.0000107	-0.85560391	8.02E-07
ENSMUST00000019283	Isyna1	5.147760879	0.0000416	-0.520921097	0.035489648
ENSMUST00000019302	Tmem160	6.493133928	0.0000281	1.841636418	0.000757774
ENSMUST00000019323	Mdh2	7.748678671	0.000000349	9.901235381	0.000366418
ENSMUST00000019354	Atp6v1e1	0.770380565	0.0000143	0.924071523	3.38E-05
ENSMUST00000019362	Dvl2	3.970235569	0.000526129	1.388817148	0.021555563
ENSMUST00000019382	Tecr	3.122469846	0.0000015	2.599701737	0.000979298
ENSMUST00000019405	Map1s	3.405712112	0.0000781	2.967716266	1.73E-05
ENSMUST00000019422	Dpep1	-0.738247244	0.001029116	0.279673707	0.005985142
ENSMUST00000019441	Nop9	5.166374442	0.000000251	0.508083787	0.004762017
ENSMUST00000019443	Rnf31	-0.607530728	0.004210769	-0.102118309	0.00948868
ENSMUST00000019447	Psmc3ip	8.823569911	0.008542542	-0.897387383	0.000618244
ENSMUST00000019470	Psme3	2.044511011	0.00000223	-0.458616381	0.000440245
ENSMUST00000019482	Zfp687	-0.751909264	0.001654738	-0.84749334	0.004118437
ENSMUST00000019506	D8Ertd738e	4.207923671	0.00000131	0.104890593	0.00014472
ENSMUST00000019514	Calm3	-0.114454477	0.0000047	-0.094784752	8.67E-05
ENSMUST00000019516	Nrbp2	-0.973696273	0.0000913	-0.664753067	0.003470639
ENSMUST00000019517	Cops3	2.532337396	0.000022	3.489534933	4.19E-05
ENSMUST00000019572	Zfp874b	-0.864181413	0.000500839	-0.601116486	0.001714183
ENSMUST00000019576	Ddx39a	20.78608423	2.69E-08	0.313737993	0.001053285
ENSMUST00000019577	Gipc1	6.677264487	0.00000317	3.08039391	0.00022024
ENSMUST00000019608	Ptger1	-0.867675228	0.004846053	0.422809224	0.015820433
ENSMUST00000019611	Arhgef25	1.451509635	0.0000473	0	2.79E-06
ENSMUST00000019614	Xab2	-0.019489123	0.000161321	-0.215183989	0.000282241
ENSMUST00000019615	Cdc37	1.183092421	0.00000153	0.716302845	0.001617878
ENSMUST00000019631	Trip10	-0.084085635	0.0000852	4.911751541	2.65E-05
ENSMUST00000019638	Cops6	2.008884	0.0000124	1.190688013	0.009565894
ENSMUST00000019649	Ubb	1.412221059	0.00000173	1.66824539	9.78E-05
ENSMUST00000019662	Ap4m1	-0.807712883	0.000207902	-0.860646892	1.92E-05
ENSMUST00000019677	Mknk1	0.177657483	0.000302378	-0.625153028	0.014414879
ENSMUST00000019679	Armc6	6.811531243	0.0000114	6.542945082	0.002571723
ENSMUST00000019683	Rcn3	12.61686965	0.003153399	71.5315648	0.003329947
ENSMUST00000019697	Haus5	1.405906424	0.000729758	-0.86889468	0.001685667
ENSMUST00000019701	Dusp9	-0.465220683	0.002796449	1.874621452	0.004022017
ENSMUST00000019708	Arid3a	-0.625707055	0.031356387	-0.978506356	0.000110355
ENSMUST00000019723	Mydgf	4.370614317	3.21E-08	2.419083379	6.83E-06
ENSMUST00000019726	Plin3	0.478796807	0.0000989	2.356510523	2.12E-05
ENSMUST00000019734	Cyb561	-0.891239575	0.000446151	-0.113240659	0.01539068
ENSMUST00000019749	Hoxd8	-0.64802081	0.000779125	-0.054549448	0.03623772
ENSMUST00000019803	Ccdc12	0.420021703	0.014274049	-0.750219239	1.32E-05
ENSMUST00000019833	Fmc1	0.114990389	0.001055354	-0.412493725	0.00357985
ENSMUST00000019854	Mrpl24	0.825929155	0.01114561	-0.506359125	0.006970906
ENSMUST00000019859	Gle1	0.007147064	0.000167061	-0.067005802	0.000337783
ENSMUST00000019862	L3hypdh	-0.328765142	0.005659882	24.30922394	0.000369005
ENSMUST00000019878	Leng1	-0.113873241	0.000427905	0.753319252	0.002280726
ENSMUST00000019882	Polr2i	58.32550496	0.000153097	-0.507904953	0.005709268
ENSMUST00000019907	Fbxo5	2.070386344	0.000154008	-0.982885798	6.17E-07
ENSMUST00000019908	Mtrf1l	-0.047632692	0.001238789	-0.010870049	0.007721925
ENSMUST00000019911	Hdac2	0.528958243	0.00000252	1.763512133	3.38E-05
ENSMUST00000019913	Frk	26.0469387	0.003582983	20.39665035	0.000363137
ENSMUST00000019917	Rwdd1	2.756299099	0.000000806	2.123491176	1.14E-05
ENSMUST00000019924	Hey2	-0.693031747	0.004401123	5.600950324	0.008595097
ENSMUST00000019927	Trmt11	0.411562069	0.006109494	0.497725077	0.002970483
ENSMUST00000019929	Katna1	1.022662688	0.0000325	4.271585168	0.036696431
ENSMUST00000019931	Lrp11	0.552998423	0.001192652	42.31668556	0.003082855
ENSMUST00000019932	-	0.045839941	0.000901441	0.434180462	0.003718998
ENSMUST00000019937	Sec63	-0.785252954	0.001709295	-0.350067182	0.005117622
ENSMUST00000019939	Snx3	5.034550676	0.000000047	6.838259442	1.78E-06
ENSMUST00000019942	Aig1	18.09031052	0.0042163	19.94766336	0.008367006
ENSMUST00000019944	Adat2	1.930511316	0.001175698	0.16889466	0.004515097
ENSMUST00000019950	Ltv1	0.269533574	0.0000313	1.397459368	0.0006097
ENSMUST00000019962	Cd164	0.438953745	0.000397891	1.738609674	4.74E-06
ENSMUST00000019965	Smpd2	3.415633596	0.000505884	1.738359075	0.0036911
ENSMUST00000019974	Rab32	4.078836134	0.000000153	1.185360449	0.005960635
ENSMUST00000019982	Gtf3c6	0.983964574	0.0000163	0.715200979	0.000397635
ENSMUST00000019987	Traf3ip2	2.958518061	0.0000101	4.292756759	0.000569194
ENSMUST00000019991	Tube1	0.348821013	0.002795317	-0.807466727	0.002860191
ENSMUST00000019992	Lama4	-0.956819088	1.07E-08	9.716630787	0.00070262
ENSMUST00000019998	Perp	20.88448347	0.000068	179.712746	1.74E-07
ENSMUST00000020000	Hebp2	9.722872495	0.00000457	49.42442668	0.000117549
ENSMUST00000020002	Abracl	84.13405671	3.49E-09	0.854129634	0.001467278
ENSMUST00000020004	Gm3902; Asf1a	0.591406063	0.000544174	-0.235105425	0.000539099
ENSMUST00000020008	Gopc	-0.446453465	0.000454199	0.549144471	0.000988432
ENSMUST00000020012	Qrsl1	1.677942856	0.000472308	-0.189927158	0.008688576
ENSMUST00000020017	Crybg1	-0.987823437	0.000610837	-0.950808808	6.88E-05
ENSMUST00000020018	Vta1	11.24365978	0.00000114	2.322574719	0.001746966
ENSMUST00000020022	Smpdl3a	-0.873762528	0.000548207	-0.149887209	0.000426726
ENSMUST00000020023	Reep3	-0.31969991	0.000139374	1.566931733	0.000381972
ENSMUST00000020024	Fabp7	0	0.0000494	39.67679699	0.001530874
ENSMUST00000020027	Serinc1	0.297239156	0.0000657	6.180691582	2.00E-05
ENSMUST00000020034	Echdc1	-0.635547328	0.002189258	0.166363386	0.005980944
ENSMUST00000020049	Ccdc59	2.300536563	0.0000172	0.323083759	0.00079541
ENSMUST00000020077	Lims1	21.36217429	0.000000825	0	1.08E-06
ENSMUST00000020081	Zwint	2.191598683	0.00000167	3.177674803	2.38E-06
ENSMUST00000020085	Ube2d1	0.695041992	0.000150138	0.889667427	0.000247998
ENSMUST00000020099	Cdk1	15.11268911	0.000150508	-0.912383924	1.07E-05
ENSMUST00000020106	Arid5b	0.161465727	0.0000311	22.94837194	2.65E-05
ENSMUST00000020107	Atp2b1	-0.665527502	0.000015	1.042886398	7.40E-05
ENSMUST00000020109	Actr6	0.899733568	0.000192867	0.541108424	0.003527231
ENSMUST00000020112	Uhrf1bp1l	-0.309795771	0.000152169	1.407609758	3.12E-05
ENSMUST00000020118	Dusp6	3.069389774	0.00000251	2.883990757	8.74E-06
ENSMUST00000020123	Tmpo	-0.533946031	0.000168002	-0.707452707	9.25E-05
ENSMUST00000020145	Sgk1	19.13101665	7.32E-08	58.77955535	0.001799007
ENSMUST00000020149	Ikbip	1.527280328	0.0000339	29.27011521	1.78E-06
ENSMUST00000020153	Hbs1l	0.053551948	0.0000273	-0.187953133	0.002809838
ENSMUST00000020163	Nedd1	0.873159975	0.000896177	0.278794865	0.002028334
ENSMUST00000020165	Pde7b	-0.994637338	0.000601542	0.001315156	0.018443793
ENSMUST00000020169	Enpp3	-0.148357995	0.005177998	-0.261459358	0.00388912
ENSMUST00000020171	Ccn2	257.3902096	2.28E-08	701.9143676	7.60E-07
ENSMUST00000020174	Stx7	2.311270995	0.00000206	1.32694894	6.38E-05
ENSMUST00000020182	Pex7	1.799047947	0.0000423	1.93674928	0.002637461
ENSMUST00000020188	Ifngr1	-0.209459827	0.000584457	0.514054195	0.008121177
ENSMUST00000020190	Vnn3	-1	0.00000345	-0.895248594	0.00404745
ENSMUST00000020203	Snrpf	5.741254981	8.54E-08	0.111976718	0.000326379
ENSMUST00000020204	Ntn4	-0.902003245	0.000148096	-0.763216205	0.002805833
ENSMUST00000020208	Fgd6	-0.891681815	0.0000253	-0.719887791	0.001228582
ENSMUST00000020209	Ndufa12	4.544103122	0.000280093	0.046231714	0.022219338
ENSMUST00000020212	Cep83	-0.823685371	0.001135149	-0.698828836	0.001614375
ENSMUST00000020215	Socs2	32.30432107	0.006253759	36.36222963	0.01064685
ENSMUST00000020217	Nudt4	-0.834049746	0.00000116	-0.190252848	0.004894076
ENSMUST00000020220	Nuak1	-0.570883251	0.0000766	0.013463081	0.001919223
ENSMUST00000020223	Tcp11l2	-0.811227158	0.000119833	-0.86624619	3.63E-06
ENSMUST00000020227	Cry1	0.259402014	0.000313591	-0.115068792	0.003138122
ENSMUST00000020234	Timp3	1.803333426	0.00000116	113.9577721	7.75E-09
ENSMUST00000020238	Hsp90b1	-0.3379786	0.00000565	0.897805608	0.002626567
ENSMUST00000020248	Washc3	1.431149632	0.001985104	1.225782438	0.005454316
ENSMUST00000020253	Chpt1	-0.867946364	0.00021334	15.05544297	0.010627078
ENSMUST00000020255	Slc5a8	3.271306131	0.001304947	15.62046053	0.003929828
ENSMUST00000020258	Herc4	-0.582819905	0.001417885	-0.336239057	0.000114096
ENSMUST00000020262	Pbld2	-0.699648986	0.004344673	0.76481362	0.004999944
ENSMUST00000020266	Pbld1	-0.362937115	0.004860336	2.793077805	0.033846436
ENSMUST00000020268	Ccar1	-0.614571028	0.0000609	-0.296640402	0.032270398
ENSMUST00000020270	Ddx50	-0.255805493	0.0000483	0.89756427	0.00029149
ENSMUST00000020271	Srgn	-0.603855001	0.005536896	-0.995125718	1.48E-06
ENSMUST00000020283	Macroh2a2	0.858062339	0.000484354	2.106234985	0.006317412
ENSMUST00000020284	Tysnd1	0.254764751	0.001699826	0.692377055	0.000599271
ENSMUST00000020285	Sar1a	1.631314046	0.000000358	5.671684756	1.61E-07
ENSMUST00000020286	Ppa1	0.867675953	0.00000279	2.872863186	8.04E-06
ENSMUST00000020287	Npffr1	3.622317864	0.000718963	94.32345445	0.000240444
ENSMUST00000020289	Pald1	-0.844132497	0.000242803	0.489003915	0.004696143
ENSMUST00000020298	Pcbd1	-0.442694515	0.002447154	23.14473243	0.002911147
ENSMUST00000020301	Vsir	-0.957573532	0.000648043	-0.993838594	4.05E-08
ENSMUST00000020307	Anapc16	0.088835416	0.000115204	1.794826308	0.000943725
ENSMUST00000020308	Ddit4	-0.932483578	0.00000553	-0.504407021	0.001581998
ENSMUST00000020309	Dnajb12	151707947.7	0.0000676	0	1.74E-05
ENSMUST00000020312	Mcu	1.579389449	0.00000435	0.742974933	0.000256164
ENSMUST00000020315	Cand1	0.4552552	0.0000185	1.474694217	0.00151039
ENSMUST00000020316	Tbk1	-0.351695621	0.000648945	-0.231484668	0.002732461
ENSMUST00000020317	Pno1	4.302549101	7.71E-08	6.729169754	1.01E-06
ENSMUST00000020322	Srgap1	-0.885225528	0.038358996	6.311802278	0.020032207
ENSMUST00000020323	Avpr1a	44.30100596	7.01E-08	268.0870945	0.000107875
ENSMUST00000020329	Egfr	-0.587606043	0.000253841	19.21647827	2.59E-05
ENSMUST00000020334	Usp15	-0.425463087	0.000372694	-0.60537695	2.81E-06
ENSMUST00000020339	Tbc1d15	0.52288247	0.000146393	0.324586373	0.000347984
ENSMUST00000020341	2310011J03Rik	3.408160967	0.00000127	0.13836621	0.000361811
ENSMUST00000020346	Thap2	0.175080034	0.000468783	0.779623324	0.018154889
ENSMUST00000020358	Rab1a	0.284016596	0.002152855	0	2.20E-06
ENSMUST00000020361	Ndufs7	3.004663389	0.0000264	3.066058861	0.000624478
ENSMUST00000020362	Kcnmb1	0.919385169	0.000554233	0.974641595	0.006704261
ENSMUST00000020365	Pwwp3a	-0.426505354	0.00163528	-0.58067207	0.013938102
ENSMUST00000020372	Uqcr11	12.60265302	0.000000114	3.386036092	7.88E-07
ENSMUST00000020375	Rab3ip	5.246374395	0.000000105	1.334270092	0.020059723
ENSMUST00000020381	Frs2	-0.144075665	0.000768718	0.744920164	0.000841735
ENSMUST00000020382	Yeats4	2.272801516	0.00000687	-0.657796168	7.96E-05
ENSMUST00000020397	Snrpd3	4.131362309	0.000000226	-0.267754034	7.27E-05
ENSMUST00000020399	Cpm	-0.91909103	0.016980784	-0.967970358	0.001998285
ENSMUST00000020403	Csrp2	9.416127319	0.000000442	5.527024926	9.72E-05
ENSMUST00000020408	Mdm2	4.334442344	0.00000004	31.99951961	0.017432038
ENSMUST00000020411	Osbpl5	1.774330475	0.027401881	0	0.000429628
ENSMUST00000020420	Ap3d1	-0.551957574	0.000014	0.461406076	0.000227135
ENSMUST00000020440	Timm13	10.99484367	4.73E-08	0.54300671	0.000759227
ENSMUST00000020444	Llph	4.411863254	0.000000228	1.137397773	0.000311755
ENSMUST00000020446	Tmbim4	10.39585591	4.58E-08	8.224841351	3.96E-07
ENSMUST00000020449	Helb	-0.636904407	0.016451925	-0.853314231	0.000373954
ENSMUST00000020452	Prmt2	230.2319455	0.000197751	14.29220412	0.028593974
ENSMUST00000020454	Hmg20b	33.53830414	0.00140984	7.071895086	0.018220431
ENSMUST00000020457	Fzr1	-0.525737898	0.008756397	4.027322733	0.030109555
ENSMUST00000020461	Nfic	1168689969	0.000000963	0	5.27E-06
ENSMUST00000020463	Ncln	1.735510917	0.0001555	0.70513647	0.003025979
ENSMUST00000020484	Txnrd1	10.24352063	1.76E-09	16.6244604	5.05E-07
ENSMUST00000020485	Glt8d2	-0.574930651	0.008346159	17.38659588	0.006181832
ENSMUST00000020488	D10Wsu102e	1.207920054	0.00000579	1.575372657	0.000284505
ENSMUST00000020490	Wdr82	-0.497254342	0.000382339	-0.621209684	0.000534976
ENSMUST00000020493	Pofut2	3.313486583	0.00000017	13.16364206	2.31E-07
ENSMUST00000020497	Aldh1l2	0.844214758	0.000228281	9.869998807	0.002211857
ENSMUST00000020500	Appl2	-0.684955378	0.000895779	0.810452139	0.005902
ENSMUST00000020501	Sumo3	1.135404965	0.000146109	-0.248855267	0.001580201
ENSMUST00000020504	Hint1	15.40036656	7.85E-09	0.646575816	8.42E-05
ENSMUST00000020507	Fgf18	4.991769667	0.003522274	0	1.45E-05
ENSMUST00000020513	Papolg	2.641879037	0.000543049	0.182221177	0.001545468
ENSMUST00000020522	Pfkl	-0.080155966	0.001387577	2.174251837	2.93E-05
ENSMUST00000020523	Pex13	-0.147812877	0.000486453	1.384555819	0.013357507
ENSMUST00000020524	Rhbdf1	-0.751567335	0.000157463	33.22395556	0.00570685
ENSMUST00000020528	Mpg	6.844206211	0.0000349	2.503415275	0.005118795
ENSMUST00000020529	Ahsa2	10.22288838	0.000190479	0.383072085	0.031151264
ENSMUST00000020530	Nprl3	3.532972723	0.016367673	-0.079467554	0.035469647
ENSMUST00000020546	Stc2	-0.843376725	0.006048943	1.714765499	0.00527333
ENSMUST00000020550	Cdc34	-0.082182916	0.000630338	4.996213046	0.02800593
ENSMUST00000020551	Asb3	5.662158433	0.0000108	1.677100631	0.000990475
ENSMUST00000020552	Tpgs1	3.599334719	0.000023	1.637553365	0.000151495
ENSMUST00000020562	Cct4	4.579152609	0.000000134	0	1.02E-06
ENSMUST00000020568	Wdpcp	-0.645799395	0.000815505	0.17545032	0.025026333
ENSMUST00000020575	Fstl3	2.730323198	0.0001566	153.011989	0.000759568
ENSMUST00000020576	Ccng1	4.157496323	0.00000132	40.89658224	4.40E-08
ENSMUST00000020578	Nudcd2	1.987669427	0.000000705	1.402986494	0.000113873
ENSMUST00000020579	Hmmr	0.340204595	0.00017476	-0.812624673	8.23E-05
ENSMUST00000020586	Slc22a4	-0.938995709	0.0000234	-0.886532033	0.00074944
ENSMUST00000020608	Ppp2ca	-0.631592399	0.000677731	0.090858175	0.00018567
ENSMUST00000020617	Flt4	-0.638439323	0.000653141	-0.866800002	0.00272474
ENSMUST00000020625	Phykpl	0.959508864	0.004077127	0	1.70E-05
ENSMUST00000020629	Gfpt2	1.746741736	0.0000884	84.6736835	1.35E-05
ENSMUST00000020630	Hspa4	1.890412054	0.000000194	0.996627981	8.66E-05
ENSMUST00000020634	Mapk9	0.325797562	0.007103856	0.319416142	0.028104798
ENSMUST00000020637	Canx	1.32347004	0.00000215	3.733057468	5.39E-06
ENSMUST00000020640	Rack1	9.109931772	1.27E-08	0.354339901	0.000681424
ENSMUST00000020643	Rufy1	-0.577365161	0.008124	-0.627047147	0.005187736
ENSMUST00000020647	Mrnip	-0.53034595	0.01665249	-0.713549934	0.005436105
ENSMUST00000020649	Rad50	-0.94275773	0.000210697	-0.381692053	0.027660889
ENSMUST00000020653	Sar1b	2.319725137	0.00000354	6.389209015	7.07E-07
ENSMUST00000020657	Ube2b	1.270277924	0.0000321	0.002572511	0.000140024
ENSMUST00000020662	Kremen1	-0.451816549	0.0000571	7.310641436	2.64E-05
ENSMUST00000020665	Med7	8.553513563	0.000000675	1.87281881	4.21E-05
ENSMUST00000020668	Havcr2	67.88952451	0.000584954	0	2.00E-05
ENSMUST00000020679	Nipal4	3.013214372	0.000461163	0	1.33E-05
ENSMUST00000020683	Hus1	0.098518329	0.000732298	-0.307704396	0.03828578
ENSMUST00000020687	Pttg1	1.791396268	0.001177379	0.048748642	0.010748527
ENSMUST00000020692	Btg2	1.086769569	0.000019	-0.470367807	1.27E-05
ENSMUST00000020695	Tns3	0.942565882	0.00000461	4.434882712	8.61E-06
ENSMUST00000020699	Castor1	0.725306341	0.0000317	41.40503007	9.87E-06
ENSMUST00000020705	Pes1	0.798815656	0.00000537	0.47816983	0.000367327
ENSMUST00000020706	Adcy1	0.893158828	0.003190779	5.90465217	0.005160725
ENSMUST00000020717	Arf5	0.896756526	0.0000327	-0.756902064	2.44E-05
ENSMUST00000020718	Smtn	-1	0.00000369	-0.94437047	0.001238525
ENSMUST00000020719	2310033P09Rik	-0.571101966	0.001315245	-0.585424246	0.000920343
ENSMUST00000020741	Drg1	3.046361276	3.77E-08	2.039838892	1.48E-05
ENSMUST00000020755	Ppp4r3b	-0.617652243	0.000400385	-0.570988703	0.002647041
ENSMUST00000020756	Pnpt1	0.301026301	0.000447122	0.315885713	0.00083193
ENSMUST00000020759	Efemp1	1.882530368	0.0000079	1379.149543	6.77E-05
ENSMUST00000020770	Mrps24	28.96452398	0.0000607	0.645601778	0.000816227
ENSMUST00000020776	Ccdc117	-0.428281339	0.000927515	-0.624570789	0.00065283
ENSMUST00000020794	Ska2	9.548269585	0.000000336	-0.306673088	0.023095276
ENSMUST00000020801	Smg8	1.800842742	0.00000724	2.892120405	0.000319688
ENSMUST00000020820	Mrpl22	12.99089127	0.0000196	2.124500884	8.95E-05
ENSMUST00000020822	Cnot8	0.113588849	0.00015636	-0.023055846	0.000488631
ENSMUST00000020824	Rps6kb1	3.545148053	0.0000334	34.56145728	0.003524566
ENSMUST00000020826	Sap30l	-0.600977298	0.001056914	-0.607218718	0.000795896
ENSMUST00000020827	Rnft1	7.106424665	0.00000174	8.3791486	6.55E-06
ENSMUST00000020831	Fam114a2	-0.765392913	0.000152759	-0.762933021	1.18E-05
ENSMUST00000020835	Ppm1d	0.059324511	0.000597103	-0.655900095	3.48E-05
ENSMUST00000020843	Acaca	-0.985648109	4.28E-08	-0.281979465	0.032068273
ENSMUST00000020849	Tom1l1	0.17412623	0.002654446	-0.491578508	0.001553795
ENSMUST00000020851	Cox11	2.773504873	0.000413292	0.742978514	0.001592808
ENSMUST00000020856	Bzw2	1.038485932	0.00000792	0.829669723	0.017213355
ENSMUST00000020864	Pctp	-0.588895084	0.000657773	-0.604901695	0.001260342
ENSMUST00000020877	Twistnb	2.570561862	0.0000129	1.79112444	8.37E-05
ENSMUST00000020885	Sypl	2.545714988	0.00000134	3.308675885	5.64E-06
ENSMUST00000020886	Nampt	-0.339968707	0.000192842	0.259147826	0.005134535
ENSMUST00000020896	Tspan13	-0.993699481	0.00000247	-0.957277122	6.02E-05
ENSMUST00000020904	Rock2	-0.833112524	0.0000136	0.304940307	0.014803514
ENSMUST00000020908	E2f6	2.064909905	0.0000014	7.09758659	4.85E-05
ENSMUST00000020909	Laptm4a	2.241558728	0.000000994	7.353914763	8.75E-08
ENSMUST00000020911	Sdc1	2.429287977	0.00000308	10.24660984	6.53E-07
ENSMUST00000020922	Trib2	1.107486427	0.0000112	3.725934456	7.54E-06
ENSMUST00000020926	Lratd1	-0.106551053	0.005083379	-0.340070524	0.023864335
ENSMUST00000020927	Hs1bp3	0.869246237	0.0000386	4.294519141	2.77E-05
ENSMUST00000020930	Gna13	-0.341164628	0.0000165	-0.25990813	0.012570176
ENSMUST00000020931	Smc6	-0.637170024	0.000170709	-0.572897191	0.000506669
ENSMUST00000020938	Fam20a	1.24103919	0.000164812	30.57182272	0.000193842
ENSMUST00000020947	Rdh14	1.105850879	0.0000495	2.802908909	0.000408067
ENSMUST00000020948	Abca8b	-0.996746847	0.00000378	-0.881183743	0.003311985
ENSMUST00000020957	Adi1	1.310217503	0.000174247	1.742029923	0.000865583
ENSMUST00000020958	Klhl29	-0.934973759	0.0000334	21.4775612	0.001842543
ENSMUST00000020959	Rnaseh1	1.330391171	0.000181259	0.023021616	0.003777952
ENSMUST00000020962	Ubxn2a	-0.793730208	0.000413834	0.510199522	0.012718819
ENSMUST00000020964	Fkbp1b	1.593033622	0.003398274	0.737977649	0.006414006
ENSMUST00000020969	Cmpk2	-0.972771721	0.004989663	-0.997756906	1.75E-05
ENSMUST00000020970	Rsad2	-0.96328447	0.007887953	-0.999796728	3.70E-06
ENSMUST00000020974	Id2	1.996913899	0.0000321	-0.043176803	0.000541913
ENSMUST00000020977	Dus4l	-0.104108696	0.002453454	0.471493599	0.007319165
ENSMUST00000020980	Rrm2	139.4784867	1.01E-08	-0.512785147	0.000372374
ENSMUST00000020981	Cenpo	4.484977823	0.022331976	-0.695804076	0.004958446
ENSMUST00000020982	Klf11	-0.873008362	0.0000312	-0.780176417	9.62E-05
ENSMUST00000020991	Dnmt3a	-0.960221716	0.00000271	-0.906816586	0.011050899
ENSMUST00000020999	Kif3c	0.191683837	0.014504707	3.064817186	0.001699293
ENSMUST00000021001	Rab10	-0.113715751	0.0000216	1.556082286	0.000574394
ENSMUST00000021011	Ccl7	21.37978224	0.000000372	745.678526	1.93E-05
ENSMUST00000021018	Taf15	-0.914574326	0.00000362	-0.937735649	6.50E-05
ENSMUST00000021028	Itgb3	0.64291569	0.00059758	-0.838264831	6.29E-06
ENSMUST00000021030	Mettl2	3.959977863	0.003389126	3.267664506	0.004236927
ENSMUST00000021046	Ddx42	-0.484046884	0.0000509	-0.342962693	0.000457578
ENSMUST00000021048	Ftsj3	0.473225996	0.0000331	1.027156164	0.010082961
ENSMUST00000021049	Psmc5	2.700095509	0.000000125	1.559057107	1.07E-05
ENSMUST00000021050	Adap2	-0.998086959	0.00000772	-0.914306668	0.00260961
ENSMUST00000021056	Scn4a	-1	0.000890979	-1	4.87E-05
ENSMUST00000021062	Ddx5	5.308871304	0.000000248	0.209297953	0.000116967
ENSMUST00000021063	Psmd12	1.35966037	0.00000194	0.703822487	0.000119312
ENSMUST00000021076	Rab37	-0.64980859	0.033646067	-0.977607497	0.000673298
ENSMUST00000021077	Slc9a3r1	1.437757011	0.000217296	-0.612051151	0.000100905
ENSMUST00000021078	Fdxr	-0.152928439	0.004508636	-0.563167996	0.003248036
ENSMUST00000021079	Mrpl58	4.681081276	0.015525575	15.23362193	0.003436064
ENSMUST00000021082	Nt5c	0.321097042	0.0000447	1.063906075	0.000273371
ENSMUST00000021083	Jpt1	8.524108055	5.06E-08	-0.023828835	0.000212582
ENSMUST00000021084	Sumo2	146.2886899	0.000533073	0	3.21E-06
ENSMUST00000021085	Nup85	1.040708762	0.0000174	-0.127134991	0.003133967
ENSMUST00000021087	Mif4gd	-0.690993208	0.00054172	-0.433764776	0.038184096
ENSMUST00000021089	Slc25a19	-0.902694858	0.00000508	-0.264074255	0.002949842
ENSMUST00000021091	Pafah1b1	-0.734891254	0.00000505	-0.543276979	0.000147974
ENSMUST00000021097	Recql5	-0.715683378	0.000742997	0.320357081	0.022779056
ENSMUST00000021101	Sap30bp	11.66960369	0.009040759	29.99125181	0.002499808
ENSMUST00000021114	Galk1	9.782193579	0.00000146	3.596909188	5.34E-05
ENSMUST00000021120	Trim47	16.34928264	0.002351116	567.7018975	4.15E-05
ENSMUST00000021130	Ten1	39.48726167	0.002384929	0.099318693	0.002402409
ENSMUST00000021134	Tsen54	8.165328094	0.023779764	1.601928695	0.001183396
ENSMUST00000021135	Ncbp3	-0.513667952	0.000179221	-0.625964642	4.08E-05
ENSMUST00000021141	P2rx1	-0.674083819	0.036256296	-1	9.00E-06
ENSMUST00000021142	Atp2a3	-1	0.00000064	-1	3.39E-06
ENSMUST00000021148	Ube2g1	1.390178034	0.000033	2.207061796	7.98E-06
ENSMUST00000021157	Med31	15.78046429	0.00000171	1.530310725	0.000606999
ENSMUST00000021158	Txndc17	26.74233049	1.35E-09	5.416542734	1.35E-07
ENSMUST00000021164	Pimreg	6.793771247	0.0000507	-0.555841575	0.002525988
ENSMUST00000021166	Cygb	-0.898855871	0.0000119	1.352920784	0.004084624
ENSMUST00000021170	Mxra7	1.865129022	0.00000516	55.3938967	1.47E-05
ENSMUST00000021173	Mfsd11	4.88585636	0.000000977	4.1846292	0.000182123
ENSMUST00000021177	Sec14l1	-0.80959864	0.007040931	3.360186096	0.036794085
ENSMUST00000021187	Dhrs13	36.15287063	0.001067146	-0.196031583	0.040589537
ENSMUST00000021197	Blmh	-0.017026975	0.0000948	-0.606745758	0.000143806
ENSMUST00000021201	Cpd	-0.949463121	9.66E-09	-0.731202828	2.29E-05
ENSMUST00000021203	Timm22	2.63395431	0.0000014	3.180209935	1.86E-05
ENSMUST00000021204	Nxn	4.449274889	0.0000635	0.117263055	0.015359708
ENSMUST00000021207	Rflnb	-0.854639948	0.000000645	-0.378554755	0.019298155
ENSMUST00000021217	Nme2	8.590365943	0.000000124	12.24076919	1.29E-06
ENSMUST00000021220	Nme1	12.26705048	0.0000345	2.064370612	0.013466992
ENSMUST00000021239	Lrrc59	0.6235582	0.00000104	4.861285684	4.85E-07
ENSMUST00000021243	Slc35b1	4.948905914	0.000318213	8.175309034	0.000397081
ENSMUST00000021249	Scrn2	0.1804095	0.002373986	0.793241681	0.005544891
ENSMUST00000021268	Aloxe3	4.187833572	0.005063112	0	0.000212132
ENSMUST00000021273	Vamp2	-0.620454957	0.0000755	-0.438659671	0.000143113
ENSMUST00000021282	Pfas	-0.556558396	0.009935628	0.18422058	0.012617058
ENSMUST00000021283	Pik3r5	-0.940996582	0.0000234	-0.890085897	5.20E-06
ENSMUST00000021284	Ntn1	-0.921372485	0.0000533	4.285432775	0.007983801
ENSMUST00000021285	Stx8	2.638747511	0.00000893	0.794758758	0.003577408
ENSMUST00000021296	Tmem101	0.991469654	0.000498723	0.1682536	0.002419242
ENSMUST00000021311	Kif18b	2.20195817	0.003970372	-0.959031152	3.28E-06
ENSMUST00000021313	Dcakd	3.115575211	0.00000412	7.396218898	0.000250043
ENSMUST00000021314	Nmt1	0.028046572	0.00000665	0.542825032	0.000249911
ENSMUST00000021322	Fmnl1	-0.991307418	0.000131758	-0.996202003	2.86E-05
ENSMUST00000021324	Map3k14	-0.804962506	0.000754418	-0.711753371	0.002419409
ENSMUST00000021329	Gosr2	1.248465686	0.00000124	0.976964511	4.67E-05
ENSMUST00000021331	Klhl28	0.416189535	0.000153067	3.895905604	0.001062635
ENSMUST00000021332	Fkbp3	6.146960336	0.00000015	2.787541654	0.000126426
ENSMUST00000021335	Scfd1	0.284256727	0.000168224	5.404206163	8.49E-07
ENSMUST00000021338	Ap4s1	0.215188238	0.000270137	-0.066410432	0.000999821
ENSMUST00000021339	Dtd2	0.681094296	0.000248233	2.439772742	0.000845585
ENSMUST00000021345	Gtf2a1	-0.37812927	0.0000349	0.078371272	0.000258451
ENSMUST00000021346	Tshr	-0.998887876	0.000186575	0.875282575	0.008391648
ENSMUST00000021356	Dnaaf2	1.566526799	0.0000556	-0.371297492	0.000725234
ENSMUST00000021359	Pole2	2.04821502	0.001130776	-0.849462918	0.000582838
ENSMUST00000021362	Klhdc2	2.082819366	0.000000281	1.916218149	1.74E-05
ENSMUST00000021368	Nemf	-0.588386942	0.000187576	-0.045894625	0.00939483
ENSMUST00000021370	L2hgdh	0.498160557	0.000262452	1.958059245	0.000477751
ENSMUST00000021372	Dmac2l	2.889173016	0.000108256	1.553821776	0.002346966
ENSMUST00000021375	Sec23a	2.688854916	0.0000203	7.152646485	1.51E-06
ENSMUST00000021377	Cdkl1	11.7073842	0.001736445	-0.904200091	0.002035031
ENSMUST00000021379	Gemin2	2.05772749	0.000343392	-0.533970307	0.002048891
ENSMUST00000021380	Trappc6b	2.346136457	0.00000412	2.404498175	1.88E-05
ENSMUST00000021381	Pnn	-0.512465666	0.000066	-0.690522345	0.000106678
ENSMUST00000021390	Galc	-0.813260744	0.00000949	-0.318127146	0.003168411
ENSMUST00000021399	Zc3h14	-1	0.00000787	-1	0.000579331
ENSMUST00000021405	Polr2h	16.35694183	0.000000422	1.305654201	0.000241255
ENSMUST00000021406	2700097O09Rik	5.084090511	0.000134329	1.782499581	0.00487315
ENSMUST00000021407	Srp54a	8.10580408	0.000462332	22.49520391	0.001927562
ENSMUST00000021410	Ppp2r3c	-0.126963766	0.000233163	0.108863143	0.001175538
ENSMUST00000021411	Prorp	0.356773575	0.003114869	11.29459968	0.008893604
ENSMUST00000021412	Psma6	3.269234324	6.05E-08	1.857130597	6.06E-06
ENSMUST00000021413	Nfkbia	0.977168292	0.0000139	0.118219514	0.000204224
ENSMUST00000021416	Mbip	0.074279516	0.002438583	0.238098672	0.003878781
ENSMUST00000021424	Sptlc2	3.27392731	9.62E-08	1.018781342	0.000455437
ENSMUST00000021425	Ahsa1	1.230526324	0.00000114	-0.086347764	0.001036682
ENSMUST00000021428	Snw1	-0.168242063	0.0000359	-0.051650464	0.00109143
ENSMUST00000021443	Mthfd1	0.090203855	0.000277662	-0.009952966	0.002631111
ENSMUST00000021447	Ppp2r5e	-0.609357222	0.0000346	0.156741163	0.000824029
ENSMUST00000021450	Sgpp1	1.039037399	0.000109669	-0.18023262	0.009416768
ENSMUST00000021458	Sptb	-0.995750829	0.000808777	-0.99048929	0.000178721
ENSMUST00000021459	Rab15	-0.763696754	0.002042462	15.8809877	0.002088544
ENSMUST00000021467	Sav1	-0.953019409	0.00000042	-0.897959787	1.30E-05
ENSMUST00000021471	Tmx1	1.652658282	0.000120283	0.176411787	0.001086483
ENSMUST00000021479	Actr10	7.784563583	8.80E-09	4.046142309	0.00030319
ENSMUST00000021486	Timm9	9.869149678	0.017754465	1.345609558	0.005331368
ENSMUST00000021506	Serpina3n	-0.996480756	0.000000242	4.702900049	0.01979574
ENSMUST00000021512	Dhrs7	-0.721581233	0.0000654	-0.61639187	0.000153076
ENSMUST00000021514	Ppm1a	-0.874162751	0.000000153	-0.507982432	0.000167496
ENSMUST00000021522	Glrx5	1.699469005	0.0000018	-0.649545831	9.68E-05
ENSMUST00000021523	Mnat1	2.881820349	0.00530967	3.880411091	0.002275097
ENSMUST00000021527	Prkch	-0.984195281	0.00000225	-0.886678353	0.002786622
ENSMUST00000021530	Hif1a	-0.08937938	0.000614795	20.89530858	0.00042508
ENSMUST00000021532	Snapc1	0.152839449	0.000214318	0.912925608	0.001595997
ENSMUST00000021536	Atp6v1d	1.86545271	0.000000283	1.055222273	0.000112926
ENSMUST00000021547	Zfyve26	-0.95363313	0.0000239	-0.882838083	0.008907351
ENSMUST00000021550	Arg2	0.129796179	0.035083659	-0.900961065	0.001861307
ENSMUST00000021552	Zfp36l1	-0.588464155	0.000233912	-0.776087101	6.37E-05
ENSMUST00000021554	Actn1	0.276866531	0.000630435	0.2544975	0.000582171
ENSMUST00000021559	Erh	30.72891395	7.75E-09	0.306870752	9.38E-05
ENSMUST00000021564	Smoc1	-0.964656083	0.033073813	11.03380314	0.017469469
ENSMUST00000021567	Pcnx	-0.965621052	1.18E-08	-0.666212109	0.000410639
ENSMUST00000021574	Gtpbp4	1.588080832	0.00000824	2.959759663	1.91E-06
ENSMUST00000021592	Cdca7l	-0.66723919	0.003741419	-0.899142887	3.13E-05
ENSMUST00000021595	Psmc1	1.854675129	0.000000232	0.864204655	4.72E-05
ENSMUST00000021596	Nrde2	-0.862693235	0.000028	-0.555967868	0.001482192
ENSMUST00000021603	Fbln5	7.029238015	0.00000001	38.42608392	1.40E-06
ENSMUST00000021605	Trip11	-0.973566584	0.00000057	-0.727204415	0.001301886
ENSMUST00000021606	Atxn3	-0.79831196	0.0000392	-0.58773321	0.000504697
ENSMUST00000021607	Lgmn	-0.21295222	0.013572493	2.632260845	0.019521112
ENSMUST00000021611	Pitrm1	0.034590851	0.0000172	1.216106094	0.038454246
ENSMUST00000021614	Pfkp	-0.584200784	0.0000744	1.579873275	0.001167519
ENSMUST00000021620	Otub2	3.510355958	0.003975721	-0.714737292	2.66E-05
ENSMUST00000021632	Akr1c12	-0.872460614	0.033594806	1.373033848	0.006542791
ENSMUST00000021634	Akr1c13	-0.337693009	0.001515135	-0.809085674	0.002908512
ENSMUST00000021635	Akr1c18	6.93210769	0.000996999	0	2.47E-06
ENSMUST00000021641	Tshz3	-0.590376011	0.001021919	7.136606052	0.019762153
ENSMUST00000021645	Dcaf4	-0.435969014	0.000365979	0.717393906	0.00165242
ENSMUST00000021649	Acot2	-0.209547439	0.000727605	5.37552454	0.000930942
ENSMUST00000021652	Acot4	1.488120057	0.002366944	6.882206801	0.003396012
ENSMUST00000021661	Coq6	3.382282512	0.008101939	7.083158108	0.021681569
ENSMUST00000021666	Abcd4	-0.559403208	0.00079293	2.008637579	0.003966842
ENSMUST00000021667	Isca2	1.842355153	0.00000558	-0.097505173	0.003280787
ENSMUST00000021668	Npc2	1.409361293	0.000000811	2.703504717	7.04E-06
ENSMUST00000021669	Fcf1	3.700080731	0.00000415	1.618822752	3.83E-05
ENSMUST00000021670	Ylpm1	-0.907078585	0.00000899	5.753163337	0.021509462
ENSMUST00000021674	Fos	0.23461177	0.028446628	6.171011685	0.000168125
ENSMUST00000021676	Erg28	8.31161089	0.00000064	1.197577886	0.000393472
ENSMUST00000021685	Hhipl1	2.50980064	0.000825671	0	4.14E-05
ENSMUST00000021692	Yy1	-0.707896994	0.001506121	-0.687455281	0.001268201
ENSMUST00000021693	Slc25a29	0.475433168	0.005031356	0.043164062	0.0037579
ENSMUST00000021698	Hsp90aa1	0.236448306	0.00000769	-0.243458084	0.033513322
ENSMUST00000021714	Zfyve21	2.760059664	0.00000368	4.238208494	9.38E-06
ENSMUST00000021719	Atp5mpl	7.839642233	2.79E-08	1.82814712	1.07E-05
ENSMUST00000021726	Adssl1	-0.954537566	0.019823318	-0.803482403	1.60E-05
ENSMUST00000021728	Siva1	9.398961546	0.000000344	1.553406776	0.001318987
ENSMUST00000021729	Gpr132	-0.870660359	0.003361298	-0.995403221	5.53E-05
ENSMUST00000021738	Gpr137b	1.770608908	0.000000409	4.235190272	2.45E-05
ENSMUST00000021757	Aoah	-1	0.00000376	-1	6.96E-06
ENSMUST00000021761	Trim27	2.27986096	0.000000956	0.312388897	0.00104942
ENSMUST00000021772	Mrs2	0.226692654	0.0000292	1.961927918	0.000577096
ENSMUST00000021773	Gpld1	-0.917636019	0.000227881	-0.402102691	0.003838398
ENSMUST00000021785	Exoc2	-0.074976514	0.000134147	0.483740834	0.014592248
ENSMUST00000021790	Tmem14c	4.224808878	8.16E-08	-0.198551007	0.000214495
ENSMUST00000021796	Edn1	4.298335481	0.0000576	26.41874152	0.001941346
ENSMUST00000021797	Tbc1d7	0.087268451	0.007858192	6.394417151	0.023017603
ENSMUST00000021800	Mcur1	-0.828752185	0.00000125	0.032226226	0.000446601
ENSMUST00000021803	Nup153	-0.805865853	0.000116776	-0.801065412	3.94E-07
ENSMUST00000021807	Dek	-0.371492809	0.000118571	-0.759722734	0.001829015
ENSMUST00000021810	Id4	2.338318451	0.001180983	-0.088322418	0.009028271
ENSMUST00000021817	Ippk	1.682685236	0.0000505	1.290257055	0.000844654
ENSMUST00000021818	Cenpp	1.39130899	0.000343984	-0.753403819	0.001644305
ENSMUST00000021820	Aspn	-0.999429228	0.0000306	55.66825576	0.005843999
ENSMUST00000021822	Ogn	-0.955402553	0.000644785	9.90489098	0.003876963
ENSMUST00000021832	Wrnip1	1.828564747	0.00000589	0.155171324	0.00188163
ENSMUST00000021844	Ripk1	-0.575036618	0.001942399	56.29660986	0.002175398
ENSMUST00000021854	Eci2	0.782375927	0.000821642	10.17162072	0.026596036
ENSMUST00000021857	Fars2	-0.392044758	0.000529995	1.031976147	0.01139509
ENSMUST00000021860	Ly86	-1	0.00000382	-1	1.21E-06
ENSMUST00000021864	Ssr1	2.348281978	0.000000296	2.09034051	7.01E-06
ENSMUST00000021866	Riok1	-0.059957046	0.000229684	-0.146523906	0.002002443
ENSMUST00000021870	Slc35b3	18.65815553	0.002272802	0	0.000180004
ENSMUST00000021884	Ctla2b	-0.303957621	0.008778757	-0.899334581	0.004737292
ENSMUST00000021903	Gadd45g	0.957510783	0.00042745	11.4426773	0.000424802
ENSMUST00000021911	Aopep	4.197813847	0.0000284	13.51993911	2.90E-07
ENSMUST00000021913	Auh	-0.702914071	0.000112067	-0.144206696	0.00622296
ENSMUST00000021918	Ror2	8.679648341	0.013275707	0	0.00013426
ENSMUST00000021920	Sptlc1	0.80527816	0.00000666	1.998963484	3.71E-05
ENSMUST00000021922	Msx2	11.30570346	0.000282803	72.61773633	0.000195726
ENSMUST00000021929	Habp4	-0.288460703	0.000164562	1.581923936	0.007078499
ENSMUST00000021930	Sfxn1	0.588759975	0.0000468	0.341617861	0.000417615
ENSMUST00000021933	Ctsl	0.389697333	0.00000166	12.08275126	2.10E-05
ENSMUST00000021937	Zfp346	-0.172499475	0.001447906	-0.618548871	0.000174247
ENSMUST00000021938	Prxl2c	-0.382425583	0.000412397	2.131044484	0.001919629
ENSMUST00000021939	Cdk20	0.103740166	0.003679135	1.021106864	0.008375143
ENSMUST00000021940	Lman2	-0.05717497	0.00000944	0.744022968	6.46E-05
ENSMUST00000021941	Mxd3	2.164711773	0.001010862	-0.911535717	1.47E-05
ENSMUST00000021942	Prelid1	8.971172466	8.68E-08	2.296764985	2.70E-06
ENSMUST00000021956	Ddx41	-0.064882139	0.000113368	0.004097066	0.009664246
ENSMUST00000021957	Fam193b	-0.984589616	0.0000512	-0.987639848	0.000439389
ENSMUST00000021959	Txndc15	0.003255927	0.0000265	4.548583824	1.40E-06
ENSMUST00000021963	Caml	4.757996745	0.0000026	7.531952638	2.46E-05
ENSMUST00000021990	Ptdss1	0.877624835	0.00000904	2.281090661	1.50E-05
ENSMUST00000021991	Mterf3	2.372717745	0.007459992	0.478322808	0.026508313
ENSMUST00000021993	Uqcrb	3.301642853	8.44E-08	2.944021628	3.03E-06
ENSMUST00000021997	Rsl1	5.349524267	0.000943316	5.116718722	0.002089297
ENSMUST00000022009	Cetn3	7.321357813	0.0000119	1.316880488	8.33E-05
ENSMUST00000022013	Adcy2	-0.965176091	0.004904069	1.17412434	0.004615221
ENSMUST00000022030	Ccnh	1.122535836	0.00170584	1.935668184	0.00047335
ENSMUST00000022032	2210016F16Rik	0.700623886	0.0000162	2.524398982	9.38E-06
ENSMUST00000022038	Naa35	0.610734831	0.0000792	0.432256371	0.001224043
ENSMUST00000022039	Golm1	0.021229477	0.0000486	0.786137158	0.008715031
ENSMUST00000022040	Agtpbp1	-0.4001354	0.006947226	-0.394816333	0.005267617
ENSMUST00000022051	Nkd2	1.447618822	0.000907264	12.18092511	0.000205776
ENSMUST00000022053	Trip13	11.86024531	0.0000596	-0.520155553	0.000682034
ENSMUST00000022057	Tppp	-0.962971511	0.0000523	-0.155546365	0.006320556
ENSMUST00000022060	Pdcd6	7.339812966	6.28E-08	2.522434005	2.78E-06
ENSMUST00000022062	Sdha	0.387866861	0.00000186	1.363324384	6.86E-05
ENSMUST00000022063	Ccdc127	0.608559358	0.0000143	3.16572219	3.53E-06
ENSMUST00000022078	Rhobtb3	1.874778492	0.00000128	6.440817249	0.000100242
ENSMUST00000022082	Glrx	3.741193821	0.0000106	0.547995538	0.001261366
ENSMUST00000022087	Nsun2	0.194564628	0.002093317	-0.785593955	0.000613802
ENSMUST00000022089	Med10	4.522254078	0.000000186	2.180756771	3.52E-05
ENSMUST00000022097	Ndufs6	10.73440303	0.00000471	1.390923799	6.76E-05
ENSMUST00000022098	Mrpl36	17.29403257	5.67E-08	1.197890808	0.000603631
ENSMUST00000022102	Clptm1l	1.55101317	0.000000436	3.217884161	7.21E-07
ENSMUST00000022104	Tert	0.185458563	0.003902964	0.48981515	0.006859553
ENSMUST00000022108	Hapln1	-0.986078686	0.0005472	59.65762615	0.000513063
ENSMUST00000022115	Xrcc4	0.372259691	0.000301798	0.942115471	0.003796509
ENSMUST00000022119	Atg10	0.34198708	0.000784775	4.257141789	0.00058166
ENSMUST00000022121	Zcchc9	2.366069806	0.0000125	2.880273452	0.008957797
ENSMUST00000022122	Ckmt2	-1	0.000916777	-1	4.79E-05
ENSMUST00000022124	Cd180	-1	0.00000302	-0.999057894	5.40E-05
ENSMUST00000022135	Ak6; Taf9	15.4171551	9.92E-08	2.012327871	8.76E-05
ENSMUST00000022147	Smn1	1.009049413	0.0000854	0.240253801	0.001346813
ENSMUST00000022148	Mccc2	-0.799200565	0.0000363	1.331682675	0.005180887
ENSMUST00000022153	Ptcd2	1.311460161	0.00010455	0.53720517	0.001176521
ENSMUST00000022163	Btf3	24.22047252	0.003342117	2.554118697	0.019985263
ENSMUST00000022164	Ankra2	0.041402348	0.023265806	0.617747495	0.01397697
ENSMUST00000022169	Hexb	1.958378958	0.0000589	0.40015086	0.001502161
ENSMUST00000022172	Polk	0.11557227	0.016947608	3.796898717	0.000688692
ENSMUST00000022176	Hmgcr	5.511494576	4.52E-08	1.894401735	7.52E-06
ENSMUST00000022182	F2rl2	-0.744559022	0.005288797	-0.870084598	0.003968119
ENSMUST00000022189	Aggf1	0.077271554	0.0000719	-0.035106226	0.022598088
ENSMUST00000022196	Ap3b1	-0.379278459	0.0000152	0.953194411	8.69E-05
ENSMUST00000022197	Scamp1	0.072870889	0.000208398	2.084943508	0.000276498
ENSMUST00000022203	Dimt1	8.669220247	0.000000348	4.394277652	1.47E-05
ENSMUST00000022204	Kif2a	1.128635919	0.001290868	-0.585094829	1.97E-05
ENSMUST00000022207	Elovl7	-0.653511806	0.015458909	-0.419819	0.006206407
ENSMUST00000022212	Plk2	11.18641944	0.000000289	48.13079921	1.07E-07
ENSMUST00000022217	Zfyve16	-0.781170787	0.0000128	2.825781626	0.001107299
ENSMUST00000022218	Dhfr	3.232531758	0.00000494	-0.787657876	1.38E-05
ENSMUST00000022224	Trappc13	-0.316714035	0.000617702	11.87545687	0.012951252
ENSMUST00000022225	Trim23	-0.404989968	0.001743194	2.115617262	0.001400991
ENSMUST00000022226	Ppwd1	-0.57928776	0.000390403	-0.711543093	0.000985799
ENSMUST00000022227	Cenpk	9.353826732	0.0000158	-0.471500064	0.000792929
ENSMUST00000022228	Cwc27	-0.515662143	0.00161805	0.20858327	0.003402056
ENSMUST00000022230	Srek1ip1	-0.399399709	0.000436386	-0.401089876	0.012626379
ENSMUST00000022239	Parp8	-0.187177338	0.004005707	-0.21242087	0.012852465
ENSMUST00000022245	Mrps30	0.352917544	0.0000489	0.893244059	0.000158996
ENSMUST00000022246	Fgf10	-0.810115731	0.000750674	197.9696854	0.000113485
ENSMUST00000022256	Psmd6	2.794980891	0.000000125	5.290369829	2.01E-07
ENSMUST00000022257	Atxn7	-0.930290597	0.000000445	-0.700748712	0.000277969
ENSMUST00000022260	-	0	0.00000744	3.906483854	0.017125389
ENSMUST00000022264	Ptprg	-0.960981549	0.000000234	1.155270967	0.004946652
ENSMUST00000022268	Pdhb	1.181588428	0.00000108	0.135632663	0.000237742
ENSMUST00000022272	Kctd6	-0.153259679	0.000261704	1.32589195	0.001214909
ENSMUST00000022281	Mtrex	-0.214519374	0.0000461	-0.099070133	0.001235119
ENSMUST00000022282	Gpx8	19.37976502	3.85E-09	47.95798586	3.84E-08
ENSMUST00000022286	Ndufs4	0.252869625	0.00000293	0.897116162	0.001368576
ENSMUST00000022287	Fst	12.3522278	2.72E-08	96.85412479	8.26E-07
ENSMUST00000022292	Samd8	3.408415302	0.011747243	5.398678493	0.025949851
ENSMUST00000022293	Vdac2	17.08718685	1.95E-08	0.956931008	0.00042665
ENSMUST00000022294	Nkiras1	-0.007108367	0.000603145	2.253477602	0.00369027
ENSMUST00000022295	Comtd1	49.72586585	0.0000137	11.92222322	0.003422375
ENSMUST00000022296	Ube2e1	5.212283376	8.73E-08	3.587024702	1.58E-06
ENSMUST00000022303	Thrb	-0.94750373	0.01615983	0	0.002157165
ENSMUST00000022311	Oxsm	-0.915494935	0.0000139	-0.471714492	0.003635301
ENSMUST00000022317	Prxl2a	-0.987364024	0.012045456	-0.985727484	0.002182152
ENSMUST00000022322	Glud1	0.420067951	0.00000221	2.083552312	9.07E-06
ENSMUST00000022327	Ldb3	1952825560	0.00000649	0	8.44E-05
ENSMUST00000022340	Nid2	-0.668982043	0.000103206	9.692986256	0.000304974
ENSMUST00000022341	Rtraf	5.360725744	0.000000168	1.481261871	0.00043791
ENSMUST00000022343	Nudt13	-0.905193143	0.000790544	-0.553721472	0.004183815
ENSMUST00000022344	Ecd	0.385656772	0.0000246	0.688814064	0.000519668
ENSMUST00000022345	Dnajc9	2.152415433	0.00000352	-0.639268262	1.24E-06
ENSMUST00000022353	Mss51	-0.967558941	0.004070991	-0.972668883	0.000536322
ENSMUST00000022355	Ppp3cb	-0.797053747	0.002229649	6.968260116	0.01850459
ENSMUST00000022358	Zswim8	-0.778179488	0.00000553	-0.221262571	0.000674039
ENSMUST00000022368	Plau	-0.410577776	0.000363939	0.058866833	0.001454509
ENSMUST00000022369	Vcl	1.37862517	0.00000035	12.35893544	1.71E-05
ENSMUST00000022371	Ap3m1	0.036727639	0.000750909	0	7.94E-06
ENSMUST00000022378	Ero1a	3.421089761	0.0000023	0.928094595	0.000527705
ENSMUST00000022380	Psmc6	3.231385487	6.14E-08	3.533537635	6.39E-07
ENSMUST00000022386	Samd4	0.215913499	0.000130437	0	2.01E-05
ENSMUST00000022418	Tmem254b	1.055442871	0.00525452	1.698426916	0.000501121
ENSMUST00000022419	Ppif	6.984206709	0.000000427	-0.459046302	0.000268883
ENSMUST00000022428	Rnase4	3.527212502	3.24E-08	43.02760248	1.33E-08
ENSMUST00000022429	Arf4	5.072559143	0.0000196	16.56285488	6.67E-08
ENSMUST00000022437	Hacl1	-0.651057003	0.005630261	0.150240441	0.007452625
ENSMUST00000022446	Eaf1	2.95396318	6.05E-08	1.186651711	0.000797688
ENSMUST00000022450	Tasor	-0.905201276	0.000000337	-0.630182583	1.51E-05
ENSMUST00000022451	Capn7	-0.307815949	0.002218096	0.911804258	0.000704928
ENSMUST00000022458	Bap1	1.161854002	0.00000503	-0.105411545	0.004235442
ENSMUST00000022459	Phf7	-0.042430825	0.004134845	-0.966547829	0.039307851
ENSMUST00000022460	Galnt15	-1	0.000000547	-1	1.80E-05
ENSMUST00000022462	Oxnad1	-0.260591228	0.000863023	0.036938391	0.005905475
ENSMUST00000022469	Nisch	2.80E+11	0.000000187	0	5.04E-07
ENSMUST00000022470	Parg	-0.46759461	0.000473815	3.023107289	0.000610703
ENSMUST00000022480	Ogdhl	-0.236684993	0.003472609	8.85264052	0.007283379
ENSMUST00000022494	Ebpl	1.506689691	0.0000341	5.112231918	3.18E-05
ENSMUST00000022496	Kpna3	0.670894508	0.0000277	1.204319759	3.75E-05
ENSMUST00000022497	Spryd7	3.49346594	0.0000139	13.90814212	3.27E-05
ENSMUST00000022499	Rnaseh2b	2.976704122	0.0000263	-0.768292464	1.12E-05
ENSMUST00000022504	Mapk8	-0.035258618	0.021547929	0.310342204	0.010548036
ENSMUST00000022507	Pspc1	0.065144336	0.000792492	-0.262216358	0.000437521
ENSMUST00000022511	Zmym2	-0.667681085	0.00132305	-0.377013052	0.000271411
ENSMUST00000022517	Cryl1	0.522356516	0.001013468	0.32434369	0.001815956
ENSMUST00000022518	Eef1akmt1	11.09247512	0.000000222	11.64246108	9.68E-07
ENSMUST00000022519	Anxa8	-0.481103902	0.000879752	0	9.70E-07
ENSMUST00000022528	Pinx1	1.360037128	0.0024887	0.972959986	0.004340286
ENSMUST00000022529	Tkt	0.328310822	0.0000792	-0.477939634	3.54E-05
ENSMUST00000022531	Lats2	0.255728926	0.000577428	4.785230435	6.53E-05
ENSMUST00000022535	Dcp1a	-0.264821706	0.000247485	-0.255516526	0.002666084
ENSMUST00000022536	Ska3	2.569993711	0.0000528	-0.710873642	0.00037723
ENSMUST00000022538	Mrpl57	6.038822046	0.00000016	1.864837106	2.10E-05
ENSMUST00000022543	Micu2	0.312056634	0.00000991	1.222949218	0.000214192
ENSMUST00000022544	Hmbox1	-0.946283413	0.00000228	-0.930905167	2.75E-05
ENSMUST00000022550	Extl3	-0.825451589	0.000000422	2.36436827	0.000173889
ENSMUST00000022553	Cab39l	-0.178504065	0.000237083	0.986200647	0.000182762
ENSMUST00000022561	Amer2	-1	0.00000854	-1	5.58E-05
ENSMUST00000022563	Mtmr6	-0.095374604	0.0000376	0.740907983	0.007218533
ENSMUST00000022573	Esd	44.91951604	0.000169237	6.991801506	1.81E-06
ENSMUST00000022580	Slc25a30	-0.170767359	0.00037402	3.964117845	0.002125769
ENSMUST00000022585	Gpalpp1	-0.21352628	0.001044543	0.708890155	0.00108733
ENSMUST00000022586	Nufip1	-0.205731043	0.000896897	0.400142706	0.000959476
ENSMUST00000022587	Tsc22d1	1.997482583	0.000000202	5.449955825	8.62E-07
ENSMUST00000022589	Enox1	-0.847877221	0.003769229	6.353953038	0.017477954
ENSMUST00000022591	Epsti1	-0.992690603	0.000550963	-0.993598335	0.000102247
ENSMUST00000022595	Rgcc	-0.971296526	0.000000896	-0.83955271	6.18E-05
ENSMUST00000022597	Naa16	-0.77529025	0.002456656	-0.753208935	0.002310368
ENSMUST00000022599	Diaph3	4.240612203	0.000253142	-0.867384111	2.57E-05
ENSMUST00000022600	Mtrf1	0.017898113	0.000911086	0.70410809	0.005002393
ENSMUST00000022601	Wbp4	0.666926475	0.0000251	0.216831393	0.001243817
ENSMUST00000022609	Elp3	-0.709877272	0.00000602	0.525190039	0.000669353
ENSMUST00000022612	Pbk	28.50802339	0.000000153	-0.723814852	0.000206453
ENSMUST00000022613	Esco2	0.365545309	0.004111442	-0.945107586	0.004992701
ENSMUST00000022614	Ccdc25	-0.14720153	0.000131402	0.228372892	0.000373986
ENSMUST00000022620	Chrna2	-0.991341326	0.000127454	-0.049902797	0.005701749
ENSMUST00000022623	Trim35	0.992103509	0.0000013	6.26330641	7.50E-08
ENSMUST00000022629	Dpysl2	1.250545536	0.00000113	13.89240858	2.34E-08
ENSMUST00000022634	Bnip3l	-0.673335952	0.000571294	-0.824469368	2.56E-06
ENSMUST00000022650	Pibf1	-0.771117335	0.003505092	-0.01383845	0.013340435
ENSMUST00000022656	Bora	1.3917736	0.000111843	-0.788490966	8.73E-05
ENSMUST00000022660	Loxl2	4.486841993	0.000000587	58.66502762	1.92E-06
ENSMUST00000022663	Tnfrsf10b	1.105275941	0.0000399	29.61266043	1.01E-05
ENSMUST00000022665	Rhobtb2	-0.845503159	0.0000419	-0.578594197	0.001287045
ENSMUST00000022680	Bin3	4.225599045	0.0000033	-0.201193964	0.000156717
ENSMUST00000022681	Pdlim2	0	0.000000353	6.893517439	2.11E-06
ENSMUST00000022682	Sorbs3	0.409330482	0.000214128	6.821726128	0.001810058
ENSMUST00000022690	Fam160b2	-0.776728962	0.000111345	-0.346765396	0.031810162
ENSMUST00000022693	Bmp1	-0.011498067	0.0000268	8.217866269	0.000234052
ENSMUST00000022694	Dmtn	-0.977806213	0.009830622	-0.994929454	0.000314685
ENSMUST00000022696	Xpo7	-0.560300504	0.037750632	-0.923227123	0.000460157
ENSMUST00000022698	Dok2	-0.982604993	0.002331373	-0.994763639	0.000113474
ENSMUST00000022699	Gfra2	-0.951557362	0.000115996	-0.984837523	0.000270833
ENSMUST00000022701	Rb1	-0.894639897	0.0000383	-0.738609321	0.001662202
ENSMUST00000022704	Itm2b	-0.048938871	0.00000223	2.146802068	3.20E-05
ENSMUST00000022705	Med4	1.205157013	0.0000151	-0.139497779	0.00085772
ENSMUST00000022709	Spry2	7.000604034	3.35E-08	24.10076991	2.99E-05
ENSMUST00000022716	Obi1	0.381291399	0.000457451	0.011612354	0.002510213
ENSMUST00000022718	Ednrb	-0.994826927	0.000563122	-1	8.29E-05
ENSMUST00000022720	Fbxl3	-0.958275123	0.00000318	-0.690613709	0.003321903
ENSMUST00000022721	Cln5	2.119163926	0.0000109	7.517725057	4.62E-06
ENSMUST00000022727	Tgds	1.520090766	0.0000217	1.380569308	0.000478457
ENSMUST00000022728	Gpr180	0.638537824	0.00000441	6.756969425	2.85E-06
ENSMUST00000022734	Dnajc3	0.24568829	0.0000112	1.588844284	1.47E-05
ENSMUST00000022744	Gdnf	12.482578	0.002709158	19.14942279	0.00234861
ENSMUST00000022746	Osmr	-0.043976772	0.0000746	25.83001872	1.49E-06
ENSMUST00000022765	Rab2b	1.545394038	0.00236647	85.12832071	0.000865042
ENSMUST00000022766	Tox4	0.920313798	0.00000314	0.630496893	0.000160169
ENSMUST00000022767	Mettl3	2.56255606	0.000103222	1.620264825	0.002910532
ENSMUST00000022781	Dad1	12.28161389	2.45E-08	4.031700047	3.56E-07
ENSMUST00000022782	Lrp10	1.992434387	0.00000283	1.948690369	0.000105555
ENSMUST00000022784	Haus4	0.444299501	0.000316188	-0.870757107	6.60E-06
ENSMUST00000022786	4931414P19Rik	-0.582961169	0.002813679	-0.447236	0.00727976
ENSMUST00000022787	Slc7a8	-0.96249242	0.000339999	-0.996478484	3.57E-05
ENSMUST00000022791	Fbxo4	0.020793168	0.000208665	4.374964635	4.32E-05
ENSMUST00000022803	Psmb5	9.714334612	0.000000263	3.179616569	1.34E-06
ENSMUST00000022806	Bcl2l2	-0.942758376	0.0000381	-0.567782555	0.005153928
ENSMUST00000022808	Pabpn1	-0.914274233	0.0000594	-0.760829616	0.000660757
ENSMUST00000022813	Efs	3.079663181	0.000038	18.90553413	0.000343624
ENSMUST00000022815	Ngdn	2.2951087	0.00000414	-0.126874919	0.000435679
ENSMUST00000022816	Sub1	2.537953308	0.000000673	1.023276625	0.000785836
ENSMUST00000022821	Dhrs4	-0.539158833	0.000132956	0.627883447	0.001022236
ENSMUST00000022828	Emc9	-0.125472458	0.00107033	2.494790301	0.004572197
ENSMUST00000022831	Khnyn	-0.832635593	0.000380976	-0.791591253	0.000504908
ENSMUST00000022842	Cct5	3.36911141	3.18E-08	0.912578464	6.58E-05
ENSMUST00000022849	Tars	3.500080429	4.74E-08	4.286149087	5.13E-06
ENSMUST00000022853	C1qtnf3	9.356864862	0.0000287	99.96831197	0.001761536
ENSMUST00000022855	Brix1	3.795912511	0.000000418	0.941960112	0.000116823
ENSMUST00000022865	Mtdh	-0.197527259	0.00028613	0.536218094	0.000358451
ENSMUST00000022867	Laptm4b	0.694057116	0.000310553	10.62601388	0.001071207
ENSMUST00000022871	Sdc2	3.833680913	0.00000137	128.7372581	2.91E-09
ENSMUST00000022875	Ank	-0.452273121	0.00003	9.235462546	0.000439158
ENSMUST00000022882	Myo10	-1	0.00000355	-1	1.74E-05
ENSMUST00000022890	Rnf19a	-0.125294612	0.0000708	-0.318423593	0.031855716
ENSMUST00000022894	Ywhaz	0.966341992	0.0000024	-0.217708346	5.57E-05
ENSMUST00000022901	Rrm2b	-0.357887987	0.001414494	0.623658427	0.00325583
ENSMUST00000022904	Atp6v1c1	1.514059109	0.00000523	1.740847167	1.62E-05
ENSMUST00000022908	Slc25a32	1.29568338	0.0000777	5.692790707	2.43E-05
ENSMUST00000022909	Dcaf13	2.529248121	0.000000165	2.373861567	6.05E-06
ENSMUST00000022916	Lrp12	0.047135293	0.00240093	5.331681582	0.002135359
ENSMUST00000022925	Eif3h	2.341471474	5.74E-08	0.604436924	0.000171801
ENSMUST00000022927	Rad21	-0.856307002	0.00000306	-0.96590022	1.30E-07
ENSMUST00000022945	Shcbp1	19.36539237	0.0000167	-0.652754283	0.000250034
ENSMUST00000022946	Rida	-0.269611919	0.002468574	0.088592658	0.001442882
ENSMUST00000022947	Matn2	-0.947779045	0.00000073	9.094626619	0.039987451
ENSMUST00000022954	Khdrbs3	-0.427473589	0.001897533	-0.536913914	0.005627296
ENSMUST00000022960	Eif3e	2.404441288	0.000000566	2.416708664	5.08E-06
ENSMUST00000022962	Emc2	-0.470900347	0.00093765	2.226616672	1.46E-05
ENSMUST00000022964	Ebag9	-0.121748984	0.001371649	0.237956631	0.00150011
ENSMUST00000022971	Myc	34.44115459	0.0000303	13.41880795	0.009452006
ENSMUST00000022976	Washc5	-0.072877334	0.0000134	3.100886927	6.45E-06
ENSMUST00000022977	Sqle	11.93907037	0.033172277	10.78693499	0.008656713
ENSMUST00000022980	Ndufb9	0.823803978	0.00000436	1.353425367	8.74E-05
ENSMUST00000022986	Fbxo32	-0.9410103	0.001014712	2.215540904	0.00142754
ENSMUST00000022992	Tbc1d31	-0.346089777	0.039474077	-0.148888329	0.016317801
ENSMUST00000022993	Derl1	2.608120828	4.89E-08	1.470138648	1.06E-05
ENSMUST00000022998	Mtbp	0.425226161	0.001999747	-0.114115663	0.032794972
ENSMUST00000023007	Adcy8	6.929287246	0.011788018	0	2.29E-05
ENSMUST00000023019	Trmu	0.865796071	0.001576804	7.677346812	0.017913404
ENSMUST00000023024	Tef	-0.949520244	0.00000072	21.49697103	0.005202909
ENSMUST00000023029	L3mbtl2	0.195133191	0.00360481	-0.514053842	0.012973146
ENSMUST00000023036	Rbx1	8.38260317	5.87E-09	1.974288802	6.39E-06
ENSMUST00000023040	Slc25a17	1.784590171	0.00000371	5.284777714	5.60E-07
ENSMUST00000023043	Adsl	0.336184211	0.002374083	-0.289043962	0.005662773
ENSMUST00000023048	Mief1	0.325301625	0.0000292	0.425557717	0.014852975
ENSMUST00000023050	Tab1	-0.651700752	0.003759901	-0.723007898	0.000714292
ENSMUST00000023055	Dnal4	1.364609723	0.001714229	1.855155918	0.00193864
ENSMUST00000023059	Dscc1	1.158743934	0.005582252	-0.909148234	0.001656655
ENSMUST00000023061	Josd1; Gm10651	0.15130098	0.0000584	-0.11495148	0.000728422
ENSMUST00000023062	Tomm22	7.57221869	1.57E-08	0.300699015	0.000247997
ENSMUST00000023064	Cby1	1.398810982	0.000570173	0.019067188	0.003310085
ENSMUST00000023069	Fam118a	0.67940578	0.0000233	2.303313569	0.013674041
ENSMUST00000023071	Samm50	2.067207852	0.00000239	0.696649781	0.00014579
ENSMUST00000023072	Parvb	-0.913437785	0.000161426	-0.950513251	6.74E-07
ENSMUST00000023074	Parvg	-1	0.0000273	-1	7.83E-05
ENSMUST00000023075	C1qtnf6	-0.541892811	0.000696153	28.8301983	0.003460795
ENSMUST00000023076	Nfam1	-1	0.00000393	-0.998196139	0.005467762
ENSMUST00000023083	Cyp2d22	-0.714993269	0.008299372	-0.682570409	0.001885439
ENSMUST00000023085	Ndufa6	6.286930268	9.61E-08	0.449950892	0.000451968
ENSMUST00000023086	Smdt1	5.713657439	0.00000179	0.112414999	0.000278216
ENSMUST00000023087	Twf1	2.145182074	0.000000324	11.26384978	2.75E-08
ENSMUST00000023088	Naga	-0.633860111	0.0000866	0.468636248	0.000748984
ENSMUST00000023095	Septin3	-0.995100443	0.000066	-0.540140092	0.009073693
ENSMUST00000023099	Slc38a2	0.246888315	0.0000104	-0.01744348	0.001200474
ENSMUST00000023100	Srebf2	0.261376942	0.000150903	0.402099046	0.028176214
ENSMUST00000023104	Rpap3	-0.647860256	0.001433066	1.199589643	0.001006719
ENSMUST00000023110	Desi1	-0.122117938	0.007082446	4.754010516	0.010917836
ENSMUST00000023112	Pmm1	2.960970647	0.0000149	3.616310833	1.05E-05
ENSMUST00000023113	Polr3h	1.560846064	0.0000655	2.105255794	0.000542246
ENSMUST00000023116	Aco2	-0.602119903	0.0000116	0.762848424	0.000147882
ENSMUST00000023117	Phf5a	5.808921745	0.000000469	-0.340837392	0.000343214
ENSMUST00000023119	Vdr	14.90427283	0.000137609	2.736347208	0.005074751
ENSMUST00000023128	Itga5	21.29237965	2.32E-08	64.76498914	9.42E-08
ENSMUST00000023132	Pde1b	-0.601143257	0.000241075	-0.430192809	0.003416404
ENSMUST00000023133	Ppp1r1a	-0.970277666	0.001019368	6.219892145	0.005750485
ENSMUST00000023143	Litaf; Gm9861	14.7288219	1.82E-09	5.215699565	4.96E-07
ENSMUST00000023146	Nubp1	2.333420576	0.00000125	1.858914057	0.000202771
ENSMUST00000023147	Ciita	-1	0.00000209	-1	2.67E-05
ENSMUST00000023150	1810013L24Rik	-0.456433807	0.000202405	0.056085897	0.004368373
ENSMUST00000023151	Bcl6	-0.66230171	0.001148931	-0.588524985	0.001886292
ENSMUST00000023156	Il1rap	4.134763839	0.00000114	7.861886624	3.86E-05
ENSMUST00000023157	Anks3	-0.326622064	0.001043241	-0.250581578	0.001385995
ENSMUST00000023165	Crebbp	-0.909664556	0.000000384	-0.61653673	3.43E-05
ENSMUST00000023171	Hes1	10.59965796	0.000000219	10.93285105	4.68E-07
ENSMUST00000023179	Zfp7	0.391364571	0.002944825	-0.026252944	0.005199797
ENSMUST00000023180	Mefv	-1	0.000111389	-1	0.000224702
ENSMUST00000023203	Gpt	-0.995222155	0.00000464	-0.960878966	0.000367711
ENSMUST00000023206	Ercc4	-0.124240621	0.000780381	1.479886916	0.002644216
ENSMUST00000023207	Apod	-0.969254931	0.008627314	16.37860726	0.007144711
ENSMUST00000023210	Cyc1	2.038869056	0.000000876	1.755941219	0.000218125
ENSMUST00000023211	Sharpin	1.991589479	0.0000607	1.110723961	0.009812513
ENSMUST00000023213	Hgh1	3.025885212	0.0000874	0.225024716	0.001755653
ENSMUST00000023214	Dgat1	-0.652660022	0.0000693	-0.185256033	0.003380384
ENSMUST00000023217	Bop1	2.374404643	0.00000538	1.784370068	0.000140677
ENSMUST00000023219	Fbxl6	3.853830837	0.0000312	-0.010314266	0.000915501
ENSMUST00000023220	Slc52a2	1.809926799	0.0000289	1.521105521	0.000806846
ENSMUST00000023221	Gpaa1	5.874140538	0.0000682	7.835618167	0.001766147
ENSMUST00000023222	Oplah	-0.948266545	0.001890135	0.819026613	0.029092324
ENSMUST00000023225	Grina	-0.399713112	0.00000556	-0.392622465	9.11E-05
ENSMUST00000023231	Gfus	6.970992757	0.000000754	2.086011884	0.000175233
ENSMUST00000023237	Naprt	0.404445795	0.002161568	-0.502338509	0.006172979
ENSMUST00000023238	Gsdmd	1.134574811	0.000325012	-0.593801159	0.000130018
ENSMUST00000023243	Gpihbp1	-0.984583546	0.001005793	-1	6.39E-05
ENSMUST00000023248	Ly6a	-0.102917049	0.000103257	39.07371792	0.000369062
ENSMUST00000023259	Lynx1	-0.165123255	0.000387591	2.682880031	3.29E-05
ENSMUST00000023262	-	13.39119732	0.005264839	4.489030482	6.51E-05
ENSMUST00000023269	Rpl24	147.8298928	0.000000023	1.477699626	0.007092146
ENSMUST00000023270	Cep97	-0.814531185	0.006042549	-0.753787669	0.000543788
ENSMUST00000023283	Lmf2	0.734655126	0.0000141	1.297686447	0.000142453
ENSMUST00000023285	Tymp	1.167075533	0.007239952	1.373845444	0.023675167
ENSMUST00000023289	Chkb	0.317358057	0.002335478	0.867226946	0.020092529
ENSMUST00000023292	Arsa	1.534675043	0.002751629	5.227857719	0.000129005
ENSMUST00000023334	Nectin3	4.63330608	0.0000196	3.843575047	0.030670264
ENSMUST00000023339	Gcsam	-1	0.00000764	-1	9.87E-06
ENSMUST00000023343	Atg3	1.682426054	0.000000379	3.309386188	1.43E-06
ENSMUST00000023344	Slc35a5	1.220482016	0.0000194	1.758020685	8.34E-05
ENSMUST00000023348	Gtpbp8	0.307966914	0.004709817	3.907733619	0.013392938
ENSMUST00000023352	Prkdc	-0.963247569	0.00000477	-0.724342572	0.001100526
ENSMUST00000023353	Mcm4	2.155800098	0.0000007	-0.793431	1.57E-05
ENSMUST00000023356	Snai2	-0.173834912	0.001455541	13.2493583	5.41E-06
ENSMUST00000023357	Cep20	9.809869813	0.000000548	4.221361861	3.82E-05
ENSMUST00000023361	Pdxdc1	-0.467740799	0.000158585	1.95104295	0.005729508
ENSMUST00000023362	Ntan1	9.04694259	0.00015641	6.264729479	0.014920468
ENSMUST00000023363	Rrn3	0.769180792	0.00000254	8.552457994	3.39E-07
ENSMUST00000023365	Bfar	-0.669817728	0.0000645	3.547611431	0.000707721
ENSMUST00000023370	-	-0.744626492	0.000254052	17.39975188	0.000508072
ENSMUST00000023387	Qtrt2	1.627022802	0.000829859	0.178695679	0.003213369
ENSMUST00000023391	Mrpl40	1.19927363	0.000112214	0.519528406	0.002510707
ENSMUST00000023396	Pmm2	2.677131967	0.00000932	0.326478978	0.000692338
ENSMUST00000023405	Arl6	2.809385877	0.001112336	5.662659684	0.025294498
ENSMUST00000023407	Riox2	1.060234039	0.0000117	1.240711218	0.000604513
ENSMUST00000023426	Cldnd1	3.612995066	0.000000267	5.008783826	1.65E-05
ENSMUST00000023431	Tbc1d23	-0.475001023	0.00007	0.099194442	0.001037609
ENSMUST00000023432	Nit2	2.977710432	0.000027	3.495146029	5.98E-05
ENSMUST00000023435	Tmem45a	65.76783131	0.00000117	319.3031199	0.00026584
ENSMUST00000023441	P2rx6	-0.949628215	0.005923512	3.615692707	0.015105098
ENSMUST00000023444	Lztr1	0.252973041	0.00205877	6.393165364	5.42E-06
ENSMUST00000023449	Snap29	0.342236988	0.0000178	0.084187469	0.005696425
ENSMUST00000023452	Ccdc116	-0.955755976	0.002766582	-0.976898948	0.026010755
ENSMUST00000023453	Sdf2l1	6.28555932	0.000000376	1.049178662	0.000206615
ENSMUST00000023455	Ppil2	2.98766501	0.003837862	0.233611449	0.002540633
ENSMUST00000023457	Senp5	-0.216301025	0.0000291	4.46635864	0.000116267
ENSMUST00000023460	Ncbp2	4.077705489	0.000000818	1.154597732	0.000118104
ENSMUST00000023462	-	1.954262278	0.000000752	45.8985739	0.000257466
ENSMUST00000023467	Pak2	-0.241080018	0.000018	-0.177827252	8.29E-05
ENSMUST00000023474	Wdr53	2.090739764	0.02227763	-0.412450781	0.037992186
ENSMUST00000023478	Igsf11	0.479606374	0.016763097	-0.714366348	0.018604254
ENSMUST00000023487	Arhgap31	-0.846715091	0.00000835	-0.003752936	0.005728537
ENSMUST00000023489	Fyttd1	1.480670724	0.00004	2.107008206	0.018246665
ENSMUST00000023491	Lrch3	-0.583884532	0.0000409	-0.447245044	0.000213001
ENSMUST00000023494	Popdc2	-0.168273552	0.001558466	-0.880660266	0.013001737
ENSMUST00000023497	Lmln	-0.98513475	0.000286298	-0.956807153	0.00098837
ENSMUST00000023502	Snx4	0.717465446	0.00000207	3.696660035	1.16E-06
ENSMUST00000023507	Gsk3b	-0.310958435	0.000675389	3.120936177	1.10E-06
ENSMUST00000023509	Klhl24	-0.914935553	0.00000279	-0.450144904	0.001343568
ENSMUST00000023510	Umps	3.694267709	0.00000202	0.739157378	0.007801907
ENSMUST00000023514	Ndufb4; Ndufb4c; Ndufb4b	1.987302603	0.00000636	2.733998644	2.40E-05
ENSMUST00000023520	Muc13	-1	0.000228905	-0.997348577	2.27E-05
ENSMUST00000023525	Gtf2e1	0.152105502	0.0000323	3.513564774	3.28E-05
ENSMUST00000023531	Hcls1	-0.977474782	0.0000373	-0.99928262	1.82E-06
ENSMUST00000023532	Ccdc14	-0.502159858	0.00352784	-0.644969341	0.002333486
ENSMUST00000023538	Mylk	2.440207878	0.000000107	0.437260067	0.000232392
ENSMUST00000023550	Pdia5	5.7639261	0.00000366	6.650247878	2.24E-05
ENSMUST00000023554	Slc49a4	-0.384339462	0.002187915	-0.242357231	0.000700136
ENSMUST00000023555	Hspbap1	1.414483667	0.0000413	0.40406126	0.001990666
ENSMUST00000023559	Ehhadh	-0.873258343	0.000221151	1.358604685	0.005510678
ENSMUST00000023561	Senp2	0.289379839	0.0000724	-0.372815901	0.000725205
ENSMUST00000023562	Tmem41a	2.998814589	0.0000221	2.137939862	0.000411975
ENSMUST00000023570	Btg3	30.48056579	0.006101509	5.08529682	1.14E-05
ENSMUST00000023572	Cxadr	-0.463600492	0.000662246	-0.643964771	0.004328388
ENSMUST00000023580	Usp25	-0.787383844	0.000317071	-0.797878022	0.000272948
ENSMUST00000023593	Adipoq	-0.995519045	0.005006847	-0.927587719	0.019240335
ENSMUST00000023598	Rfc4	1.285574657	0.000118565	-0.733743757	0.002865997
ENSMUST00000023599	Eif4a2	16.21977609	0.007049211	7.299143296	0.021142363
ENSMUST00000023600	Robo1	-0.872872688	0.000513816	4.245176334	0.002551735
ENSMUST00000023608	Atp5j	16.44946898	3.81E-08	4.798765744	1.43E-06
ENSMUST00000023610	Adamts1	-0.599627933	0.000274489	23.51862923	6.36E-06
ENSMUST00000023611	Adamts5	-0.930621606	0.000000718	10.1891633	0.000767259
ENSMUST00000023612	Ets2	-0.464114706	0.0004434	0.103406098	0.001201404
ENSMUST00000023614	Dyrk1a	5.643427231	0.038387994	-0.697789625	0.000252377
ENSMUST00000023615	Vps26c	2.621985056	0.00000253	1.795366681	2.00E-05
ENSMUST00000023616	Slc15a2	-1	0.00000372	-0.98865928	0.002729742
ENSMUST00000023622	Parp9	-0.946101771	0.000000738	-0.881807947	0.00018735
ENSMUST00000023629	Pros1	-0.54838116	0.0000209	4.290117343	1.15E-06
ENSMUST00000023630	Psmg1	3.040314978	0.00000493	0.702367843	0.00253479
ENSMUST00000023666	Chaf1b	55.69454851	0.001092632	-0.477554049	0.01290361
ENSMUST00000023673	Runx1	-0.186993902	0.003636342	-0.805948104	5.49E-06
ENSMUST00000023677	Atp5o	3.599785128	4.11E-08	1.581015924	0.000357594
ENSMUST00000023684	Gart	0.123961876	0.00834867	-0.722554652	0.000934527
ENSMUST00000023686	Tmem50b	0.297256101	0.000194272	1.213270218	3.78E-05
ENSMUST00000023687	Ifngr2	2.205196977	0.000000122	4.857250222	0.002735777
ENSMUST00000023689	Ifnar1	-0.334706469	0.0000506	1.234412799	0.040374844
ENSMUST00000023691	Il10rb	0.651383908	0.0000122	0.575593689	0.001427729
ENSMUST00000023693	Ifnar2	-0.106433512	0.011966813	-0.567771494	0.000221684
ENSMUST00000023698	Paxbp1	-0.963333792	0.000227896	-0.986042357	0.000474759
ENSMUST00000023707	Sod1	3.630552546	0.000000142	1.489418427	1.10E-05
ENSMUST00000023727	Kansl2	2.447153813	0.0000018	0.649810966	0.000226338
ENSMUST00000023732	Wnt10b	-0.941838759	0.010772532	-0.481333457	0.01299004
ENSMUST00000023747	Nckap5l	-0.205425423	0.001392554	0.31236746	0.004930789
ENSMUST00000023749	Tmbim6	0.238752268	0.00000685	0.23998657	0.000100789
ENSMUST00000023756	Racgap1	5.496894081	0.0000106	-0.907333978	0.000395489
ENSMUST00000023758	Asic1	-0.653990513	0.003933351	-0.114775819	0.003392514
ENSMUST00000023759	Smarcd1	-0.573418181	0.000682601	-0.683365416	6.46E-05
ENSMUST00000023760	Gpd1	-0.999489652	0.00000334	-0.921963791	0.001011292
ENSMUST00000023761	Cox14	5.33506301	0.00000376	2.707325472	1.45E-05
ENSMUST00000023762	Cers5	5.319739149	1.89E-08	6.802304902	2.35E-07
ENSMUST00000023769	Atf1	1.219241273	0.00000823	-0.100192327	0.000521785
ENSMUST00000023774	Slc11a2	2.669629686	0.000136086	-0.413663413	0.000304733
ENSMUST00000023775	Cela1	-0.906768718	0.000415152	-0.884737169	0.000561222
ENSMUST00000023776	Slc4a8	-0.992566006	0.000254377	-0.880968258	0.017636591
ENSMUST00000023779	Nr4a1	3.970312027	0.002023495	3.527703256	1.34E-05
ENSMUST00000023803	Krt18	9.116279318	0.026737189	-0.940467054	0.001365679
ENSMUST00000023805	Csad	-0.891273911	0.00000982	3.346469864	0.000159012
ENSMUST00000023806	Soat2	-0.425138959	0.007576793	-0.574554003	0.006069874
ENSMUST00000023807	Igfbp6	8.218840412	0.000000705	155.1036347	4.12E-07
ENSMUST00000023810	Prr13	15.64026701	0.000000266	0.441286869	0.025459408
ENSMUST00000023812	Map3k12	-0.967162307	0.006989249	-0.886272692	0.012425748
ENSMUST00000023813	Tarbp2	24.32625532	0.007427339	0.008540395	0.029216484
ENSMUST00000023818	Calcoco1	-0.584466177	0.0000375	0.379120935	0.003676113
ENSMUST00000023826	Sncg	-0.994497551	4.52E-08	25.57190922	0.001969745
ENSMUST00000023828	Rttn	-0.882018363	0.000139389	-0.63896856	0.004660934
ENSMUST00000023829	Cdkn1a	6.97212495	5.41E-08	58.17442268	7.20E-09
ENSMUST00000023830	Nus1	-0.564219561	0.0000321	0.12358778	0.000206252
ENSMUST00000023849	Noct	45.53794977	0.006128322	7.931126727	4.74E-05
ENSMUST00000023851	Ndufa5	0.464582712	0.000331469	0.255472361	0.006315464
ENSMUST00000023854	Fhl1	9.295781391	0.0000988	26.59778551	0.008351282
ENSMUST00000023856	Msrb2	-0.26953185	0.000868161	1.286496064	0.002143859
ENSMUST00000023867	Rfc2	2.409369345	0.0000351	-0.500160353	0.000440713
ENSMUST00000023869	Denr	3.766240188	0.00000327	2.577169997	3.31E-06
ENSMUST00000023873	Prmt5	0.673273957	0.0000103	1.290211557	0.000199596
ENSMUST00000023882	Sympk	-0.837863763	0.0000129	-0.289378934	0.003687005
ENSMUST00000023897	Gzma	-1	0.0000372	-1	7.99E-06
ENSMUST00000023911	Nagpa	1.407416874	0.000334848	2.336798603	0.003550422
ENSMUST00000023913	Get1	4.395618874	5.09E-08	5.552227627	2.92E-05
ENSMUST00000023918	Ivns1abp	0.295324309	0.000230798	-0.363765212	0.016997827
ENSMUST00000023924	Rpp14; Htd2	2.281760012	0.000000999	2.966305244	0.000132334
ENSMUST00000023934	Hbb-bs; Hbb-b1	-1	0.000000937	-0.999999001	2.82E-08
ENSMUST00000023952	Krt8	18.64383299	0.008879396	-1	2.87E-05
ENSMUST00000023958	P3h3	-0.181253559	0.002995724	9.368871169	0.001202386
ENSMUST00000023994	Serping1	-0.667626394	0.002075887	0.708991632	0.013388809
ENSMUST00000024004	Ccl25	64.1522491	0.000203482	-0.409345463	0.012127065
ENSMUST00000024011	Kcnk5	-0.487025031	0.005321069	-0.892411282	0.004540054
ENSMUST00000024031	Acy1	6.05822411	0.0000431	7.102051818	0.003390961
ENSMUST00000024042	Creld2	4.262881603	0.000000525	0.908438633	0.004948358
ENSMUST00000024044	Cd4	-1	0.0000111	-0.998757975	2.13E-05
ENSMUST00000024078	Marchf5	-0.428534945	0.007992452	0.290902857	0.002474728
ENSMUST00000024119	Trip6	2.844736443	0.0000193	9.414444688	4.15E-06
ENSMUST00000024123	Agap3	-0.811544554	0.000428455	-0.101385894	0.010136738
ENSMUST00000024159	Dlx2	0	0.00000277	0	5.90E-06
ENSMUST00000024179	Nfatc4	201366535.6	0.0000962	0	4.86E-05
ENSMUST00000024238	Celsr3	-0.962757303	0.001083815	-0.920315806	0.000729073
ENSMUST00000024260	Pcbp4	6.893407061	0.000000557	39.21249115	7.35E-06
ENSMUST00000024270	Cdca3	26.79806164	0.00000423	-0.918431472	2.57E-06
ENSMUST00000024338	C1qtnf12	-0.30565452	0.000263114	-0.423899621	0.013055403
ENSMUST00000024470	Ogfod2	0.899404196	0.000773947	-0.582953477	0.002033466
ENSMUST00000024486	Mrps23	2.253695242	0.00000913	0.195342098	0.002003645
ENSMUST00000024518	Rhebl1	5.702260155	0.003222816	-0.484473581	0.005615609
ENSMUST00000024575	Rps6ka2	0.216797551	0.00379339	1.106527498	0.000483547
ENSMUST00000024594	Agpat4	2.694754345	0.0000116	0.901772122	0.000201882
ENSMUST00000024595	Slc22a3	-0.99652944	0.000619364	-0.971696047	0.000671928
ENSMUST00000024599	Igf2r	-0.963387005	0.00000467	-0.176864838	0.002327851
ENSMUST00000024620	Riok2	0.260883358	0.0000297	2.097978534	9.56E-05
ENSMUST00000024627	Chd1	-0.751708013	0.000574954	-0.684457536	0.001426788
ENSMUST00000024636	Cep43	0.625872056	0.006283176	-0.671525944	0.000208888
ENSMUST00000024647	Pde10a	11.34505127	0.007509128	485030868.6	0.000555285
ENSMUST00000024657	Phf10	-0.420957261	0.000502062	-0.598197199	7.44E-05
ENSMUST00000024660	Smoc2	-0.783383054	0.004972389	35.76642804	0.000211053
ENSMUST00000024696	Mmp25	-0.61234148	0.001561997	-0.990231719	0.000121391
ENSMUST00000024698	Tnfrsf12a	46.56952937	6.19E-09	696.7502848	0.000321484
ENSMUST00000024701	Pkmyt1	0.895045365	0.00093314	-0.875215553	6.68E-05
ENSMUST00000024702	Paqr4	0.246878891	0.000161603	0.670770227	0.001150596
ENSMUST00000024704	Flywch2	9.895248275	0.000595801	0.231003242	0.012817438
ENSMUST00000024705	Slc25a27	-0.992441032	0.000375889	-0.651498534	0.004023824
ENSMUST00000024706	Pla2g7	-0.995304452	0.000283846	-0.959936149	0.000231122
ENSMUST00000024708	Tnfrsf21	-0.739959585	0.0000157	-0.832410174	0.005321454
ENSMUST00000024709	Cd2ap	-0.834822954	0.00000264	-0.35914085	0.000239415
ENSMUST00000024717	Tbc1d5	-0.67469582	0.003809359	-0.437819298	0.000528921
ENSMUST00000024721	Rhag	-0.829730519	0.002334342	-0.999835466	1.16E-06
ENSMUST00000024727	Cdc5l	-0.490504012	0.0000426	-0.467902062	0.000109333
ENSMUST00000024733	Aars2	-0.469279125	0.001066255	-0.012482882	0.012005356
ENSMUST00000024734	Mrpl14	6.284976878	0.000000412	0.748278049	0.001161588
ENSMUST00000024736	Sgo1	5.068926898	0.0000218	-0.88257239	0.002864702
ENSMUST00000024739	Hsp90ab1	0.405779105	0.00000183	0.739844466	0.000487152
ENSMUST00000024742	Nfkbie	0.265049219	0.000358633	0.00316833	0.021756767
ENSMUST00000024747	Vegfa	0	0.000657706	-0.634188818	0.009798094
ENSMUST00000024748	Gtpbp2	-0.975380838	0.005962641	-0.931275828	0.019933549
ENSMUST00000024749	Polh	0.607815803	0.000236303	-0.042378503	0.006611525
ENSMUST00000024755	Clic5	-0.990103856	0.000292934	-0.606399815	0.002579794
ENSMUST00000024756	Enpp5	-0.507109629	0.001114455	38.06205895	0.004656384
ENSMUST00000024761	Fbxl17	-0.949343308	0.0000206	-0.176327017	0.031485133
ENSMUST00000024762	Rsph9	5.134812796	0.008694317	-0.565485523	0.013601259
ENSMUST00000024763	Mrps18a	3.939966712	0.000000508	2.055950135	6.55E-05
ENSMUST00000024766	Rrp36	-0.122908054	0.000431375	1.216211993	0.002473021
ENSMUST00000024778	Med20	3.955174791	0.00000275	1.007173979	0.000553374
ENSMUST00000024779	Usp49	-0.957962868	0.0000779	-0.935860074	1.58E-05
ENSMUST00000024783	Bysl	2.032434051	0.00000225	0.096680612	0.018473718
ENSMUST00000024802	Ppil1	5.446822678	0.00000931	-0.406375832	0.001177569
ENSMUST00000024811	Pim1	-0.427001581	0.00352145	-0.97977209	1.72E-07
ENSMUST00000024816	Cmtr1	-0.507716568	0.001933127	-0.160069447	0.03220499
ENSMUST00000024817	Rnf8	2.456756474	0.0000545	0.174517125	0.005686487
ENSMUST00000024823	Glo1	2.606442731	5.84E-08	2.000594564	1.62E-05
ENSMUST00000024829	Abcg1	-0.966452503	0.00000253	-0.953635783	7.03E-05
ENSMUST00000024839	Sik1	-0.644046466	0.00033897	-0.655224751	0.000103754
ENSMUST00000024840	Arhgap28	-0.71122144	0.003459566	-0.493068644	0.003858597
[truncated: 10,180 more rows]
