# Supplementary material for: Computational comparative analysis identifies potential stemness-related markers for mesenchymal stromal/stem cells
Source: Front Cell Dev Biol. 2023 Mar 1;11:1065050. doi: 10.3389/fcell.2023.1065050 (PMC10014615; doi:10.3389/fcell.2023.1065050)
Supplement: Supplementary file 4 [file Table3.CSV]

Supplementary table 3. Common deferentially expressed genes between human mesenchymal stem cells samples
Acession number	Gene symbol	AM fold change	AM_P_value	BM fold change	BM_P_Value	AT fold change	AT_P_value	UC fold change	UC_P_value
NM_001605.2	AARS1	9.39048406	0.004443534	0.722457679	1.85E-05	1.881901976	0.00081422	2.512238753	6.34E-05
NM_001261434.2	AARSD1	15.21561772	0.002112614	0.531419606	0.004330516	0.280851655	0.005779038	2.673875783	9.46E-06
NM_001198934.2	ABCC10	29.07696397	0.00244745	219.5398446	0.000311295	-0.97792573	0.00075901	12.29967599	0.000724105
NM_007189.3	ABCF2	11.61720213	0.000219705	2.909196268	0.000253737	-0.156760711	4.54E-05	1.937345703	0.000946529
NM_005157.6	ABL1	34.38395487	0.000817779	0	3.23E-05	52416759.26	0.000407417	0	0.006988901
XM_024448019.1	ABLIM1	-0.657044284	0.013531072	3.817281883	0.012289405	0.893296813	0.008184493	6.352564963	0.001557143
NM_000016.5	ACADM	6.684237006	0.00766071	1.278028925	0.007465827	-0.603125865	6.54E-05	1.887414042	0.024861445
NM_012287.6	ACAP2	4.514646025	0.012405364	19.63535643	0.009548265	189.6124131	0.000420544	610190.0101	0.026402942
NM_000019.4	ACAT1	47694053.38	4.92E-07	12.24907654	0.003094751	0.69903388	0.000123283	0.96447224	0.000366374
NM_005891.3	ACAT2	48.38022168	5.72E-05	0	0.014506211	0	0.003452035	112.3762148	0.000441376
NM_022735.4	ACBD3	2.430162032	0.001034094	1.574226477	0.000114978	0.976786593	0.00039887	0.6403328	5.57E-06
NM_018367.7	ACER3	107.7477721	7.91E-05	1.137990669	0.011316383	-0.207965698	0.004187564	3.367375551	0.002172687
XM_011517888.2	ACO1	51.31991483	0.000625241	2.079961101	2.55E-05	0.463476573	9.16E-06	16.39379942	1.13E-07
NM_001098.3	ACO2	35.00091094	0.001474564	0.602344329	0.007237075	-0.669000804	0.000404823	0.754144262	0.000128964
NM_018473.4	ACOT13	3.103202387	0.016456209	1.817087034	0.000976888	4.345131519	0.006527637	3.357962116	0.001389052
NM_181864.3	ACOT7	0	1.73E-06	26.51786359	1.47E-05	4.141775696	0.000266255	38.55306642	0.000168809
NM_001995.4	ACSL1	59.73535638	0.004482239	14.45884114	0.01450723	-0.603671884	0.000489462	78.32367625	0.000162013
XR_944720.3	ACSS3	31.27010139	0.001848911	14.10943917	0.001357908	0.886813802	0.006349276	2.292862055	1.30E-05
NM_001614.5	ACTG1	28.07330386	6.20E-06	-0.388035531	0.000916914	-0.305400608	9.11E-05	1.075691155	0.0001993
NM_001102.4	ACTN1	78.64549629	0.006715035	3.341772978	0.000941336	2.723115768	5.83E-05	-0.019109734	7.42E-05
NM_005736.4	ACTR1A	7.939760059	5.50E-05	-0.929422951	3.89E-05	-0.984382949	5.51E-05	3.918070916	9.58E-07
NM_005722.3	ACTR2	17.12160937	3.67E-06	5.113137505	0.003807331	5.851920135	0.000125215	0.530503419	0.029111629
NM_005721.5	ACTR3	23.58314838	2.16E-06	2.062818039	0.002654505	0.328485174	2.51E-06	0.687887229	3.65E-08
XM_024449818.1	ADAM10	2.01000514	0.000846873	35.93610395	0.000239737	2.928099614	1.72E-05	11.28488541	0.001587639
NM_001288973.2	ADAM12	15.91727228	0.018820011	1648.585508	2.30E-06	11.33661973	3.59E-06	0	4.34E-06
NM_033274.5	ADAM19	4412.000056	3.80E-07	0	0.001060584	32.48346858	0.00034374	9.75703282	1.77E-05
NM_003816.3	ADAM9	6.540128107	0.000323702	0.894718719	0.00032354	0.092492145	0.002481612	3.051189914	0.00619426
XM_017009905.1	ADAMTS12	0	6.35E-07	1.856229942	1.56E-05	4.748273883	0.006975494	12.02316177	8.92E-07
NM_014244.5	ADAMTS2	1.124440212	0.001581063	2.997351559	0.01314978	1.704793897	0.004630364	2.224898854	0.000371599
NR_135689.2	ADAMTS6	-0.625675903	0.000790306	1.597715166	9.39E-06	2.522079962	0.002938202	5.912767878	0.00121314
NM_001040272.6	ADAMTSL1	0	1.01E-05	-0.485562895	8.37E-07	0.484131669	0.008205285	1.670932738	4.77E-07
NM_022159.4	ADGRL4	0	3.56E-05	544.9058524	1.80E-05	-1	8.12E-06	127.7648229	1.37E-06
NM_000671.4	ADH5	20.37316818	2.09E-06	2.206078246	4.98E-05	1.061161269	0.005833655	-0.015685152	7.26E-08
NM_018269.4	ADI1	6.540128107	1.63E-06	38.5142479	0.001139024	0.732360493	0.001976771	8.052653492	0.003846904
NM_006829.3	ADIRF	-0.944010382	7.30E-06	-0.46980128	0.000705247	-0.682125824	7.82E-05	3.692072252	0.000468313
NM_000024.5	ADRB2	-0.792231837	0.00139293	3.297953044	0.000638358	-0.060246022	2.26E-05	1.672877182	0.008034624
NM_133447.2	AGAP11	-0.855089808	0.004478925	3.979090604	0.005847613	6.207169768	2.74E-05	1.468329588	0.024997105
NR_027032.1	AGAP2-AS1	88.25131361	0.000580343	-0.649842261	0.000302137	-0.044902152	0.006319034	2.03206281	0.000123456
NM_018046.5	AGGF1	2.553192911	0.002655311	2.392708482	0.007651604	0.726442515	0.007936237	13.99357681	0.000706086
NM_000687.4	AHCY	62.01376516	0.003624791	321.7054957	0.012540699	30.85718587	0.000367877	228.0512958	5.91E-05
XM_017018270.1	AHNAK	-0.999494796	2.30E-07	52.92014256	0.016355444	3.205384311	0.000328316	95.73002784	1.78E-06
NM_001350929.2	AHNAK2	-0.941378421	5.48E-07	8.322611128	6.79E-05	-0.524435338	0.000102579	9.422910009	2.94E-07
NM_012111.3	AHSA1	7.084537968	0.000810584	4.790783086	0.000281864	30.37316495	0.00010332	28.71109446	8.19E-05
NM_022831.4	AIDA	4.534601418	0.000340082	0	4.02E-05	0	0.002922189	0	0.000244243
NM_001198696.1	AIFM2	17.60196311	0.010093089	1.037904931	0.016046012	0.111244246	0.004252531	1.449134907	0.000750147
NM_006303.4	AIMP2	31.77723171	0.002484182	1.705486172	0.000500361	1.518519749	0.006529185	1.988810137	5.79E-05
NM_016282.4	AK3	4.180780825	0.001641331	3.379702238	4.92E-05	4.318275357	1.09E-05	1.537595723	0.002708083
NM_174858.3	AK5	26.15308291	0.003823521	1.151904865	0.00758468	0.314915549	2.62E-05	13.86401611	1.70E-05
NM_018064.4	AKIRIN2	10.24941202	0.001142694	0.777581032	0.004898601	1.119802767	0.003722284	0.452225977	9.96E-05
NM_001628.4	AKR1B1	40.07427741	1.27E-05	9.746071094	2.68E-05	1.040664031	7.98E-05	4.344475138	0.000301709
NM_001243281.1	ALCAM	-0.838360622	4.33E-06	89.34074838	0.010507327	2.369632593	9.77E-05	21.1235731	0.013986218
NM_002860.4	ALDH18A1	15.66508775	1.85E-05	0.877229851	0.009217458	0.129357239	0.005224549	1.348722388	8.50E-05
XM_017018889.1	ALDH1L2	31.34731036	0.002995691	0.94857011	1.94E-05	3.105719909	0.000268007	1.926248652	1.18E-06
NM_000696.3	ALDH9A1	23.45513938	0.020138347	9.902960939	0.004139552	3.344929941	0.000772195	18.65197763	2.47E-06
NM_184041.4	ALDOA	86.11549615	1.87E-07	0.260315375	8.52E-05	0.921288694	0.001623135	0.967310147	7.05E-09
NM_017758.4	ALKBH5	2.471043975	0.002391854	0.997279529	0.003905176	-0.541884248	0.007665641	3.609121759	0.002981256
NM_001629.3	ALOX5AP	33.72805861	0.002583887	2.72849282	1.78E-05	1.505664137	0.002773471	10.36904039	0.008171343
NM_052947.4	ALPK2	8.734804403	0.011514117	1.772989736	5.08E-07	1.481282147	0.000120726	43.76713708	1.03E-07
NM_001634.5	AMD1	5.506232875	0.000778181	1.978735644	0.00434365	4.948592443	0.002418198	1.520245492	0.004900879
NM_020978.4	AMY2B	-0.513904131	0.001640209	-0.747088092	0.000688556	79.80980285	0.000147462	-0.079365938	0.012140101
NM_001242546.1	ANAPC16	-0.523991564	0.001445546	28.64696026	0.011719981	16.01063324	0.003516331	13.9623609	0.00098816
NM_016237.5	ANAPC5	5.227363258	0.000938086	0	0.002599155	9.399561208	5.55E-05	0	0.009158074
XM_017019426.1	ANAPC7	45.7790526	0.003105406	2.342035498	0.010408241	3.452086738	0.003103576	3.735291895	0.010353313
NM_012098.3	ANGPTL2	31.62962872	6.44E-05	1.809284469	3.02E-05	0.710023535	8.20E-05	4.886370865	1.02E-05
NM_139314.3	ANGPTL4	51.90920459	0.00707945	2.308014734	0.003799429	1.502321838	0.000798764	10.64347155	1.12E-07
NM_017747.3	ANKHD1	0.847409696	0.001774674	1.186613277	0.000975631	1.022740274	0.004043254	0.908825872	0.000137753
NM_019004.2	ANKIB1	1.758445437	0.001148356	-0.548883314	6.43E-06	1.402067842	0.001247409	10.49407104	0.00016409
XM_024449381.1	ANKRD10	0.60456545	0.002668319	9.379041556	0.000393624	2.491298257	0.003582063	19.5962143	0.006163899
NM_001349278.2	ANKRD28	0	4.02E-07	3.134848339	7.25E-06	2.071767878	0.008119435	1.836101424	0.010097487
NM_020337.3	ANKRD50	5.980555739	0.000696429	-0.964591466	0.013593206	-0.975384292	0.001525775	0.59101948	0.001817355
NM_006401.3	ANP32B	38.10071014	2.56E-05	1.527258469	0.020013155	-0.599910963	0.002514289	-0.17769673	0.002871543
NM_018153.3	ANTXR1	110.374592	0.000478339	0.137827585	3.17E-06	-0.965937595	0.00381535	5.453443799	6.04E-07
XM_006717813.2	ANXA11	24.24976364	0.004028251	1.303767861	0.005656758	0.814726535	0.008177793	1.091269196	9.98E-05
NM_001002857.2	ANXA2	-0.474785154	0.000158522	95.71627224	1.05E-06	37.85974572	9.84E-05	28.5644977	0.00018345
NR_003573.1	ANXA2P2	-0.076355055	0.014051095	1.691601565	0.001373567	0.36675154	0.003967122	1.529947551	0.016906627
NM_005139.3	ANXA3	-0.593536619	0.000189086	2.305134617	1.59E-05	4.587023069	3.99E-05	1.361333045	0.006160985
NM_001154.4	ANXA5	14.28666158	9.22E-06	2.004340369	5.59E-07	1.672921034	0.000594106	0.146602408	6.76E-09
NM_001155.5	ANXA6	247.9742657	7.48E-05	77.15567019	4.67E-05	-0.872267564	0.000518851	0	0.001416191
XM_017016163.2	ANXA7	5.19853968	0.001637884	1.218902022	0.000956401	0.980915031	0.005864846	0.399561105	0.002024889
NM_001283.5	AP1S1	9.861931569	0.000873482	0.722739268	5.03E-06	0.140230079	1.20E-05	0.392041568	1.58E-07
NM_003916.5	AP1S2	22.58709319	0.001049709	0.805411078	0.015141113	0.632993207	0.001071799	0.903503398	0.007780503
NM_130787.3	AP2A1	8.757625294	0.000658302	0.614575896	0.009153268	-0.885440117	0.000110579	0.255322234	0.002667875
NM_012305.4	AP2A2	3.57213367	0.010772558	4.497974394	0.020260142	0.376926441	0.001253443	2.048340903	0.001167945
NM_001030006.2	AP2B1	22.61716017	0.007413762	35.74429075	0.011337015	0	0.004042724	784588.2888	0.001211349
NM_001025205.1	AP2M1	17.02005973	2.53E-05	141.0954462	3.32E-05	-0.845939132	2.33E-05	0	6.68E-06
NM_001301078.2	AP2S1	0	3.91E-05	0.689005864	0.009929133	0.633229389	0.000544312	7.832422871	2.95E-05
NM_003664.4	AP3B1	3.870611925	0.011330799	-0.741403084	0.000578669	-0.591553701	0.00062862	1.267104278	0.000105265
NM_001284.4	AP3S1	12.99491335	0.000346395	1289635187	0.001236443	2394097.822	0.005918987	147.5045578	0.008299078
NM_153000.5	APCDD1	37.96716192	0.000306112	0	0.015095366	55.19196701	0.001541795	0	1.54E-08
NM_153360.3	APCDD1L	14.8062024	0.019557354	0	2.82E-06	61.64649419	4.95E-05	50.11547361	0.000152052
NM_001641.4	APEX1	88.60004729	0.000279477	2.983743318	0.004909062	-0.563565249	0.000444855	1.589432631	0.000455849
NM_020531.3	APMAP	20.58165335	1.45E-05	2.412216608	0.009200216	0.102549441	0.000640374	9.892640343	3.91E-08
NM_014508.3	APOBEC3C	13.13152365	0.000468713	-0.952082337	0.013741855	-0.957794312	0.000307962	-0.609896026	0.003441987
NM_001645.5	APOC1	161.502845	9.98E-05	-0.953463435	0.000282239	-0.986387309	0.007521191	-0.917610587	0.000429031
NM_000041.4	APOE	0	6.79E-07	-0.408941999	0.016749961	0.640332316	2.67E-06	-0.794837918	7.07E-06
NM_000485.3	APRT	13.92505672	0.00061406	-0.599404748	0.01075869	-0.81256515	0.001265218	0.794116586	1.05E-05
NM_198098.3	AQP1	141.3630855	0.002977077	22.46615912	6.69E-05	-0.73373292	6.59E-07	0	1.18E-05
NM_014691.3	AQR	2.745486904	0.001500481	152.0222168	0.003642739	0.413905616	0.005146878	199.951294	0.00020628
NM_001658.4	ARF1	47.04873732	7.57E-05	104.0272925	0.012466737	-0.566397052	0.000969642	28.81110902	1.65E-06
NM_001659.3	ARF3	11.21545846	0.011771099	1.337727708	9.59E-05	-0.431300295	0.000725723	0.462496869	0.000111481
NM_001660.4	ARF4	22.82816348	1.15E-07	0	1.75E-06	0	1.46E-06	0	2.15E-07
NM_020340.5	ARFGEF3	-0.871214625	0.000749608	1013.445117	0.004750315	1642.302875	0.002892347	0	0.026097154
XR_243043.3	ARGLU1	4.574090082	0.000641198	-0.421059864	0.001891675	-0.801895485	4.45E-05	-0.340383944	9.03E-05
NM_001367455.1	ARHGAP21	6.136604043	0.009179399	-0.864123208	0.002828115	-0.98190944	0.002372946	1.153218761	0.011717104
NM_001347735.2	ARHGAP22	0	0.000630921	3.006554294	1.75E-05	1.533602687	0.00616624	0.011840068	6.23E-06
NM_021226.4	ARHGAP22	0	1.89E-06	-0.576245242	1.05E-05	-0.548798235	0.000346339	-0.583672109	1.73E-06
XM_024448106.1	ARHGAP22	0	0.000219415	0.977226453	0.000515106	-0.421637593	0.003055216	0.378158397	3.30E-05
XR_002957982.1	ARHGAP27	-0.968331625	0.000104722	8.090445227	0.003346399	0.910907352	0.001157228	13.52536494	0.004743803
XM_011542439.2	ARHGAP29	-0.758592128	1.35E-05	1.477671975	2.56E-05	2.150816535	0.001160814	5.866780964	6.69E-05
XR_002957481.1	ARHGEF7	0.917585297	0.016898262	0.298838504	0.00594205	0.893804526	0.001041979	1.174409188	0.003007435
NM_001177.6	ARL1	3.688576291	0.00396181	2.54802658	1.76E-06	-0.776465492	0.004775475	3.23075927	1.85E-06
NM_001667.4	ARL2	1.269100356	0.009729465	0.10274134	0.000172446	0.074638867	0.006342317	9.336279149	0.000196289
NM_012106.4	ARL2BP	7.143433269	0.000293121	0.792559374	0.00080175	0.223486308	0.00232882	2.641809103	4.46E-05
NR_037650.1	ARL2-SNX15	-0.284579953	0.014865647	0.859435624	0.013617259	0.854986627	0.005940369	0.426168386	0.005459783
NM_004311.4	ARL3	8.165681542	0.003261398	39.09127021	4.44E-06	2.879749564	0.002621409	0	0.00022537
NM_001278293.3	ARL6	0	0.000200069	0	0.00655792	1.82678275	0.001726226	0	0.012908567
NM_001278379.1	ARL6IP4	2.523910235	0.013149832	282.0356473	0.009989381	5.515955039	0.00575273	2110.318199	0.000270052
NM_018184.3	ARL8B	2.320803469	0.001482637	0.36697069	0.009651954	-0.434623902	0.004839198	2.160131896	0.002708007
NM_025139.6	ARMC9	137.9679228	0.000382488	5.072375001	9.75E-06	3.309345587	0.00335513	11.24826664	4.10E-06
XM_005278110.1	ARMCX2	17.50135796	0.005599239	315.8659064	4.32E-05	-0.981364202	0.000352267	8.304110863	1.05E-05
NM_014862.4	ARNT2	66.62224348	0.001507156	3.124204894	0.001907081	-0.338451278	0.001703173	1.399080057	0.001481151
NM_006409.4	ARPC1A	17.04625344	0.000112015	-0.998116338	3.05E-05	-0.955498791	9.69E-05	-0.994089133	7.57E-08
NM_005720.4	ARPC1B	140.7244785	0.000883476	3.356451539	0.004105439	1.341442291	2.75E-05	0.383135476	0.000610139
NM_152862.3	ARPC2	17.3048849	3.99E-06	8.21637073	0.001081182	1.413224734	7.57E-06	0.476589496	3.36E-05
NM_001278556.2	ARPC3	15.03392111	4.98E-06	6.680357453	0.007810497	0.043736941	0.000174634	5.882809455	6.29E-09
NM_001287222.1	ARPC3	-0.379967935	0.000831662	2.982122653	0.00516705	2.99926634	0.004445387	110.6765119	0.005970525
NM_005718.4	ARPC4	4.574100354	0.015036978	8.469116718	0.008249833	2.455036441	0.001128588	2.835021267	0.000377546
NM_005717.4	ARPC5	11.39763881	7.92E-06	0	1.02E-05	0	0.000502437	0	4.57E-05
NM_030978.3	ARPC5L	9.247026504	0.001712922	0	0.000184096	0	0.004654867	0	1.01E-05
NM_000046.5	ARSB	21.4291266	0.001642121	0	0.000104281	0	0.000427919	0	0.000710526
XR_001742065.2	ARSB	-0.517916591	0.008286184	0	0.016852081	41.81566238	0.006050436	0	0.006544964
NM_024590.4	ARSJ	20.31511712	0.001768228	4.419288755	0.000192088	0.327285787	0.007193591	0.050490611	9.05E-06
XM_017008599.2	ARSJ	36.82866689	0.002340141	0.761719674	7.03E-06	0.100208443	0.000287062	11.16382035	1.05E-06
NM_177924.5	ASAH1	4.084986001	0.014329227	5.649687869	0.015685922	2.638805567	6.04E-05	10.26173417	0.000384312
NM_001040445.3	ASB1	5.27427087	0.001545857	-0.29748269	0.000179833	0.761147493	0.006286983	0	5.13E-06
NM_001164751.2	ASPH	0.586775264	0.014196126	0.483578331	0.000223781	1.125337223	0.000213268	-0.269094135	0.001910634
XM_024447157.1	ASPH	34621613.82	9.99E-06	3.5	0.000582219	0.839342765	0.005763198	0	1.15E-05
NM_004044.7	ATIC	28.48658507	1.47E-05	-0.765754141	0.002189412	-0.815680998	2.64E-05	9.447841363	0.000863103
NM_001007026.2	ATN1	24.65046441	0.000621328	-0.435288946	0.000143468	-0.669936605	0.006464316	1.870256214	0.000190786
NM_032827.7	ATOH8	0	0.000511624	0.759198441	0.00011339	-0.592428461	0.000158248	4.945039868	0.004581454
NM_004045.4	ATOX1	8.794356045	0.002798796	-0.996516653	0.000511987	-0.968438733	0.000172518	-0.882569456	6.38E-05
NM_000701.8	ATP1A1	6.948222819	0.000538981	1.204465566	8.85E-06	-0.010722292	1.35E-05	8.337322819	9.56E-06
NM_001679.4	ATP1B3	14.94813764	1.54E-05	-0.953448434	0.004027384	-0.964945656	0.000764571	9.90588777	4.87E-06
NM_001001937.1	ATP5F1A	11.28527255	0.000400245	-0.796538975	0.014977055	-0.926078525	0.001835342	0	2.87E-06
NM_001001973.3	ATP5F1C	9.377130432	0.004138802	0.540145481	0.012863172	0.479760373	0.002381616	3.520857716	0.007057685
NM_001687.5	ATP5F1D	35.99387376	0.002310841	9.036137622	0.0027526	1.916643085	0.001897675	101.9188458	0.000834862
NM_006886.4	ATP5F1E	18.51631013	0.000366129	7.16704768	0.009803999	3.127262419	0.000878228	8.29808866	3.63E-07
NM_001002027.2	ATP5MC1	0	9.40E-07	4.257384236	0.016430923	5.997197907	0.00012185	6714.071305	0.000206673
NM_005176.7	ATP5MC2	101.1847809	0.000680906	0.07232061	0.015263715	2.868975114	0.004858537	19.94728141	6.64E-07
NM_001689.5	ATP5MC3	23.48400355	0.00984982	-0.926130595	0.000462192	3.565015188	0.000645494	3.625589539	4.75E-07
NM_006476.5	ATP5MG	29.93433849	9.51E-05	997635.9981	0.017386654	11.04512622	0.001072008	2598681.654	7.18E-06
NM_001688.5	ATP5PB	6.362163428	0.000591346	9.58848585	0.003019806	0.354241646	0.005550044	6.773022397	7.96E-06
NM_006356.3	ATP5PD	5.080017701	0.003257602	-0.914774706	9.45E-05	-0.911659621	0.002522607	-0.906980735	7.84E-08
NM_001003703.1	ATP5PF	43.95516925	0.000368493	-0.617495787	0.00556179	1.747381578	0.005366524	-0.817444316	1.11E-05
NM_001697.3	ATP5PO	10.77043889	0.000125228	2.784985325	0.016933156	0.255226771	0.004239804	4.367633274	1.67E-07
NM_001183.6	ATP6AP1	2.937871165	0.000630434	0	0.003198469	14.52494328	0.002736918	4.959464325	0.000465143
NM_004047.5	ATP6V0B	5.471154589	0.003802095	0.674741242	0.000371075	0.015185714	0.00106568	0.957029323	0.000298372
NM_004691.5	ATP6V0D1	18.45368206	0.020510978	1.685097497	0.005412743	2.755806424	0.001321142	5.184204219	0.000907476
NM_003945.4	ATP6V0E1	3.923941601	0.004076195	0	0.00015842	9.403065085	0.004289209	-0.78831257	0.003037746
NM_001690.4	ATP6V1A	1.960681762	0.001539519	2.512864464	0.000791644	3.884617731	0.005315447	3.201989563	0.000579432
NM_005603.6	ATP8B1	-0.424931834	0.004685967	75.05998022	3.38E-06	12.30271558	0.000156133	157.6216626	0.01189006
NM_001370596.1	ATP8B2	12.86552532	0.006164538	1.66073062	1.14E-05	1.93900255	0.007446275	21.08703514	0.013848649
XM_011528481.3	ATP9A	-0.852238419	0.001187724	36.87895048	0.003498714	0.150297096	0.004604291	15.66936648	0.02037876
NM_139321.3	ATRN	6.062563848	0.000193669	3.624608672	2.13E-05	1.709423267	0.002978184	3.841301078	1.71E-05
NM_013236.4	ATXN10	12.72351688	6.50E-05	-0.992347658	0.000180069	-0.987414846	4.88E-05	-0.205374362	4.25E-05
NM_001137675.4	ATXN1L	2.362145926	0.006870635	1.866797053	0.000178466	0.590646869	0.002113552	3.913406635	0.001131201
XM_005252072.2	AUH	-0.415505851	0.000323789	-0.991159308	0.008358359	-0.983675238	0.008148005	-0.97107615	0.001848173
NM_021913.5	AXL	19.58688414	0.018139096	0	0.004654174	-0.999999948	0.000947463	1145093774	6.22E-08
XM_011534009.2	AZI2	17.76446994	0.001971524	323818.2293	0.008098944	-0.700616632	0.002799319	893310.3816	4.38E-05
NM_033309.3	B3GNT9	17.94171785	0.000447235	0	8.89E-06	53.23083642	0.000561571	0	1.81E-06
NM_001497.3	B4GALT1	13.70395126	0.000166708	2.762855616	1.35E-05	-0.657008992	0.000126442	3.483279067	6.20E-07
NM_006876.3	B4GAT1	8.11868697	0.001811755	2.792844398	4.00E-05	5.571799111	0.006779698	0.962968906	7.27E-06
NM_014173.4	BABAM1	13.195143	0.008253271	-0.640900817	0.005064878	-0.833188311	0.002392496	-0.511770191	0.002425968
NM_012104.4	BACE1	202.8642177	0.000297682	45.90271786	0.000193614	1.127446575	0.005445292	20.41794485	0.024941365
NM_004282.4	BAG2	29.81988158	9.06E-05	-0.626230265	4.14E-05	2.086670812	0.00048963	-0.793548888	0.000331722
XM_011514998.2	BAG2	105.0860023	0.000325024	0	2.21E-05	0.866025316	0.000187142	0	0.011966944
NM_004281.3	BAG3	21.97343415	0.019568665	0	0.000318916	1.76999209	0.001683733	42.88067032	0.00207668
NM_003860.4	BANF1	43.96198503	0.003604023	4.056064789	0.000583548	6.83321576	0.000632579	1.075635112	0.000222341
NM_138761.4	BAX	109.6132445	0.00153709	3.878145829	0.004663349	3.830722053	0.00813748	9.977380143	2.87E-06
NM_001370402.1	BAZ1B	5.785592135	0.00029652	3.31035915	0.002351532	2.123531502	0.007046345	34.55239509	0.001125956
XR_001744892.2	BAZ1B	-0.738543145	0.007460227	-0.445441976	0.003197042	1.367692223	0.002075533	10.9054495	9.09E-06
NM_018844.4	BCAP29	663.7081956	4.60E-05	-0.303987818	0.019670305	1.442021038	0.0028719	-0.157471653	0.004917649
NM_018844.4	BCAP29	663.7081956	4.60E-05	354.0902572	0.019670305	1.705810745	0.0028719	18.20876024	0.004917649
NM_001256447.2	BCAP31	33.66269567	0.005693993	1013.702319	0.006336784	10.51461569	0.0002094	483.7816374	2.27E-05
NM_000709.4	BCKDHA	3.416043629	0.013629358	4.962968157	0.004433242	0.911645356	0.000319606	4.746515954	0.002333565
NM_001130845.2	BCL6	12.39455684	0.008510224	2.748234572	0.00186978	-0.760995713	0.002084712	0.420697194	0.000570158
XM_005247694.4	BCL6	3.069920632	0.017602725	0.745162651	0.005385341	-0.522003596	0.000819873	-0.223334082	2.98E-05
NM_001709.5	BDNF	794.9830257	1.28E-05	12.45180448	2.49E-06	-0.786668656	0.001662567	-0.765940626	1.69E-06
NM_170733.3	BDNF	0	1.73E-06	1.519436141	5.45E-06	1.337308472	0.004351923	-0.092724033	6.76E-06
NM_001098787.1	BET1L	23.38673304	6.25E-06	603.6103428	7.13E-05	-0.869818457	0.000712816	291.8437674	9.51E-06
NM_206915.2	BEX3	63.22648512	0.000793259	1.941439256	5.83E-05	2.338245664	0.001360099	12.45424412	0.000210303
NM_206917.3	BEX3	281.3273566	3.30E-05	6.968083503	1.84E-05	2.161643863	0.004453283	7.183131308	9.04E-07
NM_016561.3	BFAR	8.702108043	0.001090702	-0.969800589	0.000308056	-0.988956344	0.006612716	1.631519205	0.000113589
NM_016561.3	BFAR	8.702108043	0.001090702	-0.805305153	0.000308056	-0.569304406	0.006612716	0.424349955	0.000113589
NM_001711.6	BGN	291.1177071	1.98E-05	2.432924136	1.81E-05	-0.086957191	0.001576003	4.306706123	2.56E-10
NM_017614.5	BHMT2	0	0.006457907	4.325156146	0.000114952	1.194696062	0.000923024	3.860918188	0.003112622
NM_015250.4	BICD2	2.620655779	0.003195224	199.6047887	0.002879323	0.658267892	0.00181014	15.18108639	0.000480707
NM_001165.5	BIRC3	-0.955473103	0.019779639	3.476661113	0.000134094	3.517127659	0.005939502	2.100564661	0.013053652
NM_000713.3	BLVRB	0.892834715	0.014143014	3.20164626	0.000102862	-0.281365514	0.000192291	1.108855951	0.000204223
NM_001204.7	BMPR2	1.649905112	0.002728173	1.166587873	6.03E-07	0.216095622	0.001631173	0.540126768	0.001522561
NM_000059.3	BRCA2	16.08554311	0.006891207	3.625919457	0.004491289	-0.330836207	0.001769679	1.498241782	7.38E-05
NM_018462.5	BRK1	6.864883526	0.000329477	15.52828216	0.007646629	0.759352849	0.003288284	35.05013059	9.04E-08
NM_001007246.2	BRWD1	0.23789193	0.008947344	3.085013892	0.016136397	0.316581993	0.004586853	9.205698987	0.000815717
NM_001037637.1	BTF3	9.727685364	0.008734237	3.591994816	0.017122216	-0.935151295	0.002088537	6.688678212	0.00062629
NM_001731.3	BTG1	6.546767668	0.015471075	2.055926872	0.00063227	0.801817406	0.000144725	3.069005067	0.000272229
NM_006763.3	BTG2	-0.402113101	0.00307219	0.299730927	8.16E-06	0.602182576	1.16E-06	-0.37554458	0.005017604
NM_001007793.2	BUB3	9.182369462	0.000806488	-0.881386275	0.005587279	-0.97859659	0.000168179	-0.516197623	9.60E-05
NM_004053.4	BYSL	13.07476946	0.000764171	0.540766596	0.002710773	0.382746357	0.000415479	6.765817017	0.001199889
NM_001207068.3	BZW1	49.85978934	0.004274726	10.51068793	0.004561775	3.41563804	0.003268106	6.401699624	0.0092704
NM_022338.4	C11orf24	3882.631808	6.31E-06	1.54869525	1.60E-06	-0.527389646	8.96E-05	0.394814391	0.00014058
NM_014267.6	C11orf58	5.518511621	0.002377036	0.351640413	0.000949653	2.313128042	0.00701473	-0.124015255	0.000853433
NM_001286086.1	C11orf98	19.61848018	0.002322335	2.287633655	0.001958285	0.547693729	0.005017235	1.079841444	0.000851603
NM_001145199.2	C12orf75	3.539563441	0.004747624	0	0.000456502	108.8773318	1.80E-06	128.3724709	8.98E-06
XM_017021390.2	C14orf119	13.95429791	0.000354024	0	2.08E-05	10.82592307	0.001225312	12.94352583	2.96E-06
NM_014117.3	C16orf72	3.088980191	0.00154977	0.49435224	0.000533499	0.565733344	0.001920198	0.071020186	4.08E-05
NM_014047.3	C19orf53	22.96276451	6.10E-05	2.45635317	0.00195038	0.809913449	0.002896293	2.166444897	9.19E-05
NM_001142726.1	C1orf122	12.18206492	0.000977089	0.319487203	9.00E-05	1.67382915	0.000240144	0.693462188	6.37E-06
NM_030806.4	C1orf21	2.541482653	0.001740215	5.149832816	0.009264923	3.227345234	0.000546229	6.168464196	0.001396114
NM_152374.2	C1orf216	45.28751914	0.0050964	2.013577517	0.001275201	1.05722931	0.003346712	2.660661717	0.005262856
XM_024453363.1	C1orf52	2.613895889	0.004910534	0	6.50E-05	5.012512711	0.00498877	0	0.000642234
NM_001212.4	C1QBP	20.55807313	6.55E-06	3.68780071	0.003462768	-0.236847951	1.48E-05	11.41354988	2.57E-06
NM_030968.5	C1QTNF1	108.8707625	0.001771173	0	0.00028591	148.8043919	0.0030368	0	2.62E-07
NM_001278431.2	C1QTNF5	159.7641629	9.41E-05	8.11018059	0.00013348	1.548649276	0.005032102	11.35508427	0.000403646
NM_004054.4	C3AR1	115.3637053	0.000890417	31.67249244	0.000163277	9.871124078	0.006793921	17.25820002	0.00539071
NM_001001701.4	C4orf3	0	3.20E-07	3.171284028	0.00071592	0.352988951	0.000655881	2.73483005	0.000192073
NM_001029863.2	C6orf120	29.45709986	0.011224543	0.424618302	0.006511487	-0.126413479	0.007957443	1.416125419	0.000178658
NM_145005.6	C9orf72	-0.202240766	0.013925942	1.883075191	0.001119914	-0.420904826	0.006662082	22.37407388	0.014144635
NM_001199281.1	CABIN1	3.57213367	0.003199624	2.539757915	0.020696243	1.143507484	6.15E-06	6.495717041	0.000131759
NM_001206916.2	CACNB3	13.01488806	0.003399918	150.032333	3.35E-05	6.122925126	0.006567155	43.46739604	0.000222795
NM_005831.5	CALCOCO2	12.06295463	7.81E-05	4.528966405	0.004339869	2.064453084	0.002030907	28.30753036	2.05E-05
NM_004342.7	CALD1	61.76893467	8.85E-06	0.561643878	4.59E-05	1.290942272	2.86E-06	0.770324549	3.06E-10
NM_033138.4	CALD1	8.599165757	0.000603192	0.188361142	0.0007688	0.939116103	0.003257392	0.325419888	7.16E-08
NM_001363670.1	CALM1	2.664076399	0.005456463	28.93249603	0.015477193	-1	0.000197026	3297436.633	7.11E-05
NM_006888.6	CALM1	-0.026511846	0.010909695	-0.564876217	0.000718931	-0.674420697	0.003668216	25.95796662	0.006008515
NM_005184.4	CALM3	45.37235903	0.010364479	2.492385456	0.008186704	-0.092621048	0.000321456	3.802477633	0.000346665
NM_004343.3	CALR	12.43316884	6.51E-06	7.69027193	0.003525918	7.415778067	2.13E-06	5.763430286	0.001140708
NM_001130674.3	CALU	13.53145734	2.40E-05	1.195877114	0.001892126	-0.747998874	2.15E-05	-0.102116491	9.13E-08
NM_001219.5	CALU	16.11784032	7.64E-06	2288202339	0.000899129	3065.396071	0.00031684	4364796761	6.12E-05
XM_017012659.1	CALU	10.36508854	3.61E-06	60.11509325	3.74E-08	14.78232961	2.90E-06	1117660.747	2.50E-08
NM_001105530.1	CAP1	5.508286223	0.007141795	15.73948427	0.005754222	4.166757023	0.003089681	8.190532855	0.020240056
NM_001350477.2	CAP1	14.17668364	0.002636041	5.734307228	0.00990758	-0.384151986	7.04E-05	5.734218349	0.005717178
NM_006367.3	CAP1	53.19807754	0.001844446	6.970008296	0.00293551	2.470765742	1.44E-05	21.34159679	0.013351315
NM_001748.5	CAPN2	1.986024774	0.000507183	7.574220965	5.72E-07	-0.789234763	0.002167632	-0.432565604	9.09E-07
XM_011527359.1	CAPNS1	9.140980925	2.13E-05	-0.54627297	7.36E-05	-0.570658804	0.000998998	-0.28562582	3.02E-06
NM_203364.3	CAPRIN1	7.038908714	2.53E-05	143.2536065	0.000762336	-0.954021756	2.78E-05	5.517285898	2.05E-05
XR_930869.3	CAPRIN1	4.499754929	0.001514423	4.824219796	0.007523633	-0.873156633	0.000101573	2.21605661	2.09E-06
NM_006135.3	CAPZA1	6.545270889	0.000456119	7.807691914	0.002488233	-0.907028854	0.000683314	10.4653801	0.001562384
NM_004930.5	CAPZB	22.09672335	7.64E-07	13.84128536	8.38E-05	1.709897407	9.44E-06	193.7100077	0.000378581
NM_032415.6	CARD11	0	4.67E-06	2.268973071	0.003854876	-0.660771916	0.000886104	1.780999964	0.002471547
NM_001752.4	CAT	5.635384019	0.00176262	33.59203098	6.44E-07	-0.054808902	9.07E-05	11.3861568	1.03E-05
NM_001172895.1	CAV1	1.090091593	0.014926058	2.661797078	0.000147035	1.49695224	6.66E-06	169.0280555	5.72E-06
NM_001172896.2	CAV1	51.0770434	0.009779757	3.50E+11	3.67E-07	-0.481691823	0.003622071	0	2.20E-08
NM_001753.5	CAV1	0.693980272	0.001996885	0.582288265	6.99E-05	0.349393522	0.001980872	-0.182827893	3.96E-08
NM_001206747.2	CAV2	0.263743526	0.001069619	1.501108619	0.000330323	1.460432968	2.03E-06	2.297632825	0.000150181
NM_001233.5	CAV2	0.263743526	0.001069619	-0.855135148	0.000330323	-0.971409099	2.03E-06	24.56410321	0.000150181
NM_012232.6	CAVIN1	4.817840129	0.000138357	-0.995556861	1.12E-07	-0.978796919	0.000590092	3.468803656	6.67E-06
NM_004657.6	CAVIN2	49.68884464	0.001799982	1.040102931	0.018308019	0.541022666	4.93E-05	6.173732388	1.21E-05
NM_145040.3	CAVIN3	3.718230174	0.019992453	2.14908316	4.46E-06	0.848414915	0.001799529	0.44977873	2.97E-07
NM_001757.4	CBR1	22.48129504	5.84E-05	0.342939638	3.93E-06	-0.59585748	2.26E-05	-0.034821975	4.88E-07
NM_000071.2	CBS	0	1.23E-06	0	0.000381591	11.20831492	5.07E-05	3066.58639	0.00193096
NM_001127228.2	CBX1	13.95712404	3.61E-05	378.9839599	1.51E-05	-0.982321646	0.001930011	-0.846731366	2.91E-06
NM_133459.4	CCBE1	10.51591107	0.005676956	8.687100979	5.01E-06	1.050472442	0.000239896	5.992387039	7.47E-05
NR_034089.1	CCDC18-AS1	-0.087786957	0.002320845	3.491739305	0.001172153	-0.555170734	0.005830531	61.87181007	0.002987728
NM_020198.3	CCDC47	12.41303347	1.48E-05	-0.087022162	0.000601507	-0.185683012	0.007089439	0.40804993	1.81E-06
NM_174908.4	CCDC50	4.130756251	0.015522252	24.57783208	1.60E-05	-0.675186163	2.04E-05	3.379923662	1.73E-05
NM_005436.5	CCDC6	0.878178867	0.002297756	1.695536169	0.016400811	0.193052683	0.000784085	1.03215089	1.12E-05
NM_015621.3	CCDC69	3.874387608	0.001330727	4.755681714	2.64E-05	1.822949926	0.000207592	20.06778046	0.026250918
NM_032040.5	CCDC8	33.20869813	0.000104257	1.993143045	0.000528768	0.860685228	6.66E-05	6.290468679	3.38E-07
NM_199511.2	CCDC80	4.974997206	0.001346005	98.45197053	8.33E-05	2.823253881	0.000146925	40.51291572	7.11E-10
NM_024098.4	CCDC86	78.90866581	5.33E-05	18.62850295	0.017510871	1.189605865	5.04E-05	146.2364572	0.002385141
XM_005253624.2	CCDC92	0	1.10E-05	0.838658491	0.000474109	1.084346082	0.003476055	1.115157689	0.000775518
NM_001901.3	CCN2	38.07019585	0.00016634	1.825600298	1.41E-07	2.625290547	0.000538029	11.44180988	4.53E-10
NM_003882.4	CCN4	169.0420067	0.000339615	2.371177426	0.000420611	0.902716619	2.45E-05	2.176274457	6.80E-07
NM_080838.3	CCN4	242.0295942	0.000479813	0.856685075	0.000127605	-0.697113093	0.000221544	3.121576654	8.34E-08
XM_024447319.1	CCN4	0	5.35E-07	1.027162813	0.00035744	-0.617437998	3.44E-05	2.586273262	1.96E-06
NM_004354.3	CCNG2	0.104845385	0.006807242	6.626619253	0.007961737	2.36218424	0.003156376	59.81948779	0.009914906
NM_001348133.1	CCNI	-0.883682004	0.001842586	4.40570933	0.015635352	-0.906508491	3.72E-05	14.31782599	0.001525941
XM_005268154.4	CCNK	26.4978596	0.000162515	1.409675627	0.017985596	0.443493743	0.002092148	0.376723591	7.65E-05
NM_005998.5	CCT3	17.08380887	0.004729078	-0.974502775	0.000226581	-0.979165245	0.007034441	-0.929460081	0.015200897
NR_036565.1	CCT3	17.11122113	1.20E-05	-0.964971262	5.12E-05	-0.968208519	2.80E-06	-0.824249708	1.44E-06
NM_006430.4	CCT4	10.82351986	0.000412403	438.5477514	0.000394608	-0.894833256	0.000140893	0	9.59E-06
NM_012073.5	CCT5	15.00373629	1.07E-05	0.944325934	0.000152333	2.61794555	4.06E-05	-0.271875589	0.000133566
NM_001762.4	CCT6A	11.41317168	1.54E-05	0.806264614	0.000858677	0.990223819	0.000789043	0.461241518	5.59E-06
NM_006429.4	CCT7	16.10660946	3.62E-05	3.139406151	0.000165956	-0.312811346	6.42E-06	3.970275525	0.000545113
NM_006585.4	CCT8	11.5142412	0.001127411	-0.76506306	0.000549612	-0.78256544	0.000285569	-0.62325738	0.001011882
NM_198097.3	CCZ1B	4.89755122	0.001981603	2.228680173	0.015172602	5.053813612	0.003162155	169.4355386	0.000186294
NM_133493.5	CD109	2.159655498	0.000544482	-0.978614798	5.30E-05	0	6.68E-05	-0.912337537	5.10E-06
NM_006016.6	CD164	6.315303827	0.000294879	0	0.006592729	0	0.000976169	23884906587	0.001554214
NM_020404.3	CD248	148.2505627	0.001163514	-0.683929198	3.34E-05	2.897468268	0.000486494	-0.248898009	1.16E-08
XM_005254700.4	CD276	8.248426663	0.015791171	2.649689882	0.000221745	1.485431781	0.000248296	2.964294391	3.79E-05
NM_006110.3	CD2BP2	8.955373031	0.016006228	0.734578231	0.001471069	0.266857254	0.00453424	0.566290469	0.000150892
XM_011529109.2	CD40	-0.651111508	0.005786663	1.495529601	0.019227601	-0.060530361	0.005111528	0.955818435	0.016447385
NM_203331.2	CD59	-0.359717465	0.001058987	-0.295516481	0.000103873	0.835437521	0.000195692	-0.190613977	0.001420728
NM_004355.3	CD74	-0.912102221	0.000998999	-0.629761695	3.19E-07	7.691957956	5.08E-06	-0.674375642	7.58E-08
NM_012072.4	CD93	-1	2.03E-06	1.277918154	1.76E-05	-0.115514568	3.63E-06	20.83303765	2.73E-05
NM_002414.5	CD99	6.920265948	0.000330208	-0.998256003	0.000285748	-0.995912907	0.000719423	-0.980373502	2.33E-08
NM_002414.5	CD99	6.920265948	0.000330208	3.369629122	0.000285748	1.382366253	0.000719423	2.160095843	2.33E-08
NM_006023.3	CDC123	8.27187574	0.000408802	-0.031452231	0.00166343	-0.974444074	0.000290788	0.215279704	0.00043965
NM_007065.4	CDC37	10.1626117	1.87E-05	0	0.002357302	0	0.00549184	172.3187448	8.61E-05
NM_044472.3	CDC42	3.433676208	0.009043193	-0.953453905	0.000254354	300.4031785	0.001568577	252.043693	0.000165637
NM_006449.5	CDC42EP3	60.77046912	0.006482444	0	0.00032276	18.19307008	0.002989395	0	1.72E-05
NM_024529.4	CDC73	4.328361443	0.001333648	5.136495656	0.003458973	-0.524383542	0.003553616	3.349163602	0.003416687
NM_001797.4	CDH11	63.33921454	0.000946953	-0.94340166	7.84E-06	-0.996891051	0.005320287	-0.952776036	6.29E-07
NM_001792.5	CDH2	252.5492374	0.000156987	0.312472717	1.67E-07	-0.863276403	8.81E-06	-0.565982235	1.73E-09
NM_001794.5	CDH4	4.463430457	0.000107264	13.80867422	0.002871874	12.58967899	0.000449481	8.721329542	4.50E-05
NM_001787.3	CDK11B	50.52506519	0.00799331	1.87792941	0.000812881	4.435865847	0.00689845	1.256387183	0.000139513
NM_004642.4	CDK2AP1	20.06098072	0.00027864	3.848047926	5.13E-07	6.762036597	0.000933508	39.59462663	0.000323462
NM_000075.4	CDK4	16.81328456	5.92E-06	2.343316395	0.013293924	-0.258534198	0.00310421	138.8160853	0.000144761
NM_001261.4	CDK9	4.403911307	0.003956539	0.22172484	0.002580291	-0.746606585	0.00521382	-0.338753379	0.000432033
NM_000389.5	CDKN1A	59.70039871	0.009967849	1.459248223	0.000422672	1.927740332	4.24E-05	0.311191866	7.58E-05
NM_004936.4	CDKN2B	10.02498357	0.021414326	-0.87025693	0.001159468	-0.885045852	0.00030661	1.140106219	2.79E-06
NM_078626.3	CDKN2C	26.94626434	0.008111448	95.48195702	0.018266367	4.531071006	6.61E-06	4.079393751	0.012694053
NM_001802.2	CDR2	10.26471937	0.00303176	-0.965584703	0.000125883	14461.4626	0.003092859	-0.850141413	1.46E-06
NM_030928.4	CDT1	23.00334905	0.00244034	0	0.001536505	16.25915598	0.00531932	0	0.000369747
NM_005194.4	CEBPB	24.31230911	0.004719503	9.719449384	0.005092688	-0.059335554	0.00352874	6.296887587	0.000241734
NM_005195.4	CEBPD	6.842953738	0.004331908	5689848518	0.0009759	0	0.00012397	-0.885807122	6.55E-07
NM_018689.3	CEMIP	84.60454561	0.000868619	0.565627556	0.002038146	-0.373710965	5.40E-06	1.301530082	7.34E-07
NM_001810.6	CENPB	4.243381415	0.000804436	-0.044507716	5.09E-05	3.327929867	0.000271058	-0.266819413	3.14E-05
NR_026052.1	CENPBD1P1	3.060857623	0.003814065	1.729474911	0.001748229	-0.165064128	0.006430563	0.512552369	0.000180489
NM_018455.5	CENPN	0	1.00E-05	5.535123321	0.005735614	-0.90880928	0.005495523	34961.10401	1.77E-05
NM_016174.5	CERCAM	4.478790224	0.00077935	0.390164392	0.000744435	0.321843066	1.21E-05	4.477941953	0.000234248
NM_005507.3	CFL1	25.02940778	2.18E-07	-0.576206164	0.009553128	3.726647386	6.31E-06	-0.520188284	0.000153483
NM_003663.3	CGGBP1	7.914801548	0.000455187	2.326684385	0.007406468	1.428542536	0.000911272	3.753276231	0.005689065
NR_045205.1	CHEK1	0	1.12E-06	281.5168659	0.014685435	44.85026158	5.21E-05	0	1.42E-06
XM_017018167.2	CHID1	0	3.30E-06	0	0.002145315	15.0749269	0.005962983	2700.78346	0.000291721
NM_020412.5	CHMP1B	2.171487103	0.006482487	0	0.009060776	1273062243	0.001155636	0	5.10E-06
NM_014453.4	CHMP2A	4.725800955	0.002534411	0	0.010790326	95.92656556	0.008332357	0	0.000132629
NM_014043.4	CHMP2B	1.685014585	0.00921018	18.70865973	0.005521437	-0.833402168	0.002525739	1.682263087	8.71E-06
NM_016079.4	CHMP3	3.631500181	0.00172858	14.1213661	3.38E-05	-0.755512434	0.00338382	1.046838335	0.003920243
NM_176812.5	CHMP4B	2.298957178	0.003711787	-0.289843465	0.014816559	-0.514295919	0.005311667	2.675437093	2.08E-06
NM_001206602.2	CHN1	2629.232972	5.23E-06	-0.691200927	0.000114554	-0.470821773	4.43E-05	0.30508155	1.14E-07
NM_007236.5	CHP1	3.194236273	0.000824312	431.8202297	0.010697591	35.1203734	1.68E-05	0	0.000421862
NM_024536.6	CHPF	16.22502957	0.002523331	1.633541995	0.000125087	0.658635354	1.29E-05	0	1.69E-07
NM_019015.2	CHPF2	14.86702209	0.000278067	43.71949949	8.12E-05	4.399494445	1.21E-05	311.0717187	0.00025059
NM_004267.5	CHST2	42.85253905	3.82E-07	-0.888511332	0.009485592	13.52110457	0.004890381	-0.751283609	0.000283141
NM_004273.5	CHST3	8.208308391	0.005801858	14.63455901	0.000291306	5.129916442	0.006437956	2.34009481	2.67E-05
NM_004804.3	CIAO1	6.30920539	0.006087235	-0.240629378	0.000959824	-0.978848443	0.007020141	0	0.000239516
NM_033426.3	CIPC	0.495494916	0.003383958	118.5572423	0.016082805	0.096458325	0.000457646	58.00424199	0.000142386
NM_004882.4	CIR1	7.447637998	0.00213176	0	0.003538405	11.67855978	0.004059644	7350.856335	0.000106354
NM_001280.2	CIRBP	7.359652191	0.005134966	2643.710322	0.016538246	17.34039818	0.000182662	292390.2175	0.001613599
NM_006825.4	CKAP4	42.70558947	3.53E-08	6174.891473	6.41E-05	7.756063299	1.80E-06	10418.07155	3.48E-10
NM_001008938.4	CKAP5	6.778015086	0.000713863	1789.938083	0.011098838	10.68483266	0.007065564	1131.529772	0.003453577
NM_001823.5	CKB	-0.77613967	0.004729984	1.237051966	0.002317515	0.972011436	0.000742282	0.196649101	0.001502229
NM_001827.3	CKS2	39.50858746	0.00069915	19.58166869	0.02039909	3.870871127	0.000279295	3.842737118	4.74E-05
NM_021101.5	CLDN1	-0.517112804	0.003268101	1.590157263	0.013800442	16.11082217	0.000943074	3.70918176	1.66E-05
NM_005602.6	CLDN11	0	1.42E-06	-0.789350958	2.00E-05	-0.974088534	8.32E-05	-0.822434891	3.07E-07
NM_001289.6	CLIC2	-0.846948055	0.00086682	-0.207934247	0.000832347	0.299381758	0.000348114	0.715759754	0.007922759
NM_013943.3	CLIC4	3.781484026	0.002019671	1.028245412	3.03E-05	0.920649279	0.000680361	11.51779771	1.95E-06
NM_015526.3	CLIP3	191.9316427	5.50E-05	0	1.06E-06	0	0.000549184	46.18007477	0.000762844
XM_011533109.1	CLIP4	125.1160186	0.000616105	-0.346039255	0.007867541	1.501611434	3.38E-05	0.274880842	1.13E-05
NM_020666.3	CLK4	1.720082108	0.012157193	17.72337671	0.001469329	-0.481186827	0.001761741	0.346803684	0.002777895
XM_011537159.2	CLMN	-0.786329625	0.000728498	16.25280888	0.006247602	165.2463128	0.000230599	23.0724097	0.023275893
NM_017882.3	CLN6	27.4540043	8.79E-05	-0.387435552	0.000827691	-0.428312748	0.00433232	-0.830111507	0.007449104
NM_006012.4	CLPP	24.35254773	2.89E-05	7.852080836	0.000323206	-0.676298798	0.001852632	8.598187077	0.000100253
NM_001294.4	CLPTM1	23.0187201	0.006814028	1.702827081	0.001378548	3.097302808	0.004840657	0.541221658	0.002069228
XR_931743.3	CLPX	3.375026357	0.01630286	3978032473	0.009922486	10858.09041	0.005526583	1569157143	0.000427633
NM_001009566.3	CLSTN1	5.596070572	0.010590995	24643.67186	2.02E-05	86.45172718	0.001226566	760223078.7	0.00010014
NM_001833.4	CLTA	9.491677428	7.29E-05	0	4.61E-07	628.3492076	0.000143807	0	1.62E-07
NM_001834.5	CLTB	0.129219055	0.000321502	0	0.000274634	0	0.002830662	0	0.000129098
NM_004859.4	CLTC	4.843222382	0.003081038	30.93574949	0.000490604	11.34302545	1.85E-05	26.44132577	0.000365949
NM_015050.3	CMTR1	4.79337284	0.002852265	0.82781203	0.005877923	0.904487029	0.001547949	0.632767069	5.40E-05
NM_001299.6	CNN1	36286003.17	6.94E-05	249.5614603	1.73E-05	42.5864827	0.000134792	75.97335737	0.000166823
NM_004368.4	CNN2	263.3696722	0.000393512	1.60191162	0.007739572	1.810631257	4.23E-05	7.289108655	6.83E-06
NM_001286055.1	CNN3	7.734821547	0.017086366	-0.011090537	0.001095439	-0.806259641	0.002895586	5.840566674	4.23E-06
XM_011524340.2	CNP	16.84761402	1.58E-05	1033.961599	1.19E-05	8.691021852	0.001899058	88.02753055	0.001009988
NM_014255.7	CNPY2	5.415858586	0.002911498	818.0209262	0.000247848	57.07638088	5.97E-05	58.76638901	0.000111912
NM_152755.2	CNPY4	5.624967204	0.005088218	4.24960485	0.000171336	0.951659724	0.002765638	2.234120661	9.96E-06
NR_111893.2	CNTNAP3P2	-0.606899772	0.001448348	0	0.000389707	24.6123742	0.000512256	0	0.004510952
NM_016565.3	COA4	17.83380992	0.00048981	0.157619893	0.000423287	1.144634544	0.001851815	0.644021477	4.18E-05
NM_023077.3	COA7	7.364984689	0.000938537	-0.936250895	0.001695799	-0.978625274	0.001072549	-0.576699964	0.000898669
NM_018714.3	COG1	6.194452705	0.00138839	3.948546682	0.002700978	4.359380232	0.003919457	13.78679462	8.01E-06
NM_032382.4	COG8	4.366903083	0.003777792	1.426352955	0.000375266	2.721510126	0.005197755	3.896343724	0.000742784
NM_001854.4	COL11A1	201.8650961	0.001500565	0	0.000173342	203.3120097	1.54E-05	6738349.439	1.24E-10
XM_017000335.1	COL11A1	43.1606701	6.95E-06	0	0.001599402	19285098.5	5.12E-05	0	4.33E-09
NM_004370.6	COL12A1	3.067601232	0.005898817	2043.053319	1.03E-05	98.06594588	0.000604921	0	6.13E-09
NM_080645.3	COL12A1	19.37830229	2.46E-06	92.45872584	1.54E-05	3.838993615	6.61E-08	1022.780383	1.37E-12
XM_011535435.1	COL12A1	0	7.28E-09	-0.039347989	1.22E-06	0.735419244	7.90E-06	-0.09733717	8.77E-09
XM_011535436.2	COL12A1	5.719276337	0.012718261	168.7202348	0.000238773	12.42778674	0.001560025	0	4.03E-07
XM_011540722.1	COL16A1	42.38046826	0.016445208	6.197311458	4.06E-05	0.617664893	1.06E-05	8.0741272	2.37E-08
NM_000088.3	COL1A1	309.4673722	1.98E-06	0.992504417	7.51E-06	0.117385784	1.19E-06	4.564285436	8.07E-12
XM_005257059.4	COL1A1	163.1456177	0.000118532	3.102955675	0.000124492	0.63177711	6.53E-05	14.68281337	6.41E-06
NM_000089.4	COL1A2	27.75295673	3.74E-05	9.093021519	2.48E-06	1.664659889	8.63E-06	12.44261028	2.66E-07
NM_000090.3	COL3A1	11.89383342	0.00096214	8.703050457	5.96E-08	-0.093558168	6.47E-05	29.60915595	3.41E-09
NM_001845.6	COL4A1	62.19773085	3.35E-05	0.503607199	2.07E-06	-0.400617899	0.000257065	0.073731172	3.04E-08
NM_001846.4	COL4A2	73.17009745	3.82E-05	1631.157228	5.89E-07	1.988936586	0.000246418	745.8875202	2.44E-08
NM_000093.5	COL5A1	26.34841658	0.000704462	73.77070661	2.70E-06	-0.743684863	4.49E-07	340.5507942	4.28E-08
NM_001278074.1	COL5A1	140.6198531	0.001623032	2.49794633	0.000327465	2.812318547	0.000123151	20.62847651	0.000210455
NM_000393.5	COL5A2	32.79746386	2.18E-06	2.354073342	2.49E-05	1.145394158	3.77E-07	2.364827824	7.86E-07
XM_011510573.3	COL5A2	7.612909851	0.000194032	0.34287668	2.52E-07	-0.488482682	7.89E-06	3.262995921	6.61E-08
NM_001848.3	COL6A1	129.0192093	6.68E-06	-0.337878892	3.48E-08	-0.427418975	3.64E-05	6.090774337	7.89E-10
NM_001849.4	COL6A2	36.30019858	0.013531962	1.185392958	0.000140264	-0.168245661	0.000551184	12.33327901	4.84E-06
NM_058174.3	COL6A2	88.65802565	8.74E-06	-0.196003945	4.69E-06	0.893438002	8.27E-05	0.935700055	5.85E-07
NM_058175.2	COL6A2	62.92852321	0.000451683	4.398613924	0.002989291	4.562205367	0.001836603	408144420.3	2.08E-05
XM_011529451.1	COL6A2	13.21091042	0.020182973	8.178269167	2.85E-06	0.799607534	0.000913053	3.878234787	0.000114715
NM_057167.3	COL6A3	20.45813794	0.000244548	0	2.83E-08	-0.959990214	5.08E-06	11.30219819	8.02E-12
XM_011510574.1	COL6A3	8179.286911	2.38E-06	1.882165226	3.83E-08	-0.290474062	3.93E-07	4.094423677	3.14E-11
XM_017003304.1	COL6A3	21.08569307	0.012818262	2.946050971	2.24E-05	-0.858847347	0.005651326	9.449186512	1.99E-08
XM_024452684.1	COL6A3	-0.05096829	0.007468927	0.594393601	0.000165129	0.586484984	3.74E-05	1.797494327	3.73E-06
XR_001740007.1	COL7A1	-0.594716793	0.003062921	0.011607954	0.004031538	-0.392590798	0.005272964	-0.320904677	7.24E-07
NM_001850.5	COL8A1	107920945.2	3.53E-09	0	9.57E-08	614872393.9	0.002827257	684.3746317	4.56E-09
NM_020351.4	COL8A1	566.9700687	2.03E-05	-0.918758357	1.73E-07	-0.983345876	0.00198084	-0.98240865	7.82E-09
NM_001853.4	COL9A3	10.76905087	0.014474132	0.909690521	0.002891948	0.82718973	0.004123532	14.84174435	0.001095164
NM_024656.4	COLGALT1	10.10051648	0.018634947	-0.47041557	4.72E-05	-0.520226416	0.002185792	17.216576	0.017818969
NM_000095.3	COMP	-0.668913005	0.00149717	5.302354439	1.19E-05	1.110134224	0.007103841	0	0.001465077
NM_000754.4	COMT	6.411675662	0.000764244	1.420793323	0.00048949	-0.612796364	0.000220756	30.50256002	0.008619111
NM_004371.4	COPA	11.0722848	2.90E-06	0.92593462	1.24E-05	1.480901586	5.47E-06	5.292589	8.01E-07
NM_001144061.1	COPB1	4.120927684	0.001507777	20.48467867	1.99E-05	35.93953695	0.000367347	95.45662557	0.003373226
NM_004766.3	COPB2	189.3722357	0.000373704	0.287857984	6.64E-07	1.524360236	3.35E-05	-0.273668921	0.000269627
NM_007263.4	COPE	13.06798827	3.54E-05	46.3782143	0.005621239	0.353209017	1.54E-05	169.7631064	2.87E-05
NM_016128.4	COPG1	9.676683367	3.20E-06	22.49695319	5.93E-06	19.88363238	2.06E-06	0	4.97E-07
NM_016129.3	COPS4	4.973595839	0.003224369	0.667965122	0.001461287	2.051266662	0.004853792	3.236587817	0.00013822
NM_006833.5	COPS6	13.92455506	1.57E-05	-0.019412712	3.90E-05	0.40164298	0.000215918	2.171099349	8.39E-08
NM_198189.2	COPS8	5.464650221	0.001343567	10.64573539	0.010262666	0	6.74E-06	0	2.98E-06
NM_001163424.2	COPS9	4.730658811	0.018347524	2.434273418	0.00712827	0.172534056	0.006710515	2.149246186	0.000595991
NM_016057.3	COPZ1	144.7701687	0.00265504	4.083256007	4.85E-05	0.338038041	0.000215333	2.630706967	5.63E-05
NM_016429.4	COPZ2	18.89959811	0.000204905	0.300886061	0.000283271	2.2621923	0.003046228	4.876971732	1.08E-06
NM_014325.3	CORO1C	20.95118336	0.020934731	3.951942208	0.00138283	0.539310276	0.003014861	2.996988004	4.81E-05
NM_021149.5	COTL1	242.6812838	2.31E-06	4.597699041	0.000608865	2.532669797	7.51E-08	6.850324335	2.62E-05
XM_024450156.1	COX4I1	-0.90135118	4.89E-05	1.615130859	0.002827906	0.029846049	0.00011193	0.166874236	0.001059004
NM_001862.3	COX5B	2.991236436	0.006338539	1.25581309	0.003021626	1.738962247	0.00545972	2.157166269	2.01E-06
NM_004373.4	COX6A1	3.969640538	0.002416837	1.360848038	0.001820692	1.196024235	0.005954136	0.76427245	1.05E-07
NM_004374.4	COX6C	126.3722953	0.000394501	2.225779849	0.007103012	1.7699853	0.007260516	9.17628761	2.53E-06
NM_001864.4	COX7A1	-0.219032899	0.006920537	2.042817927	0.000251046	0.356616436	0.000721131	5.422177616	8.65E-05
NM_001366293.1	COX7A2	313.4045783	0.000173236	0	0.002653941	7072494.549	0.007385836	0	8.37E-07
NM_004074.3	COX8A	14.76107505	3.24E-05	135.5126775	0.004186964	63.3591558	0.001018931	181.5914697	3.69E-08
NM_001304.5	CPD	12.21812727	0.000149648	0	0.001619841	137.9061012	0.001655754	0	1.37E-06
XM_005265994.1	CPEB4	1.502208233	0.004017116	10.47137138	0.008994733	3.111648397	0.000538785	17.29307706	0.000478373
NM_024913.5	CPED1	14.6116748	0.01344869	185.7247692	0.020790007	1.058476624	1.30E-05	23.79938195	0.001042515
NM_016134.4	CPQ	4.30141079	0.01226139	3.669203492	0.003253634	-0.495323284	0.002885584	5.43805209	0.000206355
NM_017437.3	CPSF2	3.7601616	0.003608806	1.433043749	0.000915227	-0.599573795	0.005424868	5.8305826	0.000290217
NM_016207.4	CPSF3	24.83387974	0.000737778	0.705492486	0.010036712	-0.621893823	0.007773059	0.003320246	0.001030144
XM_017017220.1	CPT1A	-0.807124686	0.012326045	0	0.002810933	-1	0.000117297	0	0.000527417
XM_011515437.1	CPVL	-0.986997734	1.30E-05	12.81493677	7.36E-06	-0.753003887	0.000263614	0.184097802	0.000612903
NM_001878.4	CRABP2	31778.16589	8.22E-06	21.13938136	0.000126668	-1	0.000931369	20.46350978	3.23E-05
NM_006368.5	CREB3	8.157510152	0.000429192	140.5716916	9.65E-06	7.571278134	0.000523952	10.68205737	4.53E-07
NM_052854.4	CREB3L1	294.8422897	7.52E-05	10759645053	1.49E-06	38.45043256	2.17E-06	1756544214	1.64E-08
NM_001310.4	CREBL2	5.165637477	0.002305594	5960.254185	2.67E-05	4.333654338	5.69E-05	3456.026895	0.000725802
NM_003851.3	CREG1	5.116443207	0.002990964	147.1193488	0.015701096	-0.911696107	4.34E-06	0	0.002078414
NM_016823.4	CRK	3.336274382	0.001124735	12.71506743	0.004336109	334.7213714	0.003728039	4.726680913	9.28E-07
NM_005207.4	CRKL	1.944845765	0.00151963	1.220301142	0.005389158	0.696481983	0.005965613	3.693863069	6.88E-05
NM_001885.3	CRYAB	0	4.69E-05	0	5.13E-06	93.20822082	0.001096956	0	0.000775832
NM_004077.3	CS	17.52908296	6.74E-06	4059.674522	0.007309103	4.723618589	0.000208101	0	0.000935754
NM_007158.6	CSDE1	4.067775847	0.000470594	1.324543488	0.019493174	-0.025892297	0.001706272	0.195514965	2.65E-05
NM_001127190.2	CSK	10.80453812	0.016234414	5.202114372	0.004319568	0.437998231	0.002788278	3.208276081	0.005800528
NM_001897.5	CSPG4	7.420694386	0.01766295	831.2608919	3.13E-05	3.342970624	0.002760948	400.9562803	1.21E-06
NM_001193572.1	CSRP1	-0.930242827	0.00046615	1333.585789	0.00311934	2.556884642	0.000209804	24.22135956	0.004385839
NM_001326.3	CSTF3	11.00920644	0.000211633	-0.71735632	0.000704832	14.78173434	0.002680697	-0.760421197	0.000265894
NM_138455.4	CTHRC1	67.04233504	0.001073029	215.195037	3.68E-05	1.191418702	0.00014784	0	1.31E-05
XM_011516824.2	CTHRC1	67.44360618	0.001950869	16.5267851	0.001416923	-0.981480329	0.001137084	32.10236756	0.000226621
NM_001904.4	CTNNB1	5.444584959	0.007228996	4.412135097	0.014210523	4.43518881	0.0018067	5.790367729	0.000249864
NM_001814.6	CTSC	0.073363468	0.006940998	2.571461833	0.007134072	2.370141553	0.003523511	3.660718929	0.010745395
NM_004079.5	CTSS	-0.651737671	0.011489159	1.661818075	2.02E-06	-0.210980211	0.000402878	-0.334011336	5.91E-05
NM_005231.4	CTTN	8.291984864	0.000182105	4.047120682	3.24E-05	2.82949291	0.000135477	4.992378028	1.07E-07
NM_005231.4	CTTN	8.291984864	0.000182105	-0.916965828	3.24E-05	-0.75607914	0.000135477	2.101298386	1.07E-07
XM_011537523.2	CUL4A	1.136060232	0.001161999	1.972124778	0.002198057	-0.740795744	0.001186044	-0.186073578	8.62E-05
NM_000609.7	CXCL12	0	1.66E-05	0.640720428	0.000252083	0.071816232	0.000728429	-0.226926982	8.31E-07
NM_199168.4	CXCL12	297.0648185	0.000155366	3.698463622	0.000126697	1.162084435	0.003674491	0.126416311	1.72E-06
NM_022059.4	CXCL16	-0.720675135	0.009191492	3193.487597	0.010044838	10.62194748	0.001736658	-0.782778219	0.022685503
NM_002994.5	CXCL5	167.224061	0.000228632	3.173856812	0.013147807	5.11364156	0.004476255	15.47800119	1.04E-07
XM_011525835.2	CYB5A	22.15567917	0.011442456	16.81261819	0.020692483	1.360121297	2.35E-05	217.2746918	0.017290951
NM_030579.3	CYB5B	13.87610128	2.68E-05	-0.507499128	0.00025081	-0.774643876	0.005270715	-0.271842671	0.000471614
NM_000398.7	CYB5R3	33.57796208	0.015026401	2.15155475	1.71E-06	1.045410731	0.005808132	3.093522957	0.000183184
NM_134268.5	CYGB	149.9625891	3.65E-05	-0.7283657	0.003331215	1.288360589	3.17E-05	5.33843138	8.02E-06
NR_024206.2	CYTOR	9.028176096	0.016510634	25.34993177	0.009258446	-0.928041465	0.000971523	0	6.36E-05
NM_001344.4	DAD1	6.156001933	0.001197119	106.5399649	0.000122901	-0.927016685	0.000209293	45.16399952	7.80E-08
NM_004394.3	DAP	25.93603278	0.018668181	232.0822628	0.000149886	3.318711993	1.81E-06	978.9679455	1.19E-07
NM_001349.4	DARS1	2.413447433	0.010091408	583.1803317	0.000476968	5.794017712	0.005079697	106.4812204	0.003280471
NM_014764.4	DAZAP2	19.73653249	0.000210632	-0.96824629	6.75E-06	12.2433344	0.004891424	-0.775930518	0.000405089
NM_001079862.3	DBI	0	2.28E-07	6.685246725	0.006198028	3.336731668	0.002628077	7.954324271	0.000294904
NM_004395.3	DBN1	9.338476039	0.000499429	16.84728632	2.37E-06	657.2881505	2.23E-06	6023.93024	2.36E-05
NM_015420.7	DCAF13	9.508153081	0.000241096	0.37883471	6.89E-05	-0.695194923	8.11E-05	2.362810568	0.000254061
NM_005828.5	DCAF7	14.10022646	0.000646499	1.2359436	0.006550762	-0.631160158	0.006161217	3.095408076	5.76E-06
NM_080927.4	DCBLD2	8.060453018	0.015353052	-1	0.000128653	0	6.59E-05	-0.923130642	8.11E-05
NM_001190836.1	DCTN1	2.958217809	0.000489934	0	5.43E-05	41.09728718	0.000178907	0	4.10E-05
NM_001261413.1	DCTN2	4.334418895	0.000960036	2.113654969	3.16E-05	17.47817193	0.001476654	1423.903137	4.27E-07
NM_006571.4	DCTN6	6.81672533	0.002299709	11.13537257	0.004218622	0.830865726	0.004512858	4.556877267	2.08E-05
XM_017018404.2	DCUN1D5	15.1428288	0.000978973	1.875402102	0.000290224	-0.772194723	0.001317402	3.844765052	1.18E-05
NM_001134445.2	DDAH1	359032651.8	2.12E-06	0.762838209	5.23E-06	-0.859725582	0.000174035	0.816250107	0.00021924
XM_005270707.2	DDAH1	125.0906295	0.000313987	3.319130468	8.69E-07	4.132270736	0.004803317	3.155245143	2.36E-07
XM_011541158.1	DDAH1	116.0462943	0.000386807	2.2001614	5.10E-06	2.398557465	0.002012913	3.097626441	0.00085607
NM_001923.5	DDB1	1.757366283	0.002009959	7.345418258	0.015152878	2.030781238	5.25E-06	1.71407238	0.000524649
NM_005216.4	DDOST	13.78679571	1.25E-06	2055472777	0.00219056	0	1.40E-05	6463.064066	1.83E-06
NM_001014796.3	DDR2	559542.1465	7.71E-07	26.52842799	3.51E-05	2.42300517	0.000537347	7.29530277	5.44E-07
NM_006182.4	DDR2	83.94582022	0.00210962	1.624496324	2.66E-07	1.346491441	0.002312226	7.869971326	1.09E-09
NM_004939.3	DDX1	5.132814715	0.000751458	-0.803304723	0.000241183	-0.839525317	8.89E-05	55.19181572	2.94E-06
NM_006386.5	DDX17	3.447536967	0.001774786	-0.76954014	0.004580613	-0.823857819	0.001986953	17.43785076	0.001615332
NM_017895.7	DDX27	4.797164962	0.001245005	3.636341315	0.017291012	-0.99133183	0.003883922	0	0.000507922
XM_011543892.2	DDX3X	3.147334798	0.007534655	5.687594875	0.001063577	-0.809927568	0.004839523	2.23196755	0.000779982
NM_203499.3	DDX42	6.989816713	0.012115569	6.076553869	0.003199734	3.928625369	0.006510249	31.24720183	4.87E-05
NM_016355.4	DDX47	4.703541663	0.002927347	0.124228312	0.002473429	1.04263196	0.007984561	0.488122204	0.000325961
NM_001320595.2	DDX5	-0.631669536	7.17E-06	-0.027746739	0.004956291	-0.672265129	0.000144037	0.053437167	3.70E-05
NM_019082.3	DDX56	7.458117814	0.001772186	-0.995876825	0.005925234	-0.967441543	0.001474421	-0.989219515	0.000209259
XM_011516880.3	DECR1	3.55821426	0.016049715	4.736901882	0.000981945	0.630223591	0.002261912	3.344085949	7.58E-05
NM_003676.4	DEGS1	15.90473767	0.0016834	14.13991142	0.000112062	865.7384309	0.006021466	12.13858858	0.000613541
NM_007021.4	DEPP1	9.239816383	0.006390984	3.881826725	0.003403745	0.800548162	0.002208784	5.342968248	0.000226581
NM_213566.2	DFFA	6.67798527	0.010657593	66.53680969	0.003829127	38.59747461	0.00113014	0	0.00314087
XM_011517356.3	DGAT1	3.149909572	0.013127115	3.236750465	0.00052235	-0.046852311	3.69E-06	15.44874168	0.000230514
NM_001358.3	DHX15	2.62352049	0.00337775	4.512371613	0.008658957	3.378780561	0.000131985	2.134741025	0.002990631
NM_018180.3	DHX32	0.355115193	0.001643786	-0.908623068	0.000126424	0.721757729	0.007902436	-0.992566887	0.000438298
NM_001357.5	DHX9	6.064202338	0.000766487	1.50392057	0.003804938	-0.59851247	0.000259145	2.771312662	0.006239845
NM_001371333.1	DIABLO	9.384109077	0.001554725	-0.346909324	0.007086478	-0.02395607	0.005578677	-0.168649819	6.59E-06
NM_033425.4	DIXDC1	-0.056230086	0.00121999	-0.032385976	6.74E-06	1.172456433	0.003460886	0.03457091	2.50E-06
NM_012242.4	DKK1	119.2433349	3.55E-05	0	1.87E-05	-0.947285933	5.48E-05	0	4.01E-07
NM_183006.4	DLGAP4	27.76457055	0.00780383	-0.713485201	5.82E-05	-0.800760714	0.000777538	-0.460531411	0.000102965
NM_001539.4	DNAJA1	5.844589135	0.003919171	0.864458703	0.001034115	1.252556416	0.005761254	0.116137871	0.002950955
NM_016306.5	DNAJB11	15.03050218	5.16E-06	10.68984383	0.00206775	-0.891307624	0.000266059	2.5483691	5.22E-08
NM_001039550.2	DNAJB2	-0.406863253	0.000219026	-0.85829636	0.008989853	-0.994825179	0.00033175	-0.881328795	0.001118252
NM_018981.4	DNAJC10	6.875872104	0.000269741	135.5431581	8.46E-06	3.688294697	0.000137584	6.851133693	1.27E-05
NM_018198.4	DNAJC11	13.06629805	0.005072702	408.2155933	0.001227363	7.682929592	0.000871975	99.95904453	0.022009684
NM_025219.3	DNAJC5	4.689404183	0.000885638	3.367460575	0.002782358	2.728136578	0.000937541	2.297212001	0.001781306
NM_003315.4	DNAJC7	11.92302925	0.015578098	2.279201053	0.00020888	2.642877818	0.005603171	4.156620958	0.000644299
NM_014280.3	DNAJC8	12.9023832	0.009962634	2.329010129	0.008740801	-0.269508637	0.002270903	-0.072695764	0.01604113
NM_015190.5	DNAJC9	6.691487405	0.003719454	152.9764597	0.010946946	-0.226806728	0.002254213	134.912579	0.027524812
NR_038397.2	DNM3OS	34.68834875	0.000495225	7.572267491	4.06E-06	2.788131057	0.004756768	4.048243963	8.48E-06
NM_001379.4	DNMT1	86.32712586	0.002209393	84.53051163	0.014340868	18.28760912	0.001463905	1055.518499	0.005194408
NM_003863.3	DPM2	10.44148864	0.001118685	340.2905022	0.018018489	5756.514559	0.003935258	502.6632892	0.000903845
NM_001197294.2	DPYSL3	6.687661257	0.000405004	43.78247768	3.27E-07	0.865259551	0.005205372	16.69024026	9.71E-06
NM_006442.4	DRAP1	8.566077771	0.00076521	1.161860302	2.11E-05	7.756495521	0.000147692	0.024482489	1.52E-05
NM_004147.4	DRG1	13.3750735	9.09E-05	1.047112606	0.005634492	1.1048061	0.00531787	0.926877889	2.80E-06
XM_017010796.1	DSE	145.7965073	0.001126307	0.6242386	0.008876513	0.524477312	0.000781636	0.875988518	3.56E-07
NM_032160.3	DSEL	0.321809238	0.001072291	52.66324637	2.04E-05	-0.854512522	0.000265098	20.05607997	1.15E-06
NM_032160.3	DSEL	0.321809238	0.001072291	1.584706087	2.04E-05	0.877340824	0.000265098	3.388382666	1.15E-06
NM_015548.5	DST	31421.6735	2.24E-07	-0.897473508	1.86E-05	66.34104909	0.000318328	13972.72525	0.004886757
NM_006870.4	DSTN	17.95927402	1.35E-06	-0.777770501	1.04E-06	-0.998972682	0.00787652	53.68073639	2.83E-09
XM_005260872.4	DTD1	4.411991972	0.008304814	0.936842875	0.001382596	1.553516549	0.000355755	3.759635118	6.15E-06
NM_001300727.1	DTX4	29.96769089	0.008715433	12.07662624	0.001551958	-0.277825037	0.004083004	8.452758642	6.27E-05
NM_004090.4	DUSP3	2.067844166	0.001657129	68.31965456	0.0025506	0.954263113	0.002316663	5.762377385	0.000642375
NM_004419.4	DUSP5	0.067926314	0.010096556	-0.979435495	0.0046239	0	0.004313824	0	2.53E-06
NM_001946.4	DUSP6	2.356163178	0.011313637	3.707917392	8.65E-05	-0.810007484	8.30E-05	0.740599014	0.000672232
NM_001376.5	DYNC1H1	1.306970137	0.005905216	-0.991116664	0.000438744	-0.984188455	1.32E-06	10.17223996	0.001082209
NM_016141.4	DYNC1LI1	7.234436188	0.001090292	-0.141790892	0.003531355	0.608158633	0.007908074	0.909815296	0.000281704
NM_006141.3	DYNC1LI2	11.65703241	0.003800615	807207.0473	0.001897408	12.2492409	0.007306177	87898.6071	3.07E-07
NM_006519.4	DYNLT1	2.053580603	0.011594846	1.192875422	0.000740577	0.514772706	0.00044971	2.864449401	0.001186777
XM_006719917.2	DZIP1	0	4.31E-05	-0.719752178	9.09E-06	-0.791677005	0.001079769	0.611283218	2.25E-06
XR_001749510.1	DZIP1	71840563.94	7.93E-06	2.531037937	0.000105013	88.26875848	0.003199892	9.345764492	5.71E-06
NM_001950.4	E2F4	14.80684832	0.000860236	4.552843243	0.000333822	-0.051756226	0.004815086	5.938588894	0.006240571
NM_006824.2	EBNA1BP2	7.817498378	0.000661819	-0.409153528	0.000813527	4.264237707	0.000441994	4.515324528	2.35E-05
NM_006579.3	EBP	11.83598317	0.000125646	-0.053704909	0.005574699	-0.936037349	0.003428987	-0.0900707	5.41E-06
NM_004092.4	ECHS1	11.61504533	4.31E-05	-0.781361918	6.99E-05	-0.487909115	3.50E-05	7.396493222	2.60E-07
NM_014329.5	EDC4	5.182253884	0.002070042	4.793637561	0.002110983	4.35317539	0.000669209	29.60064802	0.002094116
NM_003792.4	EDF1	3.569464552	0.006477704	1.339588626	0.000956636	1.763211052	0.004312981	0.171198736	1.13E-06
NM_001957.4	EDNRA	0	2.75E-05	1.735775892	0.000113593	-0.631574956	0.001291854	0.764696405	3.89E-06
NM_001037663.1	EEF1B2	0.961623269	0.0193929	0	0.007822507	0	9.57E-05	0	0.001099212
NM_001037663.1	EEF1B2	0.961623269	0.0193929	0	0.007822507	0	9.57E-05	0	0.001099212
NM_014774.3	EFCAB14	4.064995576	0.001097292	0	0.000429961	0	5.72E-05	0	0.00035858
NM_001039348.3	EFEMP1	11.59700715	0.001682589	0	3.48E-07	0	0.003913007	0	4.27E-08
NM_016938.5	EFEMP2	47.52818824	0.003294324	-0.660595652	9.09E-05	-0.777271895	0.000360076	-0.857964838	0.000553488
XR_934602.3	EFTUD2	6.908316833	0.000428229	0	0.00588964	0	0.000100019	0	0.003710618
NM_014601.4	EHD2	19.0936223	0.000928821	0	2.17E-08	0	0.008274097	0	1.92E-05
NM_014600.3	EHD3	42.61427389	8.83E-05	98.82396268	9.88E-05	8.958706574	0.000422737	14.44734889	0.000193878
NM_004879.5	EI24	19.8750805	0.006735345	0	0.000137105	40.5475265	0.00217215	0	0.004587672
NM_014335.3	EID1	9.41833777	0.000677817	86.58641522	3.25E-05	-0.788794844	0.001463839	42.14764856	2.66E-05
NM_005875.3	EIF1B	8.247570812	0.001471568	4.583685473	0.004097772	-0.777047099	0.004786229	3.948050314	1.86E-06
XM_024446718.1	EIF2AK1	10.43238922	4.22E-05	13.33819011	0.004277144	0.945369038	0.001030832	40.29821887	4.40E-05
NM_001013703.4	EIF2AK4	5.332431804	0.000169173	-1	7.22E-05	-0.961343771	7.60E-05	5.96920399	0.00035133
NM_001414.4	EIF2B1	8.963827168	0.000232623	1.497054509	0.002355228	1.798409191	0.005632145	2.108587279	0.000196156
NM_003750.4	EIF3A	4.637330776	9.78E-05	4.084512989	0.013572682	-0.641394059	0.000295637	8.241096337	0.000503539
NM_001037283.2	EIF3B	58.99716239	0.007845478	155.4411276	3.00E-06	1140.350125	0.004092654	0	0.020313089
NM_003753.4	EIF3D	4.300243154	0.000929161	21.19388504	0.014975565	0.593327174	0.000185633	20.90085417	0.000121707
NM_003755.5	EIF3G	8.109068182	0.000378014	12.72519314	0.002222563	-0.348777944	0.006457548	22.95820667	6.53E-05
NM_003757.3	EIF3I	16.82726255	1.38E-05	46.27181621	0.000220615	-0.976372941	1.05E-05	40.78807378	8.67E-06
NM_013234.4	EIF3K	20.13150287	0.006698278	-0.12132004	0.011596146	0.135242565	0.007729258	-0.13215331	0.006322435
NM_013234.4	EIF3K	20.13150287	0.006698278	1.120152221	0.011596146	0.974996187	0.007729258	0.416160108	0.006322435
NM_001416.4	EIF4A1	25.87904726	2.24E-07	0	0.013648793	-0.916254187	7.91E-06	0	5.50E-06
NM_004846.4	EIF4E2	22.21208506	0.003578297	16.74462082	0.000152599	1.577724985	0.001956788	14.66261431	7.26E-05
NM_004095.4	EIF4EBP1	74.51893216	1.92E-06	0	0.005084781	0	0.005110243	0	8.76E-08
NM_004096.5	EIF4EBP2	4.077714226	0.002290163	1179.327514	0.015661078	4.355668296	4.34E-06	281.5988165	9.42E-06
NM_182917.4	EIF4G1	10.48856415	0.001425845	3.300829362	0.000158049	-0.636736008	3.22E-05	13.57372773	0.000114765
NM_001418.4	EIF4G2	6.686129845	3.22E-05	-0.873175653	0.009601082	-0.866612497	0.000393264	198.3117581	0.001062378
NM_031992.2	EIF4H	4.744729852	0.002636283	16.74412374	0.000824765	-0.795396725	0.000604493	2.712938995	2.30E-07
NM_001143761.1	EIF5A	2.413128539	0.016093549	0	0.003335658	-0.988417414	0.003909849	0	0.000322204
NM_001143761.1	EIF5A	15.19687329	0.01808294	0.414527498	0.005243138	-0.041497641	0.007747975	1.345609243	0.012238018
XR_002957981.1	EIF5A	15.19687329	0.01808294	1177.473347	0.005243138	2.059730645	0.007747975	0	0.012238018
NM_181468.2	EIF6	2.627413489	0.010989643	1.983989428	0.000613745	2.213811421	0.001788512	2.162002999	0.00088743
NM_007108.4	ELOB	7.367917085	0.008336874	5.057972732	0.000595769	3.51328745	0.000241754	5.272415095	1.47E-05
NM_022821.4	ELOVL1	5.109164609	0.001358181	-0.655012795	0.000600342	0.877754682	0.001144527	0.485110495	5.48E-06
XR_430081.2	ELP2	1.348101512	0.006898616	0.331590776	0.003593968	1.147697941	0.007958722	8.710326449	0.000364913
NM_018447.3	EMC3	1.880814639	0.006709325	4.82166676	0.009345727	-0.050833889	0.003992249	0.522124078	0.000120069
XM_005265321.3	EMC3	3.780719511	0.01113706	0	0.004700154	2.258714067	0.005334791	0	3.11E-05
NM_016454.4	EMC4	4.730302091	0.003992648	-1	0.001270098	94.48522977	0.002706601	-0.94019997	2.90E-06
NM_020154.3	EMC7	11.2235029	4.70E-05	0	0.000364259	-0.794240509	0.001331011	0	6.86E-08
NM_000117.3	EMD	22.52564743	4.66E-05	164.0312205	0.003360239	-0.999999708	0.000173482	0	0.000136303
NM_007046.4	EMILIN1	104.4328001	7.57E-07	308.2980332	1.54E-08	6407.158473	2.81E-05	188.8626945	5.69E-07
NM_001423.3	EMP1	-0.360201012	5.39E-06	0	0.003275391	11710.64492	0.001183988	0	2.72E-08
XM_024448877.1	EMP1	-0.641374801	7.20E-07	-0.972764654	0.00499972	-0.85859429	0.008059434	1.226985907	3.45E-08
XM_006720864.3	EMP2	-0.988344851	2.41E-05	-0.993247012	0.000752467	-0.996757241	0.005408724	17.77297359	0.002484008
NM_015036.3	ENDOD1	0.395114687	0.001172612	51.07559943	5.48E-05	-0.856880998	0.000492013	171.1123281	0.000734862
NM_001428.5	ENO1	5.487599192	0.000838773	0	0.004022092	7.222005212	1.65E-06	0	6.38E-05
NM_004436.3	ENSA	5.59811589	0.001889023	96.1230405	0.001359084	-0.702349319	0.000363657	2.312851326	0.000305706
NM_207044.1	ENSA	0.868454825	0.003110244	-0.965694312	0.00954114	-0.986849467	0.000673549	-0.887865128	0.000168879
NM_001430.5	EPAS1	28.19592503	0.000254778	0	9.73E-05	0	0.000238882	26.32412361	3.09E-06
NM_005233.6	EPHA3	232.5138375	0.000838705	13.15428857	1.71E-05	5.067082331	4.87E-05	-0.308118781	6.86E-06
XM_024453895.1	EPHB2	80.60222852	0.000896526	1.938085677	8.51E-05	1.716170167	0.006114492	1.399774392	7.50E-05
NM_001136018.3	EPHX1	25.08363882	0.002701602	4288.747393	0.000666315	0	6.98E-05	0	0.000104934
NM_014805.4	EPM2AIP1	5.036951987	0.001166115	3261.231668	0.006161985	22.37479226	0.00526308	0	0.000135944
NM_004446.3	EPRS1	9.651338919	5.24E-06	0.964599318	0.000962243	1.699257556	4.91E-06	0.572528273	4.17E-05
XM_005272015.5	ERAP1	0	3.71E-05	3.001408603	0.009499319	0.12053468	0.003828851	3.212512276	1.28E-05
NM_001369411.1	ERCC1	0	0.000182095	12.14104072	0.00155137	3.034026049	0.0056135	0.030856747	0.005089444
NM_001369419.1	ERCC1	1414181066	0.000186209	1.157138014	0.004377162	-0.268987269	0.000528294	0.046734009	0.000706261
NM_202001.3	ERCC1	1188278837	4.34E-06	5.072686989	0.001669928	1.426333857	0.000448179	2.783401287	0.008674859
NM_000400.3	ERCC2	45.3908038	0.00112477	4.844467467	3.92E-05	2.485160297	0.001837506	-0.512197596	0.0107879
NM_001130867.1	ERCC2	23.29114142	0.00858456	-0.449142864	0.007154334	0	0.003661276	-0.738058994	0.019559589
NM_001031711.3	ERGIC1	10.32087042	0.004592029	0	0.000179778	-0.833251808	4.05E-06	0	0.000553111
NM_015966.3	ERGIC3	5.796546258	0.000478937	-1	0.013425631	-0.999109615	0.000972735	0	2.05E-06
NM_004450.3	ERH	8.393825617	0.000546564	1.485923477	0.00129426	-0.052005264	0.004955762	1.75598149	1.55E-06
NM_006817.4	ERP29	10.31543272	0.000343749	20.34027746	0.009454822	23.04894904	0.000415896	2446.910538	1.30E-07
NM_015051.3	ERP44	5.13016579	0.000429548	16.31850583	0.001150962	187.3592257	0.004508511	131.8577626	0.001559399
NM_001007253.4	ERV3-1	3.046697701	0.020684128	17.07383956	0.014908219	28.49840276	5.90E-05	5.901595167	0.0025931
NM_001984.2	ESD	33.34441075	0.012696027	3.411492756	0.00019332	0.554370438	0.001616277	1.17298131	0.000560571
NM_001308370.1	ESPNL	0	1.48E-05	13.30163362	0.000172884	-0.557445995	0.005138818	12.02671298	3.79E-06
NM_015292.2	ESYT1	12.58080696	8.78E-05	4019698.922	2.29E-05	87.76748815	3.99E-05	0	0.001798623
NM_020728.3	ESYT2	1.827926255	0.000637398	1.7209547	0.000696976	-0.787030607	0.001845672	0.989203599	5.16E-07
NM_001127716.1	ETFA	7.28614841	0.001553556	0.354173486	0.008889692	-0.370612448	0.004197878	0.437965719	1.72E-05
NM_004454.3	ETV5	24.79137812	2.04E-05	25.46215067	8.97E-06	9.168116987	0.00020181	2.577193756	2.32E-07
NM_001304762.2	EVA1B	8.043770472	0.009327242	3.420236474	0.001277651	-0.405842961	0.005948869	2.303961152	3.72E-06
XR_001741166.1	EVC	225.5495991	0.000870154	0.434108963	0.000862052	-0.700059995	0.003045488	-0.346747771	4.81E-05
NM_001163285.2	EWSR1	1334.594429	1.16E-05	0	0.019464917	0	0.006068549	0	1.06E-05
NM_007277.5	EXOC3	2.295871527	0.003082865	3.488634994	0.010046612	4.289816466	0.007031792	4.222731835	0.000225136
NM_021807.4	EXOC4	2.16182147	0.003841264	1.416835864	0.000580049	0.426939127	0.006163531	22.79270119	0.000144627
NM_015004.4	EXOSC7	3.04153338	0.012399246	891.8378686	0.014352223	27064323.9	0.004006414	144.7249875	0.000115174
NM_207122.1	EXT2	6.29513124	0.000169915	0	0.000202994	0	0.003157945	0	0.000399156
NM_016946.6	F11R	-0.692437078	1.49E-06	0	0.000552565	0	0.001378994	0	0.003987277
NM_001992.5	F2R	191.2859876	0.000952698	6571.693361	0.000926937	23.30386079	0.004175894	579.9973197	0.001035559
NM_001441.3	FAAH	-0.597173897	0.006530182	0.01539989	0.000258412	-0.452148606	0.001076309	0.079787926	0.015779588
NM_003824.3	FADD	3.9108075	0.006691594	881.2144343	3.46E-05	1.576372819	0.001119188	592.0962335	1.41E-05
NM_013402.7	FADS1	131.9896832	0.001148611	2.496406598	0.000330264	0.42181374	0.001494549	2.453937355	1.06E-05
NM_014613.3	FAF2	9.015872896	2.92E-05	2.328540792	0.000919449	965.2428392	0.000233305	145.0315831	1.32E-05
NM_001010883.3	FAM102B	12.22752523	0.002733128	0	0.000797384	0	0.006982323	0	0.00027512
NM_001320740.1	FAM107B	0	3.10E-05	149.3227125	0.011293196	7.74920162	0.000758619	210.6183705	0.027328712
NM_138333.5	FAM122A	4.001934651	0.005472784	878.6454281	0.006742048	15.8982792	0.000502255	818.6971123	0.000874241
XM_011515589.2	FAM126A	5.123838931	0.003588512	1.957681846	0.000142827	-0.021390352	0.002010012	0.309828601	0.004331776
XR_001747999.2	FAM160A2	4.146948965	0.020657874	1.690193019	0.0004637	0.194679078	0.001430888	9.958096845	0.000702855
NM_053279.3	FAM167A	25.85762718	2.73E-06	2.792488439	0.001056934	2.537681188	0.007582016	0.666942735	1.67E-06
NM_207318.4	FAM199X	2.122105728	0.002045869	8.043349219	0.014601721	2.700382945	0.002922087	9.076662778	3.49E-05
NR_024366.1	FAM225A	46.55699184	0.001108563	1.150143914	0.000196527	-0.02874709	0.00140405	2.935927414	0.003300627
NM_152400.3	FAM241A	-0.827606252	5.31E-07	33550979.49	0.000451961	17.96040367	1.81E-05	629005.1808	4.75E-07
NM_014077.4	FAM32A	6.049924312	0.004126562	296.5650304	0.000948758	40.65457622	0.005623813	3282.366267	1.31E-05
NM_004699.4	FAM50A	6.381996604	0.000571502	1530.906059	9.48E-05	6.743318246	0.007575701	568.5478747	1.60E-06
NM_014661.4	FAM53B	0.101791288	0.001038423	0.2705967	1.95E-05	0.037548242	0.000519515	-0.037396138	0.000550796
NM_016255.3	FAM8A1	4.40301804	0.002862897	-0.225136416	0.017086378	-0.708691396	0.000126873	3.679671787	0.004117896
NM_015475.5	FAM98A	93.07384107	2.23E-06	8.271356864	1.20E-05	-0.370049432	3.43E-05	0.106296732	2.87E-07
XM_011510797.3	FAP	22.54760928	0.004827242	40.45071865	0.000128784	-0.690820462	0.001484052	3.749772864	1.91E-06
XM_017003585.2	FAP	34.49437326	0.000998385	-0.434459275	1.73E-05	-0.441165432	0.00484821	-0.569861484	1.27E-06
XR_001738668.2	FAP	19.04595939	0.014961031	0.986824069	2.97E-05	-0.160608187	0.001226523	-0.078313781	1.66E-06
XR_922891.2	FAP	0	3.32E-05	0.045455816	0.000178126	-0.165044298	0.000645681	1.654126242	1.63E-05
XM_017020312.1	FARP1	205.1128934	0.000594742	0.046505089	2.05E-06	0.892473923	0.000228364	0.998634465	9.18E-08
NM_004461.3	FARSA	16.10087817	2.72E-05	2.401401579	0.002628466	1.940994588	0.004539431	5.670525397	0.005535017
NM_004104.5	FASN	24.08165246	0.000529849	0.294323995	0.005833074	-0.139535831	1.26E-06	2.360307481	0.008574295
NM_000138.4	FBN1	3.012008031	0.000538762	19.09940455	2.20E-06	25698.41717	1.78E-05	8.061064653	1.91E-10
NM_001999.4	FBN2	7.244849293	0.004282666	1.758476303	0.000892927	-0.688316166	0.000498587	2.369561099	9.33E-09
NM_001163315.3	FBXL17	3.640210525	0.005260601	9.57862782	0.002067914	1.383485326	6.43E-05	14.50185605	0.002605976
NM_012175.4	FBXO3	0.15065576	0.004157726	3.320204206	0.018358609	1.631101363	0.001141764	4.217956349	0.000144252
NM_012179.4	FBXO7	10.05272541	0.020247249	0	0.000312651	2.617210956	0.007501991	125.9130611	0.000674331
NM_012180.3	FBXO8	2.692901057	0.019459331	-0.937458802	0.001196406	-1	0.006429986	-0.332685112	1.74E-05
NM_004106.2	FCER1G	-0.537794792	0.015501796	-0.992295899	4.54E-06	-0.998519629	0.000931471	-0.997386951	0.000143821
XM_005268524.5	FCHSD1	24.15969036	0.00924923	28.93178138	0.005317137	2.292492669	0.001702716	1.154665971	0.010046703
NM_004462.5	FDFT1	25.85762718	1.86E-05	150.3746521	0.016237326	-0.923606098	0.007582016	0	0.002520546
NM_006832.3	FERMT2	12.99362992	9.06E-05	3.218160898	0.000271459	-0.959613684	0.001208238	0.246216388	3.79E-05
NM_005102.3	FEZ2	5.812569251	0.005724205	4.537932893	3.05E-05	0.344873532	0.006471227	31.6110492	0.000359014
NM_001195755.2	FFAR4	-0.630598121	0.006294855	-0.962656244	0.014429488	-0.983952002	0.001633831	-0.493629028	0.00625817
NM_004463.3	FGD1	14.73407933	0.004114776	339.3958683	7.10E-05	0.739479004	0.005785302	1033.992661	9.15E-06
NM_001321935.1	FGF14	12.38090716	0.015846224	2.785890995	0.00013783	2.622468448	0.000644133	8.339155281	0.000168753
NM_023105.3	FGFR1	0	4.21E-06	1.178459218	0.003311911	0.497286326	0.005728088	0.062592479	1.41E-05
NM_000143.3	FH	7.556379491	0.001342374	5.421456764	0.00024101	5.048717999	0.001008424	3.35250882	0.000220317
NM_004214.5	FIBP	39.59995655	0.004907874	12.64458857	0.00045796	-0.736921268	0.005005258	0.532006669	3.37E-06
NM_014890.3	FILIP1L	163.5011266	0.000231393	-0.977361192	0.000529543	-0.972869524	0.00076943	-0.934172725	1.77E-06
NM_014344.4	FJX1	185.9744573	4.62E-05	9.864235593	0.000123318	30.97338512	0.0004191	166.5530736	0.000569673
NM_021939.4	FKBP10	130.3578943	0.001067863	1.325347302	2.28E-06	-0.365348524	0.00123479	0.531286106	5.71E-09
XM_011525099.3	FKBP10	68.10249229	8.31E-08	6.084310643	4.03E-06	1.824890632	1.04E-06	2.865362647	1.28E-07
NM_016594.3	FKBP11	108.8247787	0.000191057	6365.575247	0.02076902	485.4417403	1.38E-05	17.38589808	0.000323207
NM_000801.5	FKBP1A	10.87148691	7.99E-06	0.593147567	0.000949412	2.194461216	0.004959385	26.36053855	0.000813461
NM_054014.3	FKBP1A	6.271225988	0.002689463	1.021997881	0.000308723	8.180398005	0.005833671	2.454053665	8.78E-05
NM_007270.5	FKBP9	8.142351394	3.45E-05	527.5850419	2.49E-05	1.73669594	0.003206942	22.15979155	0.003577589
NR_024492.1	FLJ42627	2.243900283	0.015294212	16.98048884	0.010032842	2.429086167	0.002532766	1.698381865	0.000515013
NM_001110556.2	FLNA	8.345419741	0.010710714	4.51468894	3.30E-05	0.288329986	2.47E-06	1.660458009	1.68E-05
NM_001456.3	FLNA	10.8753193	0.000468226	0	0.001452647	9.544784513	0.000198675	20755.32521	9.22E-05
NM_001457.4	FLNB	-0.567426249	0.007584264	-0.836937224	0.001823941	-0.722400991	0.006495759	2.493722808	0.003719617
NM_001159920.2	FLT1	17.25262541	0.00037044	0	0.010994826	0	2.03E-05	0	7.44E-07
NM_001306131.1	FN1	2150.983531	0.000112784	4.726700218	2.19E-10	0.80697222	3.31E-05	3.671694122	1.81E-13
NM_002026.3	FN1	8.373451682	0.000455426	1.359404331	6.54E-05	0.982215478	6.19E-07	2.033525653	1.37E-11
XM_005246402.1	FN1	6.098010104	0.001087957	1.842326386	6.53E-08	2.674306934	1.33E-07	1.653510524	4.80E-13
XM_005246404.1	FN1	1883.920063	2.98E-05	2.337139655	9.82E-06	1.244093746	2.19E-10	1.633617083	1.45E-12
NM_017737.5	FNBP1L	196.7037981	0.000461762	36.59842247	0.003137721	4.810632225	0.002467931	7.013779379	5.11E-07
XM_024453717.1	FNDC3B	2.662338304	0.01249798	0	0.00137538	60.60226059	0.001116196	40.92432096	5.61E-06
NM_002027.3	FNTA	2.989017626	0.006397186	3.27562844	0.002649878	3.975012889	0.001340259	17.67514614	0.000230683
NM_005438.5	FOSL1	32.58293731	0.005442621	1.037924616	0.012035648	2.170431205	0.001477463	11.98018354	0.001218698
NM_004472.3	FOXD1	0	3.02E-05	0.39053568	5.29E-06	4.381499618	0.00249707	3.057828878	6.95E-05
NM_001037165.2	FOXK1	3.57437716	0.00570727	-0.492942993	0.006850478	-0.710073256	0.001086388	0.43418884	8.36E-05
NM_005250.3	FOXL1	393.5852033	1.20E-05	1.022843365	0.000227255	-0.796814548	0.001824768	-0.383757615	4.12E-06
NM_002015.4	FOXO1	40.79278287	1.52E-05	375.40845	0.000973671	6.432702715	0.001005673	2870.2052	0.000666408
NM_023037.3	FRY	128.7515797	0.000249345	330.86259	0.005514063	-0.12399011	0.005849208	198.5945541	9.61E-05
NM_001463.4	FRZB	15.92134114	0.016016168	2.023770183	0.020155028	1.286024975	0.000932332	0.992997913	0.019061602
NM_003088.4	FSCN1	55.92355975	0.001949803	7.76937661	4.68E-06	4.953983415	0.005231255	4.23448556	0.005087323
NM_007085.5	FSTL1	9.402622907	6.08E-05	12.26341014	9.91E-07	3643.130514	0.000469623	0	6.82E-09
XM_024453327.1	FSTL1	0.13677627	0.000557612	-0.95698353	3.55E-06	-0.984103699	0.000342429	-0.812749191	4.65E-07
NM_017647.4	FTSJ3	8.522625506	0.000172471	0.609503049	0.004375688	1.020116629	0.001179135	12.55780681	2.03E-05
NM_032020.5	FUCA2	16.23295731	2.15E-06	0.522729209	6.09E-05	-0.654881418	6.75E-06	0.975045641	3.40E-08
NM_001329877.1	FUT1	-0.624697114	0.005992896	-0.966674025	0.001496834	-0.961385613	0.002874345	-0.879717947	0.023805163
NM_003505.2	FZD1	0.983383382	0.009418181	2.53634235	0.000214094	-0.630679008	0.000260005	0.440959549	2.00E-06
NM_001466.4	FZD2	18.26048088	0.014032017	1.769155204	5.80E-06	-0.614783853	0.00067247	1.073025533	9.59E-06
NM_012193.4	FZD4	16.96681461	0.0001738	2.483417899	0.000344189	1.528473998	6.11E-06	8.451445927	9.80E-05
NM_005754.3	G3BP1	4.8596966	0.002961639	1.412124751	0.003698409	3.245620896	0.007441521	23.86400527	0.00171789
NM_203504.2	G3BP2	20.20908882	0.001369605	-0.825389297	0.004305082	-0.521262046	0.001172079	-0.868793941	4.03E-05
NM_031412.4	GABARAPL1	-0.115512801	0.000321672	0.480290546	0.008725563	1.37560749	9.49E-06	11.70128224	1.14E-06
NM_007285.7	GABARAPL2	1.901527121	0.003113706	150.6598529	0.007882809	1.051537609	0.000838913	117.9506539	3.20E-06
XM_017029388.1	GABRE	0	3.14E-06	8.562405827	0.00017573	1.624434137	0.000418141	645.1382142	3.44E-06
NM_052850.4	GADD45GIP1	9.27856152	0.000701552	0	0.000152474	0.639611739	0.000197308	12.25008767	1.04E-05
NM_000153.4	GALC	2.37772661	0.006134619	0.529144537	0.013220459	0.747366506	0.005891091	2.771352236	0.000621382
NM_000154.2	GALK1	4.060301175	0.006998391	0	0.001693379	-0.885450377	0.001957378	0	0.000352443
NM_198321.4	GALNT10	55.97735794	2.18E-07	0	0.000683493	-1	1.50E-05	0	0.000929175
NM_004481.5	GALNT2	39.52230406	1.14E-07	0.348556704	4.75E-07	0.34485094	2.64E-06	0.874939423	1.73E-07
NM_198334.3	GANAB	33992806.33	1.30E-07	1.860778094	0.001581959	5.446616918	3.81E-05	1.721427335	2.61E-06
NM_198335.4	GANAB	11.08838403	0.00392702	2.537853809	2.58E-05	2.006693793	0.006318266	4.029136954	0.000284641
NM_001289745.3	GAPDH	-0.953613247	7.54E-07	26546.31523	0.01661784	29494602.61	0.005611501	74.01058196	4.97E-09
NM_014686.4	GARRE1	0.321809238	0.001622898	2.380441784	0.009627754	0.72174935	0.000265098	6.631563617	0.000357938
NM_002047.4	GARS1	34.34749174	0.014014616	-1	0.000557745	-0.975929462	7.21E-07	-0.903429722	3.40E-06
NR_038889.1	GARS1-DT	0.745071385	0.013139454	0.681690956	0.000204542	0.558412366	0.003692442	7.354989272	0.006573325
NM_000819.5	GART	0.321809238	0.007669518	3.289634791	0.006913736	-0.752515031	0.000265098	4.844042831	0.000670425
NM_000820.4	GAS6	23.23113203	0.000261891	49.35994972	3.66E-06	11.04487632	3.78E-05	15.23375608	3.44E-08
NM_052941.5	GBP4	-0.628753413	0.004114979	31.5883034	0.000125047	-0.890193627	1.04E-05	7.134231512	3.74E-05
NM_006836.2	GCN1	6.992871213	0.00120011	21.02667454	0.003354667	7.84731382	8.30E-06	2.025805935	0.007450687
NM_005811.5	GDF11	11.82525091	0.002378557	11.57595845	9.00E-05	5.169747428	0.002420087	1.572194008	0.001215848
XM_006719194.3	GDF11	0	9.36E-05	-0.369074204	0.018402964	-0.5076952	0.007398354	-0.665839183	0.000467966
NM_001493.3	GDI1	13.410934	4.66E-05	28.70852694	0.000424567	5.808422859	0.004762497	4.680095812	4.19E-06
NM_001494.4	GDI2	6.9413244	0.000285184	4781.924868	0.000167146	157.8822819	0.000305938	0	5.50E-05
XM_017003801.1	GFPT1	-0.831891948	0.009439167	8830.262792	0.000177625	66.06263772	0.002697547	0	0.008173266
XM_017003802.2	GFPT1	3.14413082	0.001783658	29500.60197	8.41E-06	-1	0.001130044	0	1.25E-05
NM_005110.4	GFPT2	6.68454913	0.002752433	261.1407028	1.18E-05	63.50492159	2.46E-06	0	1.66E-07
NM_014394.3	GHITM	7.527510059	0.001261501	1.415148302	0.007525571	0.230573506	0.00542714	20.00065647	1.44E-06
NM_138785.5	GINM1	3.502346021	0.001617348	2.908439845	0.000292108	0.046112977	0.000705666	6.468442496	9.96E-07
NM_000165.5	GJA1	8.111647142	2.18E-05	-0.644895686	3.81E-06	-0.776218942	0.006274553	-0.599477438	8.39E-10
NM_138426.4	GLCCI1	-0.37455185	0.008358302	1.044823185	0.007604127	-0.824869601	0.001769487	3.689854568	0.000393321
NM_001145667.2	GLG1	2.804141079	0.003999901	-0.81445422	2.58E-05	1.41280996	6.85E-05	0.096053925	2.18E-07
NM_000168.6	GLI3	17.23539478	0.000520824	28.64433645	0.000657954	8.822788061	0.003444951	372.547905	3.26E-07
NM_006851.3	GLIPR1	36.36896214	4.70E-05	77.41480245	0.00018492	-0.835255897	0.000125113	81.51161942	4.75E-05
NM_016080.3	GLOD4	2.949418047	0.014220851	260.5878038	0.001409536	8.013824022	0.00675368	0	0.004601081
NM_005271.5	GLUD1	2.848436784	0.005679614	432.5358273	1.15E-05	10.0101886	0.002779995	835.1947074	0.00016223
NM_201648.3	GLYAT	23.61118073	0.011454258	1.597975567	0.013692887	3.859601529	0.000297599	20.33801063	0.016430776
NM_021971.4	GMPPB	4.1899109	0.005417247	0.035717393	0.0074037	-0.495616001	0.001808119	2.345178685	2.92E-05
NM_002067.5	GNA11	8.214574922	0.007139725	1.155224637	3.27E-07	-0.330563777	0.006326444	1.385007672	3.73E-07
NM_007353.3	GNA12	17.80580854	0.002384398	-0.598235695	0.014134045	-0.786657049	0.002655521	-0.540336101	0.000417929
NM_002069.6	GNAI1	10.35709738	0.005776238	2.676830039	0.000498443	0.547894746	1.42E-06	1.508825158	7.64E-05
NM_006496.4	GNAI3	3.565671231	0.009193549	0.764561486	0.005703313	0.058130609	0.000235682	2.713221295	0.00071589
NM_002072.5	GNAQ	0.402487963	0.000356849	0.853057392	0.007699586	-0.31513943	3.07E-05	4.020931421	0.000218687
NM_001017998.4	GNG10	3.946619077	0.007626965	0.701416454	0.004866196	-0.693303993	0.003591472	0.769017634	0.005674847
NM_004126.4	GNG11	137.6618497	3.65E-06	-0.679260877	0.006578227	2.182005948	0.001866655	3.889957264	1.06E-08
NM_005274.3	GNG5	17.69017125	2.52E-05	-0.280454001	0.002383261	2.098533837	0.002596058	0.411348318	2.52E-07
NM_013285.3	GNL2	11.31118044	0.000264416	2.298291493	0.006466466	1.308882553	0.00016027	4.73210328	5.41E-05
NM_014366.5	GNL3	75.09135677	0.006259043	6.619418077	0.000226155	1.317694641	0.004711131	6.076708695	0.007231295
NM_198066.4	GNPNAT1	9.246750292	0.000364786	1.339834496	0.005537066	-0.816498277	0.000468248	0.264553812	7.35E-05
NM_002076.4	GNS	5.277052268	7.44E-05	0.025408913	7.88E-06	-0.111367917	0.003975375	1.131125145	1.02E-05
NM_005113.4	GOLGA5	8.517451645	0.001932526	7.1185317	2.51E-06	1.547939052	0.001749181	16.33609577	8.90E-07
NM_022130.4	GOLPH3	7.664967507	9.60E-05	612.378134	6.26E-05	0.199961202	0.002451056	0	0.001236402
XM_024448999.1	GOLT1B	8.007394931	0.000437182	0	1.09E-05	-0.966022107	0.002824041	35.83653493	1.94E-05
NM_002079.3	GOT1	32.93071469	0.00015713	704.4885025	0.000112909	-0.988168006	0.005708713	0	8.35E-06
NM_002080.4	GOT2	23.25847309	0.000879577	5.391915846	0.0001761	-0.744565813	0.000116974	0.962405345	0.000270657
NM_003801.4	GPAA1	11.05192888	0.000296447	1001.6425	0.00265183	1.656191302	0.000587287	0	8.16E-06
NM_005708.5	GPC6	67.21565839	4.68E-05	59.03014896	3.85E-06	346.2365103	0.004136784	38.57789527	7.40E-07
XM_005260758.5	GPCPD1	13.83412066	0.018809876	4.240368102	0.000499743	-0.739758192	0.000451106	0.728655015	0.004369006
NM_001508.3	GPR39	-0.131930375	0.019047699	13.59514423	0.000209048	3.074327168	0.005970073	0	1.12E-05
NM_133443.4	GPT2	52.14014003	0.001485051	-0.89468726	0.000860802	-0.955019089	0.000103701	0.553955592	0.000249238
NM_002084.5	GPX3	43.83484012	0.011025264	1.489362732	0.007452077	-0.816447634	0.000154086	2.991865883	0.013951235
NM_015696.5	GPX7	8.429114347	0.003617888	-0.659103434	0.002198601	-0.678766288	0.000702932	-0.410617116	0.003372167
NM_001008397.4	GPX8	12.33101388	0.003120685	4.00114183	5.91E-07	2.20477905	0.002723442	10.39748732	6.33E-09
NM_002086.5	GRB2	5.343764858	0.000307319	-0.133649125	0.003509349	1.565041317	0.003128141	10.59767886	0.000503273
NM_012203.2	GRHPR	9.747295232	0.000674546	2.859969525	9.86E-05	-0.503107562	0.006653351	5.900887877	0.000230811
NM_020137.5	GRIPAP1	2.16244329	0.004630632	-0.233363022	0.002086117	5.676559341	0.006540524	11.08880589	0.000665161
XM_011529975.2	GRK3	74.78546029	0.000787714	910.7336823	0.012909907	53.16808187	7.33E-05	20.87576843	0.000451154
NM_000177.5	GSN	-0.954648874	3.31E-05	8.14684051	1.91E-05	1.26652204	0.000133415	46.52713686	0.000338297
NM_002094.4	GSPT1	10.46194526	0.00182551	0.548290452	0.000818169	3.798713462	0.003923082	3.414265097	0.006543687
NM_000178.4	GSS	11.60935324	0.000284597	0.661587592	0.00071946	1.163406367	0.000241883	2.377443657	0.001050126
NM_000848.4	GSTM2	13.31282996	0.002046453	2.633099934	0.003344511	1.065355461	0.000514166	7.480144344	0.000391112
NM_004832.3	GSTO1	15.63312016	3.42E-05	0.692599245	0.003721322	-0.601304855	1.16E-05	4.731745141	3.58E-08
NM_016328.3	GTF2IRD1	55.17911511	0.000584157	30.42048741	1.34E-05	6.703190372	0.004526432	392.8709428	2.22E-06
NM_138408.4	GTF3C6	26.63213284	5.72E-05	7491.241208	0.001479251	11.32235731	0.000696861	2239.519984	9.54E-06
NR_027026.1	GUSBP1	1.124440212	0.01759912	41.85583215	0.01177508	0.785422597	0.004630364	53.8266322	0.008154423
NR_027026.1	GUSBP1	1.124440212	0.01759912	1.23459103	0.01177508	0.448746614	0.004630364	7.693194599	0.008154423
NR_003945.1	GVINP1	-0.580994515	0.014900933	0.066817185	0.012090164	0.466164884	0.005516809	0.329207121	0.000539392
NM_002101.5	GYPC	24.02198916	0.000247058	0	0.00017344	6.783189821	1.85E-05	17.93998613	0.000116755
NM_006026.4	H1-10	4.945763925	0.014145605	13.23559378	0.000154902	5.469879934	0.000225506	1.16797188	0.023089756
NM_002106.4	H2AZ1	26.04524255	0.000536825	2.10198323	0.001994399	0.232197981	4.24E-05	0.958927106	0.002490691
NM_005324.5	H3-3B	0.689888627	0.001940695	-0.964664384	0.000230652	-1	0.002866376	-0.296553056	6.11E-07
NR_002315.1	H3P6	3.692605558	0.001108963	-0.84074882	0.00012044	-1	0.000262103	21.11335426	0.029840719
NM_016395.4	HACD3	9.580177759	0.000103093	0.02180268	0.002551425	0.762991702	0.000683549	-0.354334943	0.009121488
NM_005327.5	HADH	10.42418542	0.020618376	115.9087405	0.008815037	-0.99994491	3.11E-06	0	0.002256994
NM_000182.5	HADHA	4.943476939	0.000466416	21.77439208	0.006512412	5.855490402	0.001673461	1.925314702	4.34E-05
NM_000183.3	HADHB	33.5060434	0.014568829	6.577716546	0.000305654	2.541836088	0.003360234	3.418771235	0.009677467
NM_002109.6	HARS1	23.68547549	0.000848789	-0.516775175	0.000205981	0.438952305	7.82E-05	-0.3289739	1.21E-06
NM_005328.3	HAS2	9.20801617	0.003299728	2.510613898	2.82E-06	-0.124708243	0.000347487	0.296531425	7.72E-08
NM_031965.2	HASPIN	31.00668432	0.006426527	20.1170516	0.006819371	2.644965802	0.0043366	10.64305944	0.000741878
NM_032782.5	HAVCR2	-0.848223742	0.002212883	2.004043726	0.000815422	0.39425927	0.00239408	1.234303063	0.002219411
NM_006118.4	HAX1	7.352250341	0.00125502	-0.66422015	0.000555449	-0.787713402	0.005575046	-0.469508068	9.55E-06
NR_026790.1	HCG11	2.420887253	0.011348039	-0.012604842	0.005993977	-0.917669792	0.003449373	0.028387378	0.002478242
NM_001194.4	HCN2	112.387589	0.001790459	12.03138242	0.017764136	0.690514038	0.001060499	0.877680693	0.011275608
XM_005247002.4	HDLBP	13.91089105	7.75E-05	-0.607437963	7.08E-06	-0.809083958	2.30E-05	2.241560335	7.39E-07
NM_018072.6	HEATR1	8.61981474	4.23E-05	21.53936393	0.004072707	2.251729633	3.10E-05	0.080198625	0.000327691
NM_015473.4	HEATR5A	2.394637289	0.001911863	0	0.000400378	259237.6769	9.03E-05	0	6.56E-06
NM_001326380.1	HEBP2	-0.078217344	0.00145258	0	0.006252897	273180.1528	2.29E-05	0	0.000462107
NM_016217.3	HECA	-0.120133572	0.000884702	7.890560469	0.010268852	-0.75929368	0.00280404	0.839824814	0.00078054
NM_000521.4	HEXB	11.11717794	3.71E-05	-1	0.00033238	-1	0.005862457	-0.966068365	0.000314239
NM_016458.4	HGH1	27.83829268	0.006195456	-0.818315233	0.005277704	-0.827615495	0.001413262	0.750556303	0.00139005
NM_004712.5	HGS	5.054223375	0.001205783	8.653658629	0.010211838	8.814928066	0.000634167	4.383051855	0.001322182
NM_002729.5	HHEX	11.5925923	0.015844032	-0.997445253	5.97E-06	-0.99189634	0.00042806	0	7.85E-06
NM_152740.4	HIBADH	4.604354224	0.006467721	2391.2379	1.22E-05	1.660621863	0.000204753	66.53651285	0.00074368
NM_001530.4	HIF1A	22.41830396	5.39E-06	33.77204049	0.003906758	9.998187642	1.33E-06	988.0293945	5.81E-08
NM_181054.3	HIF1A	21.27549812	0.018234673	97.98974885	0.005405097	2.208333199	0.002507676	0	0.023414221
NR_047116.1	HIF1A-AS1	232.7135062	0.000223218	1.253146682	0.009687193	0.809931737	0.005140046	21.6249506	0.000281202
NM_003325.4	HIRA	5.663476932	0.001602015	1.872340024	0.003473677	2.841502096	0.001777665	11.50948105	0.001322043
XM_011541887.3	HIVEP3	-0.621059672	0.019771302	0	0.01795577	0	0.001926147	0	0.015493648
NM_000188.2	HK1	4.226030073	0.015878665	0.21209567	2.77E-05	1.020923075	0.003560974	0.620980665	0.000217992
NM_030789.3	HM13	20.10295666	5.65E-07	1.197716003	0.000938297	1.940542624	2.95E-06	-0.003360114	5.44E-06
NM_003483.4	HMGA2	188.2901307	5.73E-06	0.359519388	0.000140513	1.993647053	0.000295747	1.239871618	0.006929522
NM_004965.7	HMGN1	3.991626164	0.01450434	4.65553846	0.002928628	2.106090446	0.000823112	314.9287323	7.27E-05
NM_005517.4	HMGN2	12.84132552	0.000288691	0.812612029	6.02E-05	-0.76397749	0.008301462	0.146849344	0.006344879
NM_138730.3	HMGN3	0.463431137	0.006474765	1.50570734	0.012299243	1.461121281	0.000648042	2.835028325	0.029838949
NM_030763.3	HMGN5	5.894962796	0.019154622	0.125410877	0.009751719	-0.849558015	0.004161187	-0.341645039	0.000122058
NM_006895.3	HNMT	308.734858	5.08E-05	5.997536378	0.012419744	-0.224802756	0.005674946	0.679404838	1.21E-06
NR_135167.2	HNRNPA1	49.56127162	0.000144201	1.512417494	0.000203394	0.23757756	0.000441714	1.394866527	8.47E-06
XM_005249729.1	HNRNPA2B1	12.80660127	0.017108783	-0.970951766	0.002781473	36.00026183	0.004968496	-0.924885939	0.012214782
XR_001744662.1	HNRNPA2B1	0	1.40E-06	1.675651827	6.24E-05	0.692222541	0.000690107	4.78337811	4.15E-06
XR_001744667.2	HNRNPA2B1	0	2.71E-06	0	0.000259521	1550390325	0.001639359	0	5.00E-06
NM_031266.3	HNRNPAB	26.99108	0.000459921	2.200490996	0.006361286	0.211124284	0.000620739	1.425097665	0.000212762
NM_031369.2	HNRNPD	22.11814777	0.000519986	1.637653915	0.003204338	0.457864734	0.003449145	1.142699295	0.000700072
XM_005245711.5	HNRNPR	7.432876096	0.00020974	27.45773493	0.00026134	1.883021037	0.000989504	7.255936073	0.000717379
XM_005258459.4	HNRNPUL1	54.8123881	0.011760254	5.480227926	4.17E-05	-0.459910074	0.003512092	0.884393312	0.00214532
NM_001079559.3	HNRNPUL2	7.998131327	5.98E-05	13.9575156	0.000515116	-0.59603867	0.001869287	6.118280582	1.20E-05
XM_006722943.1	HOMER3	14.92915936	0.009727318	9.088562209	0.016615656	-0.849889446	0.006081826	2.388865781	0.001726872
NM_017409.4	HOXC10	0	5.62E-05	22.89170457	3.23E-06	1.573478387	7.31E-05	9.791826618	3.28E-07
NM_022658.4	HOXC8	2620.130072	7.67E-07	5.010026285	1.53E-05	0.438348158	0.00105522	0.833272964	4.21E-07
NM_000194.3	HPRT1	30.13396623	0.000140167	15.66649298	0.005161765	-0.742683206	0.001334744	62.28517887	0.008562621
NM_024747.6	HPS6	2.463829852	0.007971646	3560.957996	0.008035593	28.17189468	0.002538762	121818.1535	0.001332912
NM_006042.3	HS3ST3A1	105.5306614	0.000534751	3.187301582	0.000338434	0.157272081	0.00143053	25.11169374	0.000671187
NM_006041.3	HS3ST3B1	50.34735129	0.00272569	4.632753762	0.00410424	0.90874601	0.000438196	9.606889721	0.007196537
NM_001537.4	HSBP1	4.5032778	0.006428179	0.767079381	1.70E-05	4.57554427	0.001257695	26.35311459	2.55E-06
NM_016245.5	HSD17B11	8.330497285	0.004523789	1.997240249	0.000166027	0.580968906	0.000103146	8.859305116	0.027372637
NM_032303.5	HSDL2	16.37657098	0.017672211	3.469621001	0.006854872	0.843096494	0.000460552	5.932491938	0.001548955
NM_007355.4	HSP90AB1	42.82752714	0.006112747	-0.733399826	0.014946315	6.713493281	0.003255928	8.354813286	2.42E-06
NM_003299.3	HSP90B1	10.43077157	6.96E-06	5.797542678	0.002279059	1.641587456	1.81E-05	33.99595006	4.24E-06
NM_002154.4	HSPA4	6.479430786	7.46E-05	-0.791901916	3.21E-05	-0.782780745	8.58E-06	0.843364051	0.000330596
NM_001540.5	HSPB1	32.66136346	4.85E-06	884.7619391	6.98E-06	3.473541662	0.001241973	6774.058457	1.74E-07
NM_014365.2	HSPB8	-0.463224369	7.29E-05	1.048609929	6.28E-05	1.466420805	0.000257235	2.855172635	2.12E-06
NM_002157.3	HSPE1	13.48928025	0.000596525	8.900497542	0.013596858	1.074113611	0.005305154	12.07002678	5.81E-06
XM_011534888.2	HSPH1	1.80455774	0.009631947	1435.445321	0.015558754	106.9978553	0.003711655	17294.78302	0.007505875
NM_002161.5	IARS1	7.073461676	0.0001163	15.46992265	0.000642792	3.76015657	0.000118614	26.10521398	0.002568555
NM_013417.3	IARS1	10.81654424	0.019860263	6.747367326	0.001699584	3.479129223	0.004358739	6.799078295	1.05E-05
NM_018060.4	IARS2	3.477868154	0.001522308	2.568353472	1.96E-05	0.986434941	0.001284058	13.50091306	0.000140957
NM_012405.4	ICMT	3.343871373	0.003302253	-0.172252359	5.64E-06	-0.015897001	0.001703745	2.354834527	0.003817648
NM_005896.3	IDH1	16.08085806	0.006242522	0.685876871	2.70E-05	0.344356433	0.000381064	1.28738996	3.80E-05
NM_004135.4	IDH3G	9.770886273	0.000524498	0.908566134	0.003724098	-0.614530906	0.007660591	2.95932617	0.000391769
NM_016545.5	IER5	1.735097888	0.010610323	6.64710108	0.000627964	-0.60603895	0.001712244	0.024276222	7.71E-07
NM_000629.3	IFNAR1	4.142836385	0.001011523	6.64710108	1.20E-05	-0.60603895	0.001773285	0.024276222	0.000395578
NM_176891.4	IFNE	39.9655596	0.004556437	265.614902	0.000379715	-0.807283597	0.004835313	51.67716808	0.000131954
NM_018010.4	IFT57	3.483576193	0.016503622	265.614902	0.005490063	-0.807283597	0.004073479	51.67716808	1.70E-05
NM_006548.6	IGF2BP2	106944545	1.13E-06	246.7152632	0.000205619	4.949093226	0.000358022	0	1.87E-06
NM_001552.3	IGFBP4	91.12960635	5.31E-06	10910361459	1.12E-06	-0.016711834	0.000639612	10902368319	2.35E-07
NM_001553.3	IGFBP7	57.64020289	1.27E-06	1524.683749	8.31E-05	-0.272771293	5.94E-06	0	2.28E-07
NM_001007189.2	IGIP	0.01337665	0.004937732	16.90621322	0.000575078	-0.894334468	0.005425696	4.904304684	0.007764062
NM_006083.4	IK	6.65072911	0.000250667	0	0.009359092	0	0.002648301	64386583.79	2.18E-05
NM_153687.4	IKBIP	63.88895048	8.36E-05	4.417952524	0.006641208	-0.593213647	6.95E-05	2.814512053	0.001018988
NM_201612.3	IKBIP	61.22207187	4.95E-05	1.868223243	0.000915366	2.325237735	0.000121024	3.743593596	9.40E-05
NM_001560.3	IL13RA1	12.8797122	1.74E-05	107.0258543	8.39E-05	3.529037375	0.006279094	32.48570485	7.48E-09
NM_001320980.2	IL1R1	29.52109584	0.006918261	238.0049069	4.45E-06	7.771899856	0.008235256	50.02213794	2.02E-09
XM_017003194.2	IMMT	11.64796137	0.019651484	93.20851531	0.005024088	8.072675442	0.003186853	12.62539546	0.005718676
NM_014214.3	IMPA2	33.10640558	0.007827599	0.710785999	0.008653624	1.179190751	0.006650679	0.08515215	0.018136263
NM_000884.3	IMPDH2	25.55268356	1.48E-06	-0.815294628	0.007749653	-0.956969364	8.72E-06	-0.97343878	9.07E-07
NM_032714.2	INF2	2.448601259	0.016364056	1.896108342	0.014022864	-0.157697813	0.006084475	1.78019697	0.003366279
NM_002192.4	INHBA	27.90414173	0.001959648	4.958182628	2.10E-05	2.103594094	0.006988796	5.443213659	5.66E-08
NM_173618.3	INO80E	207.8139122	0.000100614	2062.879627	0.002044116	3.428913284	0.007859321	0	0.004132534
NM_005542.6	INSIG1	123.4202702	0.001561969	111.924395	0.004012761	-0.532310149	9.36E-05	0	0.000171004
NM_001129891.3	INSYN2B	12501.49853	5.98E-07	0.226324335	7.32E-05	1.93098503	0.000807534	-0.354554104	0.005336607
NM_001080453.3	INTS1	6.599559171	0.013102469	0.506332492	0.016436485	0.322557383	0.00286078	0.357788254	0.006203559
NM_017871.6	INTS11	16.34938444	0.005120814	0.478319993	0.015549135	0.266207253	0.007630916	1.055948944	7.46E-05
NM_018164.3	INTS13	67.38471867	0.002123583	0.478319993	0.000157158	0.266207253	0.001157013	1.055948944	0.002504044
NM_014652.4	IPO13	7.826771706	0.00135145	1.632045487	0.005248745	0.889405781	0.002293198	25.85272599	0.001214843
NM_024658.4	IPO4	30.7312412	0.000338602	12.11756767	0.015661794	7.2387651	0.000117006	11.1545605	0.000150517
NM_024658.4	IPO4	30.7312412	0.000338602	-0.877515163	0.015661794	-0.983466267	0.000117006	-0.106846649	0.000150517
XM_005254052.3	IPO5	9.41280073	0.0013219	0.574946802	0.000247287	-0.915315573	0.000871019	57.76725276	0.003289829
NM_018085.5	IPO9	4.691255667	0.000332513	2.669310958	0.000856176	3.352060205	4.05E-05	1.252732618	0.000513919
NM_003870.4	IQGAP1	3.449127217	0.001009692	3.134025506	0.000133254	6.508833764	0.000501268	4.851422334	0.000603782
NM_001569.4	IRAK1	32.46436397	0.013999914	1.556178771	0.018226175	-0.213063424	0.000534973	2.5186845	0.004437137
NM_003749.3	IRS2	8.796411607	0.001218104	6.79150457	8.33E-05	-0.731651935	0.002431582	1.445469549	4.12E-07
NM_213595.3	ISCU	8.673716321	0.005309443	2.232257615	0.000230877	-0.405132234	0.000714524	6.380338445	9.14E-05
NM_181501.2	ITGA1	128.6632872	6.15E-08	-0.945697257	0.00011086	-1	0.000341024	-0.717060129	1.77E-09
NM_003637.5	ITGA10	0	0.000377884	0	9.40E-05	1.71954605	0.000408952	0	4.97E-05
XM_017002624.1	ITGA10	0	0.000385213	0.97550438	7.37E-05	-0.893819419	0.000349964	89.86075989	1.45E-05
XM_017002625.1	ITGA10	20.56189234	0.007686647	154.0178161	0.000782695	-0.999999998	0.004633759	7.821311702	8.60E-05
XM_017002626.1	ITGA10	141.4297978	6.50E-05	59.94681324	6.86E-06	7.822455541	0.00416876	388184464.2	6.11E-07
NM_000885.6	ITGA4	71.67919841	4.45E-05	1.128564868	0.000182084	1.298035531	9.05E-07	2.246841861	0.000173421
NM_002205.5	ITGA5	53.15630191	0.001001648	366.4943484	0.000824705	3.261649783	2.41E-05	13.4002964	1.28E-05
XM_024448970.1	ITGA5	41.56292004	1.02E-05	11.53186142	4.78E-06	3.713534039	1.24E-07	6.771888465	1.80E-06
NM_002207.3	ITGA9	-0.550947928	0.007489839	9.977880998	0.000561511	9.458007767	0.000104113	45.14672929	1.01E-05
NM_002210.5	ITGAV	1.043925246	0.001178758	3949.902524	3.61E-07	6.725391445	0.001874524	2603.657424	3.66E-06
NM_002211.4	ITGB1	9.041669627	5.96E-05	109.4534066	8.94E-07	-0.921831783	0.000399569	64.38509259	1.18E-07
XM_017006353.1	ITGB5	4.791324546	0.000217333	1.791817317	8.44E-05	0.694390616	0.000108812	3.784240345	3.28E-09
NM_001271755.1	ITGBL1	40.11901023	0.004220574	0.936415324	4.67E-06	-0.528505061	0.004555313	0.166270195	3.54E-06
XM_005254100.5	ITGBL1	56.06897803	0.007224489	1.392526263	4.09E-07	-0.490092727	0.000214138	4.475619501	5.81E-08
NM_021999.5	ITM2B	6.236815149	7.05E-05	1162.804343	0.00163479	-0.730228624	0.000319134	10.08732493	0.000319444
NM_002221.3	ITPKB	0.164340386	0.01873236	14.8540655	0.00014381	-0.19062986	6.81E-07	4.389072648	0.000321442
NM_002223.4	ITPR2	21.47820536	8.60E-05	685.2987831	0.015319374	40.50560936	0.000245933	341.4678545	0.000459572
NM_017969.3	IWS1	48.99230358	0.008322325	6.07427596	0.001060204	0.702421601	0.007683072	11.67801921	0.000211716
NM_032492.4	JAGN1	4.574478741	0.002356364	58.72765843	0.001668746	24.16528188	0.000955661	102904.9266	0.000188634
NM_032801.5	JAM3	54.9840791	0.002212158	0.517792121	0.00862887	0.522900432	0.001090479	2.0298394	3.88E-07
NM_024806.4	JHY	-0.954572035	8.67E-05	2.036224059	0.01554019	-0.52640463	0.005579402	1.520374688	0.003607098
NM_020433.4	JPH2	-0.468407644	0.000816083	3.288062519	0.000145132	-0.66418658	0.003759091	57.62076969	0.000134295
NM_016185.4	JPT1	79.75335575	0.001469598	0.71366101	0.000616131	5.06380671	0.000179199	-0.530979536	1.94E-05
NM_001130089.1	KARS1	7.34562306	0.009302612	-0.493700662	0.015892859	5.357653195	0.000305564	-0.798790189	0.005755774
NM_005548.2	KARS1	9.669289321	0.001068232	283.1507147	0.003917394	3.935617672	0.00308425	0	0.000471808
XM_011528800.2	KCNG1	15.36533507	0.010486944	3.399793781	0.000365318	0.966430435	0.000466167	8.436856526	2.68E-06
NM_004823.3	KCNK6	4.461326193	0.001197513	-0.020320052	0.004565592	-0.6145709	0.000609423	12.54923099	0.000440477
NM_014505.6	KCNMB4	-0.957378352	1.53E-05	-0.041012513	0.012078852	-0.588032211	0.003449555	1.617204845	0.005977789
NR_002728.3	KCNQ1OT1	-0.879776748	6.35E-06	187.3750256	0.001588497	18.64936176	0.001143225	22.40444269	2.32E-07
NM_018992.4	KCTD5	7.772284594	0.00121771	0	0.000232344	477604.528	0.000223592	5615.745509	0.000208926
NM_017634.4	KCTD9	2.133037328	0.021287014	3.642058258	0.001836131	2.637537416	0.001612167	2.517025061	8.83E-06
NM_006801.3	KDELR1	20.96372635	7.40E-06	7.498303937	1.48E-06	1.034339451	7.15E-05	372.0805903	1.10E-06
NM_006854.4	KDELR2	13.92416648	6.98E-07	11.27833313	4.22E-07	-0.749008259	9.12E-07	2.297095473	2.60E-08
NM_006855.4	KDELR3	26.19058465	0.003056796	-0.78515116	0.001409028	-0.794804807	0.001359516	-0.612155843	0.000109436
NM_016657.2	KDELR3	40.40898567	1.34E-06	2.44065656	1.71E-06	-0.714505686	1.05E-06	-0.038951457	7.28E-09
NM_001042603.3	KDM5A	0.988905526	0.001127684	-0.75608743	0.00194043	-0.984958831	0.002707676	-0.712360805	8.40E-05
NM_002035.4	KDSR	1.117996027	0.002203472	77.06432589	6.20E-05	-0.700055605	0.001077297	31.79862583	0.007054233
NM_006559.3	KHDRBS1	12.0867916	6.09E-06	3236.800894	0.00443844	2.983451344	0.004009988	20.88312693	0.001167218
NM_138346.3	KIAA2013	4.148565133	0.002533316	1.847517248	0.000182689	-0.66508761	0.00610066	5.895064518	0.000654699
XM_005256424.2	KIF1C	1.197650538	0.001538127	-0.135919125	1.87E-06	-0.759079074	0.002852518	1.497304334	0.00426886
NM_018012.4	KIF26B	184.6943052	0.000212409	1.477667847	1.63E-05	-0.625198013	0.000470013	1.58528796	3.17E-05
NM_004798.4	KIF3B	4.012105871	0.00115726	-0.839443758	0.000112161	-0.771170911	0.001037882	-0.647676904	1.03E-06
NM_004521.3	KIF5B	2.388914658	0.000419957	0.136674547	0.003826358	2.238538289	0.002987318	0.552864436	5.89E-07
NM_198525.3	KIF7	48.788762	0.001284442	268.4675031	5.30E-05	-0.554569246	0.005897864	0	0.00540096
NM_015634.4	KIFBP	7.324340457	0.000526842	2.546949912	2.66E-06	-0.646216007	0.005669742	11.26918711	0.000484201
NM_175737.4	KLB	-0.731617498	0.006849413	3.323466279	0.005530278	-0.681812698	2.36E-06	5.904595467	0.001671372
NM_001130107.1	KLC1	1.123044834	0.003687539	1.8900119	6.72E-05	-0.35865737	0.00494011	74.55978076	0.001498068
NM_005552.4	KLC1	1.095496861	0.006842858	1.401173943	0.00088734	0.829040955	0.003194529	15.73620766	7.87E-05
NM_014079.4	KLF15	0	1.80E-05	1026.263762	0.007473304	39.93110585	2.89E-05	1787.055842	0.001106613
NR_136705.1	KLF8	-0.878375397	4.46E-05	143.8912505	0.015887351	119.7649834	0.002352281	1137.718896	0.009629788
NM_001171654.1	KLHL5	25.56757543	0.00791235	3.37480933	4.00E-05	3.355862262	8.48E-06	2.116528366	6.60E-05
NM_018847.4	KLHL9	5.761016331	0.000373037	0	0.00038825	-0.971571809	0.002484358	44.95453198	0.000252915
NM_002265.6	KPNB1	14.93350657	1.71E-06	1563.989619	1.23E-05	17.01854859	5.40E-05	1492.905541	8.36E-06
NM_024069.4	KXD1	137.2597269	0.00028553	-0.686142008	0.001416726	-0.401286815	0.001033215	1.704672122	0.004363724
NM_016027.3	LACTB2	15.87020484	0.00404417	4.523790772	0.000522255	15.77230197	0.002251495	2.178788671	0.000782303
NM_005559.4	LAMA1	34.02954499	0.001652788	7194.140742	1.80E-05	5244.105754	0.003294223	0	1.17E-06
NM_002293.4	LAMC1	6.451206759	0.002016793	648.1730789	6.50E-08	316.4857194	0.001277229	0	2.11E-09
NM_005562.3	LAMC2	-0.936449125	1.32E-05	0	0.000140471	0	0.000524062	0	9.06E-05
NM_013995.2	LAMP2	5.169341111	0.000209545	122.0230564	0.001593122	180415.4837	0.001511989	216421164.7	0.008645965
NM_017907.3	LAMTOR1	13.47969306	4.40E-05	0.844176681	0.003898447	0.842087332	0.002953707	2.752498277	0.001564675
NM_006402.2	LAMTOR5	9.709649203	0.000274453	1.366806925	0.007441758	2.108199413	0.006916594	0.608708393	8.24E-06
NM_014713.5	LAPTM4A	4.359537515	0.001663913	-0.622894423	0.00018799	-0.924616878	0.002606564	-0.425400202	1.52E-07
NM_020117.11	LARS1	10.34058133	0.008301533	1.656465788	0.014739203	1.75670109	0.000531269	0.524918888	0.000961383
NM_006148.4	LASP1	26.87040993	1.78E-07	3.76799198	0.000110206	-0.814048591	8.73E-06	0.211660157	1.29E-05
NM_030915.4	LBH	4.340174478	0.011690174	0	0.009741059	10.90902874	0.006861557	0	0.008267219
NM_001346516.2	LCOR	0.121006218	0.008039294	5.198850492	0.0004395	0.783112284	0.001423067	7.206135075	2.23E-07
NM_005566.4	LDHA	5.016011012	0.002016447	2.173331911	2.09E-05	0.301343919	2.97E-05	0.45750544	0.000133555
NM_005566.4	LDHA	5.016011012	0.002016447	0	2.09E-05	0	2.97E-05	0	0.000133555
NM_012317.4	LDOC1	80.19176513	5.17E-05	0	6.42E-05	0	0.003949065	0	6.20E-06
NM_015344.3	LEPROTL1	10.95071627	0.000792837	88.94834546	0.020141533	-0.897857284	0.005584715	1146.812366	0.00437784
NM_002305.4	LGALS1	33.46063564	7.70E-06	-0.930736171	4.16E-06	-0.951061976	0.000241356	0.217545286	1.26E-09
NM_001127671.2	LIFR	81.71256838	0.001180037	19.24186245	2.37E-05	-0.760399264	0.003229446	5.895816258	5.55E-06
XM_017009462.1	LIFR	2395.151684	2.49E-05	1.154386388	0.000208835	0.229547951	1.58E-05	1.371881073	1.79E-07
NM_001113547.2	LIMA1	37.99549222	0.003632359	6.972291546	0.000489436	2.05336797	0.000867996	8.75978972	0.000148624
NM_001243775.1	LIMA1	89.51419404	0.002106749	48.91563798	4.89E-05	18.25207763	0.003953128	4.313284109	0.000335614
NM_001193483.3	LIMS1	32.58105233	0.018698339	2.474268784	0.000145863	-0.392620117	0.002548264	0.508210271	0.016733657
NR_026943.1	LINC00205	11.96423493	0.000168332	3.667238385	2.93E-05	7.324102909	0.000989902	0.322030169	2.12E-06
NR_103734.1	LINC00342	-0.093843505	0.005395621	1.328359075	0.009926438	1.42221116	0.004910181	3.321923264	0.007514859
NR_126435.1	LINC00504	-0.984039314	2.03E-08	1.402701612	7.16E-06	1.483778454	0.004978161	4.088012387	1.71E-09
NR_037195.1	LINC00607	-0.294410199	0.016979769	1408.095949	0.002293449	5.807663388	0.006997441	5040.601019	0.001825302
NR_015389.1	LINC00667	3.074530515	0.005906024	544.9199756	0.000554896	24.29263103	0.006537865	2208.067475	3.57E-05
NR_027418.1	LINC00674	0.397903851	0.010745893	177.4997031	0.007417749	3.420945765	4.27E-06	1157.580536	9.55E-05
NR_040245.1	LINC00941	13.21343304	0.007307843	652.3528984	0.000303415	1.05895603	0.001747345	0	0.000277701
NR_040001.2	LINC01116	33.28686911	0.00289232	180.0940038	0.000395143	0	0.001330813	590.5480471	2.75E-05
NR_121620.1	LINC01605	10.41386477	0.021222522	1.943059108	2.79E-05	0.563225395	0.002788655	0.986737136	2.72E-05
NR_160801.1	LINC02693	37.44935475	8.76E-05	8.746767883	0.000273033	2.215260923	0.000715017	25.85916522	1.06E-07
NR_033972.1	LINC02709	3.004272303	0.021632729	20.68319499	0.00704703	1.96448639	0.001748871	9.873023807	0.004978351
NM_153713.3	LIX1L	19.18974486	0.013759324	2.921483431	2.92E-05	0.151405603	0.006718126	1.130121298	0.002183971
NM_005570.4	LMAN1	15.11837531	4.57E-07	1.410186752	3.15E-06	1.313626217	1.21E-05	1.373876456	3.77E-06
NM_006816.3	LMAN2	9.235663634	2.70E-05	2.496658293	5.65E-05	1.486074567	0.000318067	3.789988559	5.39E-05
NM_001278235.2	LMCD1	46.3498417	0.000143605	-0.877677559	3.81E-05	-0.97179286	0.005305538	-0.796435138	3.68E-06
NM_014583.4	LMCD1	29.14051717	0.007635101	125.1373428	0.002055217	-0.99050927	0.003105178	13.89788911	3.83E-05
NM_033200.3	LMF2	36.61645549	0.011071128	0.658990586	0.003744438	-0.736909218	0.00091218	0.084042663	2.53E-05
NM_001306080.2	LMO7	78.05775735	0.000669325	-0.893900247	1.54E-06	-0.929681541	4.52E-05	3.610860526	0.000382836
XM_011535095.2	LMO7	-0.505653798	0.006673565	0.787943961	0.000649062	-0.723959678	0.000234636	-0.408269296	0.001913901
XM_024449362.1	LMO7	0	2.79E-06	-0.418778428	0.000584116	10.27618297	0.004395255	23.46185182	0.000136363
XM_024449363.1	LMO7	-0.705382976	4.70E-06	1.019825447	1.17E-06	-0.592804468	8.17E-05	0.123842544	0.003349704
NR_120411.1	LMO7-AS1	20.32318254	0.000942887	6.126221635	0.000638307	-0.279040579	0.006458283	5.182725164	0.00029994
NM_012134.3	LMOD1	14.92856973	0.011595054	8.853859344	2.10E-05	2.739613565	0.002555042	1.16223179	2.96E-05
XR_940332.3	LOC101928152	-0.930151204	0.012402575	6.404159054	0.00055208	12.61483482	0.000397051	6.965413171	9.44E-05
XR_001752355.2	LOC101928188	0	0.000282234	12.33648875	0.000787327	0.546744414	0.004624242	1.123340366	0.022614735
NR_136300.1	LOC102724580	-0.628814099	0.01150566	-0.784786518	0.015835749	-0.854108978	0.002005574	2.388743237	0.018980721
XR_943839.2	LOC105378179	-0.999923076	9.59E-10	-0.290291222	0.013793228	0.064787143	0.000123195	1.568870844	0.001324312
XM_017023984.2	LOC107984832	71.19007744	0.000389974	1.850216807	0.004782344	1.807966094	0.002181591	3.947316228	0.000384664
NR_160764.1	LOC107985911	10.9550075	0.015695847	1.280435226	0.001465234	2.327785942	0.001474026	36.35980791	3.84E-05
XR_001750762.1	LOC107987206	-0.999930262	1.87E-08	1.331835419	0.00091041	-0.015394589	0.000137406	1.108316423	0.000694008
XR_001756124.1	LOC107987366	6.540128107	0.016516043	1.654199614	0.001467231	0.058635971	0.003401618	1.687274696	8.36E-06
XR_002956688.1	LOC112268021	-0.922158117	0.000373079	1.700999602	0.001965635	2.612620107	0.001658507	3.150614411	0.00693947
XR_002958570.1	LOC112268267	-0.846779467	0.001808071	7.25467124	0.000187987	0.895913413	0.00253923	3.156354967	0.008505148
NM_001365304.1	LOC112694756	174.8642273	0.000338917	0.904226112	0.016895126	2.74330307	0.006494973	16.98173032	0.000712934
NM_198461.4	LONRF2	-0.712619293	0.002172132	18.70563297	0.012603186	-0.848981651	0.001167308	813.6573513	0.008970557
NM_002317.7	LOX	39.32502599	1.70E-05	4467829037	1.19E-06	30.55738028	2.44E-05	2858.663547	1.12E-06
NM_005576.4	LOXL1	28.49359625	0.008883306	1.818249088	4.03E-07	-0.581707802	1.14E-05	1.880836998	4.54E-06
NM_002318.3	LOXL2	87.31469146	1.18E-06	1.35800146	1.38E-07	-0.758332939	6.85E-06	1.351400217	3.84E-06
NM_001351397.2	LPAR1	2.50E+11	6.72E-07	28.76304803	8.01E-06	5.752115052	0.00230897	28.07212023	1.07E-05
NM_001164213.2	LRCH1	0.783939904	0.007002901	2.236711817	0.008652137	1.649130428	0.000118958	4.705560424	0.001196771
NM_006369.4	LRRC41	5.649832029	0.001014661	284.5442661	3.02E-05	-0.999295565	7.69E-05	687.5586902	0.000272577
NM_018509.4	LRRC59	16.10595269	5.01E-07	2.537121958	0.00054766	0.930605141	9.04E-07	0.864031233	2.50E-07
NM_181506.5	LRRC70	-0.300928742	0.014681214	0.372911791	0.000695212	-0.208033492	0.000610332	1.044109674	0.002070896
NM_025061.6	LRRC8E	0	6.95E-05	3151498405	9.59E-05	-0.996864293	0.00190553	2549654.136	5.62E-06
NM_001137553.2	LRRFIP1	0.073801091	0.003219773	-1	0.01583354	36.30626395	0.002485344	-0.720519107	0.000757159
NM_001348310.1	LRRFIP2	16.12020351	0.003414943	0.590568494	0.00015084	0.502461033	0.001208359	6.518398658	0.000420947
NM_018385.3	LSG1	4.743342292	0.0019961	4.941484102	0.014058141	1.721539576	0.003432526	22.07930457	0.001694395
NM_012321.5	LSM4	3.432565435	0.005383209	1.180622279	0.004090953	-0.63045938	9.78E-05	0.18901667	6.30E-05
NM_000627.3	LTBP1	206561684.4	5.80E-08	389559.1385	2.88E-06	20.4487315	2.74E-05	26.99679738	2.11E-08
NM_001166265.1	LTBP1	17.11350663	0.001934469	69.74046553	0.000573863	-0.978034757	0.00030209	196.8659014	6.28E-08
NM_000428.3	LTBP2	123.8225012	7.74E-07	28.80564695	4.64E-06	11.87922106	4.84E-06	11.40074022	4.88E-06
NM_002342.3	LTBR	61.39440359	0.003002466	18.69713893	5.38E-06	-0.664131883	0.003251944	2.22044277	4.64E-06
NM_001128619.3	LUZP6	10.2041042	1.15E-05	-0.248959653	0.006791595	-0.440199782	0.00724694	1.207688663	0.000172859
NM_000239.3	LYZ	-0.959073557	0.000124692	-0.095179083	8.15E-08	1.162230683	0.000809997	1.51057046	2.94E-05
NM_006767.4	LZTR1	6.035315431	0.002090955	0	0.000835402	0	0.002593958	12.22760472	0.000247912
XM_005272132.2	MACROH2A1	22.47935459	0.004082418	1.549584014	4.30E-06	1.44744044	0.006106766	0.453987087	1.41E-06
NM_001017405.3	MAEA	21.47901068	0.01386369	489.4965559	0.004392843	19.21056222	0.005022931	32.15345511	0.014390879
NM_006986.4	MAGED1	92.73286032	0.003067336	9.687172104	9.08E-07	3.849309249	1.50E-05	30.51019598	9.14E-07
NM_201222.3	MAGED2	0.252668617	0.002203648	1.742468001	3.36E-05	1.034112978	0.000120866	1.823168937	0.01312104
NM_001098800.3	MAGED4	0	6.11E-06	11.90859763	0.000256407	1.056146925	0.005402479	3.191691389	0.00026039
NM_001272061.1	MAGED4	13985.18502	2.39E-06	3.567420616	0.004728644	1.761075015	0.003506854	4.85629392	1.64E-06
NM_001272062.2	MAGED4	39.64724304	0.003725552	294.6658593	0.002875386	40.39239177	0.002118791	334.774827	1.41E-05
NM_001242362.1	MAGED4B	0	6.11E-06	1807.960976	0.000256407	21.1909555	0.005402479	636.3032437	0.00026039
NM_030801.3	MAGED4B	30.86181167	0.007234399	13.72783573	6.94E-06	0.091051207	0.001515459	2.655412551	0.012431775
NR_038343.2	MAGI2-AS3	25.46063295	1.00E-06	0.346497336	1.63E-05	2.581901186	0.003480478	2.492465629	8.86E-06
NM_032121.5	MAGT1	2.028592575	0.006736447	2.211755169	0.000181925	0.113104757	0.002537119	11.23605555	0.00020256
NM_032427.4	MAML2	5.963764675	0.001152193	20.53016089	2.66E-05	-0.654535386	0.004337925	4.193353868	1.30E-05
NM_006699.5	MAN1A2	2.741343624	0.00135913	21.79960061	0.003222626	0.886671844	0.007091085	1.619043342	0.000562611
NM_006010.6	MANF	11.70203502	0.000129849	1.17232495	2.24E-05	-0.858206753	0.00016674	-0.286830734	8.54E-06
NM_030662.3	MAP2K2	7.819369404	0.000422962	2.065336944	0.003687056	0.679340758	0.001793744	1.839218654	0.000635083
NM_016653.3	MAP3K20	20.96622655	1.42E-05	0.346739442	7.95E-07	1.265104563	0.000221484	1.081855325	0.000132899
NM_133646.3	MAP3K20	42.68896432	0.003069642	1.069606468	0.000151767	1.33470451	0.006533011	0.932919194	0.002336728
NM_002375.5	MAP4	25.74835652	0.000616436	3.180292608	0.000426859	-0.829286645	0.003541152	4.820680022	0.000514613
XM_005264058.3	MAP4K4	3139.101378	0.000169918	-0.858135936	0.016609095	-0.990988272	0.001424456	7.251978855	0.000313308
NM_002745.4	MAPK1	3.956085622	0.00030094	2.994453668	0.001279901	0.476127223	0.001057004	1.584200587	0.000178591
NM_002751.7	MAPK11	100.9544971	0.000123457	3.315485907	0.003445333	1.213064585	0.001352692	23.39485646	0.00146036
NM_002969.6	MAPK12	209.6671401	7.01E-05	-0.92487527	0.000182484	-0.919957121	0.001387409	1.4379445	0.000378028
NM_012325.3	MAPRE1	18.67327414	0.003132876	7.231110065	0.008057258	-0.758760799	0.003173403	3.180829188	0.001512194
NM_020814.3	MARCHF4	37.83140916	0.00115537	0.702245661	7.07E-05	0.857713604	0.001297233	1.857254669	0.000169729
NM_002356.7	MARCKS	14.65391585	2.11E-06	0.350798932	0.001764125	-0.487831768	0.005820892	0.252008181	0.000229333
NM_004990.4	MARS1	7.121822798	0.001966201	-0.11838609	0.002661816	-0.56554339	1.50E-05	-0.339878436	2.90E-05
NM_031484.4	MARVELD1	12.98515104	0.000449482	0.706604129	8.38E-07	0.340719662	1.19E-05	3.646950715	6.72E-06
NM_005911.6	MAT2A	12.85550287	0.00012234	49.55503572	0.00070419	0.932413871	0.002121015	24.95838526	0.000906979
NM_013283.5	MAT2B	14.24795669	9.60E-05	0	0.001692285	-1	0.00464086	533839.8452	0.020868245
NM_002381.5	MATN3	205.508948	5.05E-05	18.8027265	5.48E-05	14.97032163	0.003176683	0	2.71E-06
NM_018834.6	MATR3	10.93289694	0.012170312	8.812243121	0.018782089	-0.954699369	0.002788921	0	0.00071391
NM_178496.4	MB21D2	1.563925944	0.005675007	44.88056188	0.004203924	-0.969375996	0.002450099	2424.220305	1.88E-05
NM_003927.5	MBD2	0.806739227	0.00099786	3.1922635	0.004241193	-0.977987724	0.000636239	36.29757278	0.004696288
XM_011514313.3	MBOAT1	-0.696643054	0.009215147	0.336639598	0.000766333	-0.689345065	0.003596043	0.459755718	0.002002096
NM_003791.4	MBTPS1	4.2838875	0.000279284	1.716874724	5.00E-06	1.445631306	0.001665456	2.414740438	7.27E-05
NM_006500.3	MCAM	72.01435213	0.000785011	0	0.001886961	0	0.000127638	0	1.74E-05
NM_139279.6	MCFD2	35.66909783	0.000503296	0	1.78E-06	0	3.47E-05	0	0.000653486
NM_182763.2	MCL1	-0.372857461	0.007353193	0	0.000483601	0	0.000779227	0	0.02655191
NM_182746.3	MCM4	10.44809819	0.01666109	2789.436794	0.010488971	124.1959108	3.34E-05	4124.944181	0.00142681
NM_006739.4	MCM5	14.18444928	0.012259442	1.346440087	0.00316866	0.787443593	0.000261498	-0.452718338	0.002393243
NM_005915.6	MCM6	52.92999951	9.51E-06	16.52499845	0.006842374	-0.521612037	7.43E-05	1.741270859	0.008025752
NM_005916.5	MCM7	150.0035859	0.000712789	6.449933346	0.001797429	-0.897970712	0.000469734	20.97024697	0.019608706
NM_017918.5	MCUB	0.771184307	0.017128671	19.92962254	0.016403821	0.309507025	0.003850203	1.653840874	0.024746273
NM_001300804.2	MDFI	-0.845827161	0.001244844	7.270443061	0.001495508	3.29610336	0.001420596	2.128484871	8.79E-06
NM_001166345.1	MDFIC	-0.086480261	0.000607976	8.217693478	2.50E-05	-0.738722655	0.001395657	0	0.01242281
NM_199072.4	MDFIC	-0.086480261	0.000607976	0.102264729	2.50E-05	-0.697570127	0.001395657	-0.431625127	0.01242281
NM_005918.4	MDH2	18.27820949	3.12E-05	6.349597915	0.000399046	-0.578500344	0.000506481	7.900487098	0.000140562
NM_002395.6	ME1	155.2628235	0.000101721	9.403776687	0.000136145	-0.614089681	0.003521501	23.23694102	3.77E-07
XM_011525552.2	MED13	-0.959633813	0.000502468	273.2414006	1.35E-05	0.211881335	1.89E-05	315.4973734	0.005800505
NM_004269.4	MED27	17.68406592	0.016393416	-0.09461306	0.000346132	-0.658382338	0.006138731	-0.210831059	0.000433367
NM_025205.5	MED28	1.755825442	0.002164198	52.42636719	0.004730267	2.780772867	0.006399989	26.68283469	7.68E-05
NM_201542.5	MED8	12.5269699	0.006467013	-0.629720825	0.00049006	2.212173791	0.002674423	1.419035396	3.16E-05
NR_146000.1	MEG8	-0.618113186	5.58E-05	1.342351914	0.000804165	0.501720786	0.000899149	2.47540593	0.001049429
NR_002211.1	MEIS3P1	43.58069555	0.000796275	1.549495933	0.000165902	-0.141189917	0.003716357	5.394488383	6.36E-05
NM_006343.3	MERTK	-0.627788334	0.000181414	4.222938275	0.002065044	1.385970555	0.000170657	3.590812403	0.000394323
NM_015154.3	MESD	6.248158123	0.00022669	4.902936093	7.46E-06	0.655586817	0.001422795	16.73435289	7.54E-07
NM_001330130.2	METTL21A	-0.695990784	8.35E-05	2.265649638	0.003885507	2.138088435	0.008017833	0.078746179	1.04E-06
NM_005926.3	MFAP1	3.985559388	0.003934824	-0.389625398	0.000547076	1.906715914	0.005487256	2.353642986	0.000471437
NM_001135248.1	MFAP2	37.95854427	0.011007567	0.956213876	7.42E-06	0.808899479	0.000325286	2.76328613	4.87E-07
NM_002403.4	MFAP2	24.86482178	0.010810874	0.846354285	7.24E-06	-0.397385557	0.002516817	3.849277841	0.005390203
NM_002404.3	MFAP4	70.66880539	0.002153277	1.526123223	0.003925575	-0.803920118	0.00600775	3.33436138	0.001643605
XR_931838.3	MFGE8	19.17369889	0.002021593	157.134832	0.000744486	-0.952837453	0.003960976	69.1496609	0.000345933
NM_033055.3	MFSD14A	4.849018063	0.002544735	11.43528275	0.003908424	-0.98419428	0.004560325	3.807837079	0.001061484
NM_002408.4	MGAT2	11.36889634	2.87E-05	4.730118803	0.000128484	0.152782111	0.000214791	3.781211477	0.001007567
NM_001098270.1	MGAT3	-0.939912032	0.000304153	93.59293395	2.86E-05	2.019615413	9.71E-05	213.3630636	0.000124011
NM_012214.3	MGAT4A	-0.987989738	1.39E-05	-0.920506576	2.88E-05	0	0.000156365	-0.761064214	7.09E-05
NM_020300.5	MGST1	0	3.12E-08	-0.999856243	0.009862649	33.37508956	0.001344689	17105593.34	4.28E-06
NM_020774.3	MIB1	1.873239557	0.003860572	-0.964841879	0.000218626	-0.996137649	0.002670345	-0.920271097	0.000423765
NM_022765.4	MICAL1	114.8961706	0.000191829	-0.730892252	0.005959373	-0.98126558	0.005365608	-0.684471702	7.58E-06
NM_001282667.1	MICAL2	23.90216458	0.006759518	3.113658161	4.41E-05	-0.191530871	1.05E-06	0.819738078	0.000365171
NM_052817.3	MID2	5.301122913	0.016872463	7.434965343	0.002615544	9.913896774	0.005819017	3.192752344	1.68E-06
NM_002415.2	MIF	3.57213367	0.003384201	-0.646618597	0.00018282	2.907600023	6.15E-06	-0.870433048	4.31E-08
NM_002415.2	MIF	3.57213367	0.003384201	3.73656228	0.00018282	2.366022691	6.15E-06	4.522189634	4.31E-08
NR_137177.1	MIR100HG	1265.692536	2.74E-05	21.08693317	2.26E-05	2.344767009	0.000218053	3.264494132	3.03E-06
NR_027054.2	MIR31HG	36.31716925	0.001743498	5.096565893	1.76E-05	0.851015817	9.61E-05	3.971732943	0.000204817
NR_132742.1	MIR34AHG	17.78255845	0.002524168	-0.74080073	0.000561632	-0.919567252	0.004130262	0.446725567	8.28E-07
NR_024607.1	MIR503HG	158.9531438	1.08E-05	5.402317587	0.018914742	1.244064833	0.00467339	4.688297382	1.01E-05
XM_011536923.1	MIS18BP1	7804313871	3.90E-05	0.490024723	0.018882412	4.064295308	0.006003908	7.808351595	1.04E-05
NM_014730.4	MLEC	7.385473835	0.000619405	1.093594775	1.36E-05	1.484017588	0.000259406	1.42972431	0.000315427
NM_012213.3	MLYCD	0.818654443	0.020589025	2.435554164	0.006584638	0.948291195	0.004548489	4.497848249	0.000124234
NM_015702.3	MMADHC	4.907643081	0.013282642	2.923600245	0.019219314	-0.659520861	0.004000225	1.864007344	9.21E-07
NM_002421.4	MMP1	-0.897660584	0.001755468	17.9900206	0.00107646	1.00267955	0.000550151	18.29170689	0.000100534
NM_004995.4	MMP14	33.16748679	9.70E-07	9829.226679	1.73E-06	37.22284468	0.000573099	113015.3199	1.99E-10
NM_005941.5	MMP16	10.36773488	0.006042508	20.858011	2.01E-05	5.504027279	0.007188975	10.2190961	1.37E-05
NM_004530.6	MMP2	77.84876482	4.21E-05	0.715514427	1.77E-05	3.661594711	8.80E-06	32.09485288	3.79E-07
XM_006717970.4	MMRN2	-0.679434217	0.002220135	-0.732855605	0.01964152	-0.900778316	0.002567413	-0.229010572	0.00740157
NM_000255.4	MMUT	3.971712368	0.012680032	-0.676649028	0.010721692	4.198649417	0.000997433	16.39263421	0.000273453
NM_017947.4	MOCOS	18.69803333	0.001130028	-0.493351015	0.009334365	-0.760784844	0.005401032	1.155942583	5.97E-06
NM_001075098.4	MOCS1	21291186700	5.52E-06	1.231285994	1.38E-05	-0.6980974	0.001089763	-0.694543946	3.63E-06
NM_001265605.1	MORF4L1	2.125365174	0.002171594	-0.876869493	0.007584557	-0.958875608	0.001433732	-0.929827975	0.000539046
NM_012286.3	MORF4L2	24.94825413	0.002957734	-0.572552155	0.002273118	-0.563101563	0.006501573	-0.756896214	0.005444939
XM_017010714.2	MOXD1	-0.844384846	0.005533944	0.25371178	0.002319553	0.40245107	0.000368282	0.088888166	0.000833897
NM_016098.4	MPC1	21.50365254	0.002084352	13.71723579	0.014393387	1.923261962	0.003126888	13.31234932	0.000115631
NM_004870.4	MPDU1	67.89094405	0.002128963	0	0.018246199	-0.919005771	0.003158596	0	3.84E-06
NM_001015052.3	MPG	18.47408738	0.001296587	0.20758719	5.18E-05	1.691435664	0.000984732	2.401895564	3.06E-05
NM_201274.4	MPRIP	5.208471394	0.002314551	1.585555447	8.67E-05	2.42819747	0.000660887	114.3218021	6.61E-05
NM_003953.6	MPZL1	8.673595887	1.70E-05	-0.84133339	3.61E-06	-0.594859939	0.000635739	-0.361377477	6.53E-05
NM_006039.5	MRC2	82.03521224	1.61E-06	4.126197975	2.73E-08	0.400500105	6.88E-07	0.337758047	6.19E-08
NM_033296.2	MRFAP1	10.20660838	1.05E-05	11604.33977	2.77E-05	7.41380448	0.004701092	628.8981352	0.000120886
NM_002949.4	MRPL12	28.32728673	2.18E-05	1.155942336	0.000276943	0.342226308	0.000149944	0.653809365	3.65E-05
NM_014175.4	MRPL15	37.78621336	0.000121838	2.744716199	0.000177253	-0.70847953	0.004169801	8.958446203	1.86E-06
NM_022061.4	MRPL17	6.385915766	0.000524118	0.735199436	2.26E-05	0.91106697	0.000402993	3.61348569	1.58E-06
NM_014161.5	MRPL18	10.30238303	0.012825118	5.448178062	0.000218938	0.886570568	0.004522879	2.730690672	0.003615507
NM_016504.3	MRPL27	11.30082436	0.002893192	1.633990645	0.001237316	1.10994433	0.004170826	6.197560342	2.58E-05
NM_007208.4	MRPL3	14.8793169	9.62E-06	-0.050036421	6.94E-05	-0.184922803	0.000494913	1.941489783	0.000551555
NM_016491.3	MRPL37	22.12612687	7.54E-06	45.14906413	0.003302151	28.49114683	0.00022747	23.4006709	0.000221841
NM_016497.4	MRPL51	7.374556703	0.001828974	0.194252356	0.000231414	-0.153364764	0.000449004	15.45856192	1.89E-07
NM_031280.4	MRPS15	13.88319909	0.000182123	4.890706386	0.003769577	0.370378998	0.005314931	24.16749497	0.000199164
NM_016065.4	MRPS16	6.565804185	0.00057619	2.139847438	0.000988997	2.350458049	0.001802111	3.801621388	1.07E-05
NM_031901.5	MRPS21	23.44055485	0.012034728	-0.65393966	0.00019368	1.398297612	0.003343423	-0.861019802	1.95E-06
NM_016070.4	MRPS23	3.999560522	0.004888766	-0.692823691	0.001685826	1.52285086	0.003014658	0.742112364	5.58E-05
NM_032014.3	MRPS24	14.63154682	0.002366123	-0.643883187	0.003980006	-0.693607702	0.002706747	0.111949201	0.000221647
NM_016183.4	MRTO4	24.91164835	0.001515032	309.9724057	0.001192702	1.740582604	0.000162221	0	0.002520038
NM_001312920.1	MSANTD2	487.605239	0.000160602	-0.423526175	0.010687962	-0.618939198	0.007976629	-0.734655418	0.008773796
NM_006745.5	MSMO1	27.87944976	0.000139918	5.771489909	0.000297277	3.055806142	0.006680777	7.810139482	0.000510965
NM_002444.3	MSN	232.1152759	0.000160988	-0.972097193	0.005393826	-0.940188667	0.00015678	-0.936278146	0.009409422
NM_175617.4	MT1E	10.66207443	0.007872165	1.97678868	2.76E-05	-0.324168074	0.006366683	0.169612465	8.14E-08
NR_001447.2	MT1L	54.72852413	0.000655862	9.382851758	0.001127511	41.01422149	0.002400957	5.701120548	9.55E-07
NM_005953.5	MT2A	98.63378693	2.35E-06	1.258399219	0.002418803	-0.605300619	0.000263671	0.740775789	1.48E-08
NM_014341.2	MTCH1	5.169972046	0.002887577	1.051514714	2.40E-06	0.584040438	0.002089324	1.241643897	1.36E-05
XM_024451115.1	MTCL1	8.984678902	0.006101868	28.24684477	0.000367467	6.378046159	0.004558046	2.081987575	0.000172719
NM_138384.4	MTG1	7.2167554	0.001420397	521.1880708	0.005795566	-0.060376687	0.006326446	726.0418914	5.00E-05
NM_145808.4	MTPN	10.2041042	1.15E-05	6.065554129	0.006791595	1.571093325	0.00724694	7.647445529	0.000172859
NM_005115.5	MVP	13.28951825	0.000459665	1.574206321	1.59E-05	0.806794299	6.19E-05	3.096932466	2.40E-05
NM_005962.5	MXI1	-0.447884673	0.003873459	1.303171928	0.014695463	-0.396632401	8.13E-05	2.22066523	0.009021851
NM_001008529.3	MXRA7	3.270552315	0.008092205	-1	0.002823577	0	0.00091573	315.7065435	0.000209976
XM_011524830.1	MXRA7	27.81733835	0.013043241	529229526.7	0.000391954	0	0.007117996	0	9.28E-06
NM_002466.4	MYBL2	246.6918119	0.000182615	-0.66740243	0.000409564	-0.99401581	0.000306536	5.641703857	0.005315859
NM_019107.4	MYDGF	17.65629299	9.27E-06	1.638540771	4.44E-05	0.008040618	1.16E-06	2.296976613	2.62E-08
NM_002473.5	MYH9	12.9043169	0.000286334	-0.370112475	0.001308385	1.460320769	0.001096188	2.009477012	0.001534798
NM_021019.5	MYL6	5.711333428	0.00773901	0	7.35E-08	54.86566148	0.000466341	0	7.20E-05
NM_079423.4	MYL6	26.78171158	0.000112455	0	0.001050252	0	0.007739294	0	5.70E-06
NM_002475.5	MYL6B	26.28985603	0.010442026	45.09723548	2.33E-05	4.60159271	0.00271693	15.97267365	0.000483257
NM_006097.5	MYL9	892.9803207	2.46E-05	3.371293524	3.32E-05	1.437347348	0.001390991	1.095628427	2.89E-07
NM_004998.4	MYO1E	0.394157855	0.000255974	12.81852198	2.68E-07	1.12630442	4.04E-05	23.03737261	5.29E-08
NR_146555.1	MYOSLID	0	0.00020247	13.81499834	0.003938342	-0.749997085	0.000352525	122.4917125	0.001143987
NM_003491.4	NAA10	28.23616313	0.00803913	1.275353339	5.39E-05	1.330723107	0.000181423	-0.488487061	1.52E-05
NR_131917.1	NABP1-OT1	7.45518577	0.014985677	0.762886331	0.011514262	2.602998253	0.00818223	-0.598808187	0.008970414
NM_001113202.2	NACA	33.24438753	0.016275916	-0.872268348	0.016081762	-0.866723674	0.001225925	-0.595328852	2.19E-08
NM_144653.5	NACC2	13.11320426	0.00013246	184.7209182	1.87E-05	15.55679929	0.005205726	3.120114377	0.020391075
XM_011532957.1	NAGK	1.247583312	0.019941555	4.371466771	0.000355296	-0.058808187	0.003188339	1.199937078	0.003828769
XR_939694.1	NAGK	3.317383345	0.006030591	76.8889474	0.002025658	1.885839696	0.005218577	21.50296526	2.45E-05
NM_018946.4	NANS	20.55335994	0.000174753	3300.163991	0.001517814	7.035768288	0.000273668	475.0980777	2.71E-06
NM_001307924.3	NAP1L1	28.22498473	1.12E-06	0.816921935	0.005509466	3.633246613	0.000500206	-0.20442946	0.001503578
NM_020378.4	NAT14	64.95673894	0.000505864	236.3849441	0.00042729	6.587898827	0.004592962	106.8789186	8.96E-06
NM_015383.2	NBPF14	2.682064754	0.001629142	1.648315459	0.010224594	0.924472275	0.008089205	3.35313936	2.38E-07
NM_001278267.1	NBPF20	10.08295777	0.003183521	0.491952562	0.003058153	1.259079272	0.001324155	0.525883745	7.60E-06
NM_001277444.1	NBPF9	0.871730189	0.005513962	1.442248219	0.004227635	0.851066216	0.000533104	13.48690511	5.51E-07
NM_005899.5	NBR1	5.154434139	0.004790031	8.721127162	1.19E-05	-0.994851239	0.004468914	2.26242561	0.006955349
XM_005263908.4	NCAPH	620.005724	0.000228264	-0.965816829	0.010728774	-0.963716852	0.003847777	0	0.002619322
XM_006712201.3	NCKAP1	1.045416215	0.000280207	0.486023666	2.12E-05	0.039245217	0.001402245	1.884492898	6.66E-10
NM_001037806.4	NCKAP5L	141.744812	0.000833617	1.490282881	0.002409091	3.666651089	0.006436103	0.46685702	0.01808788
NM_005381.3	NCL	16.09597208	1.92E-05	0.104450747	0.017662714	0.952099408	0.000485462	0.995913803	0.001780271
NM_020170.4	NCLN	31.10189529	0.000156905	1.264131896	0.018449664	-0.303648729	1.44E-05	0.846992721	0.000784426
NM_030571.4	NDFIP1	9.47092456	3.69E-05	1.045407792	0.000691317	1.78477406	0.000366608	0.554374004	0.000411778
NM_002487.3	NDN	17.87573925	0.000153299	4.526675599	0.000594764	2.391027816	0.000393177	3.583656209	2.98E-06
NM_002487.3	NDN	17.87573925	0.000153299	5.453034878	0.000594764	-0.702942667	0.000393177	-0.998636606	2.98E-06
NM_001543.5	NDST1	31.86309436	0.014679313	4.923292105	1.25E-05	3.369573472	0.00047507	27.05421413	0.00177294
XR_001738750.2	NDUFA10	6.430127301	0.002505953	5.737588118	0.002674167	1.711484792	0.004538545	19.53400969	8.10E-06
NM_175614.5	NDUFA11	4.724965976	0.004553938	1.936586015	0.000471806	1.318766825	0.00464268	12.3480064	2.74E-06
NM_005000.5	NDUFA5	0	6.48E-07	1.381540915	1.52E-05	-0.056549303	0.000393562	4.021717743	1.32E-06
NM_001086521.2	NDUFAF8	11.44622543	0.009901409	0.812492176	0.000533964	0.913153914	0.001275904	13.70898427	0.001042553
NM_004546.3	NDUFB2	3.643279216	0.007588172	46.75873772	0.012579023	-0.977270083	0.001689445	0	5.12E-06
NM_001199958.1	NDUFB5	3.344156601	0.01386888	0.812791749	0.002131792	0.794114318	0.000309469	24.7068647	0.000102056
NM_004549.6	NDUFC2	7.420018916	0.000829925	0.840645564	0.003149095	0.766410329	0.006511666	0.081279593	4.49E-06
NM_004550.4	NDUFS2	10.22556433	0.000470575	2.092789147	0.000428562	2.777316995	0.001567065	0.34347613	2.98E-06
NM_002496.4	NDUFS8	15.62256923	0.0002364	6.047761961	0.001247485	5.700177811	0.006302276	0.37904852	0.001024353
NM_021074.5	NDUFV2	5.724745759	0.014131921	0	0.00075486	25.81574281	0.008089686	10.74404593	6.58E-06
NR_131012.1	NEAT1	-0.96860065	0.000392757	2.308053214	0.009595307	-0.653592262	0.006178577	-0.513275529	1.83E-05
NM_015480.3	NECTIN3	22.23095828	0.011082721	2.558070746	7.14E-05	-0.595943768	0.006162682	1.282071346	2.54E-07
NM_006156.3	NEDD8	4.353488875	0.020430335	-0.729789907	0.00044668	3.6639948	0.001391531	-0.810624589	3.49E-05
NM_006156.3	NEDD8	4.353488875	0.020430335	1.014016269	0.00044668	3.178286484	0.001391531	2.309670084	3.49E-05
NM_198976.4	NELFCD	6.865735594	0.000635493	224.8347894	0.012851854	2.926224231	0.005712019	108.3449142	0.00045436
NM_005863.5	NET1	0.164075742	0.004751375	4.324652778	0.007385066	1.459225647	0.000126393	17.76021351	0.002991603
NM_001002755.3	NFU1	36.09362098	0.002726423	6.946775095	0.000245973	54.94444446	0.006802303	4.667113528	0.000368305
NR_028052.1	NGRN	1.483749016	0.00237581	5.798650599	4.49E-05	1.601981001	0.003715755	3.333066391	1.19E-06
NM_198514.4	NHLRC2	1.911789415	0.003469948	1.709457554	0.005905101	0.881511054	0.000384188	1.651663384	9.02E-06
NM_017838.3	NHP2	19.15584232	2.28E-05	0.350664105	0.008061391	0.286200515	2.60E-05	1.039282827	3.47E-07
NM_022833.4	NIBAN2	0.005223415	6.11E-05	1.757680103	9.69E-05	0.075618433	0.000250692	3.278411712	5.86E-06
NM_032390.5	NIFK	12.72931608	0.000434029	8.78003542	0.001535887	3.330948101	0.003535093	12.50384873	0.002973783
NM_004148.4	NINJ1	33.92670946	0.004798972	791.555705	0.002734104	3.144468535	0.005903671	404.9485941	0.000791305
NM_016101.5	NIP7	62.41356157	0.002823055	22.05534872	0.000956743	-0.56816518	0.00440625	9.534291415	0.000461591
XM_011514015.1	NIPBL	-0.717625717	0.00873477	0.503530868	0.00011654	0.694716088	0.000503764	1.244178782	0.018404214
NM_001483.3	NIPSNAP2	12.4558801	0.000449108	0.364136583	0.017381543	0.918640628	1.37E-05	1.749174963	0.008058093
XM_006714661.2	NLN	10.52058507	0.004773221	1.947460862	0.000162892	0.300177548	0.00221326	0.495100475	0.001628851
NM_000269.2	NME1	38.8526858	3.61E-06	41.04373509	8.67E-05	3.999937376	1.20E-05	4.970485017	1.01E-05
NM_198175.1	NME1	24.37300803	0.014252205	-1	0.011679383	35239806940	0.000665032	-0.91985369	0.024415145
NM_002512.4	NME2	66.4941457	0.005987162	6.288305063	0.000147337	1.633762571	9.46E-06	5.864904625	0.005418193
NM_021079.5	NMT1	8.797623772	3.24E-05	0.420238935	7.12E-05	0.44594366	0.001702761	1.918375023	0.000100578
NM_006056.5	NMUR1	-0.261067773	0.01427781	0.895576054	0.005522568	-0.446686397	0.002963141	0.53442057	0.007392803
NM_001372047.1	NNMT	-0.51559159	0.000920987	2.90568925	0.00557691	1.641009057	0.000818636	5.5690682	4.36E-05
NM_006169.3	NNMT	0	4.87E-09	-0.994652709	0.000211967	-0.946493384	0.000147972	-0.883194009	9.07E-07
NM_014062.3	NOB1	22.57904467	0.000202402	0	0.00717989	10683.9257	0.002548569	0	0.000484273
NM_015658.4	NOC2L	9.813762178	0.000125337	631.2775783	0.005191068	10.64603291	0.000888429	449500340.6	0.000574517
NM_001317724.1	NOL7	6.354842263	0.001953911	15.91094374	0.004255586	-0.796430326	0.003963922	24.42092486	1.88E-06
NM_014287.4	NOMO1	25.38661267	0.021222935	1.90034663	8.67E-06	-0.300690021	0.005835371	4.241427888	0.006809838
NM_173614.2	NOMO2	11.2574546	0.0069326	278.0388828	1.71E-05	3.944772008	0.000134219	754.3780227	2.43E-09
NM_007363.5	NONO	9.383719238	0.000803495	10.80584633	0.002890809	-0.96002036	0.00116178	11.04053677	0.001092042
NM_018648.3	NOP10	4.188767628	0.002967801	-0.671718098	0.000856911	2.210803983	0.000245176	-0.335436834	6.70E-07
NM_001256540.4	NOP16	1597.292369	3.98E-05	3.686248971	0.000519003	3.50737787	0.003620397	11.41464909	0.000201844
NR_027700.3	NOP56	55.84620432	0.002418382	4.234684162	0.014885159	0.851677835	0.000146248	3.041067419	0.002545806
NM_015934.5	NOP58	10.08949909	4.85E-05	16.37593255	0.00288363	-0.488948804	0.007422076	13.22034742	0.009820312
NR_027451.1	NORAD	1.437002407	0.000428067	-0.945086801	0.006398912	-0.917599928	4.75E-05	-0.381034938	2.92E-05
NM_000603.5	NOS3	10.74036554	0.01041313	0	0.012703091	143.6482887	0.005698413	0	0.000103243
NM_024408.4	NOTCH2	3.916427744	0.010575334	5.931495868	1.69E-05	2.444092565	8.69E-06	7.21404721	0.000784253
XM_005263961.4	NPAS2	16.49134413	0.00941293	1.445975841	0.000779096	-0.748724922	0.000715776	103.6706555	5.21E-05
NM_015102.5	NPHP4	0	1.40E-05	11.26483204	0.010801452	0.761616187	0.00070328	2.509020073	5.43E-05
NM_001037738.3	NPM1	9.339403141	0.000831328	4.251414947	0.010530299	-0.419367957	4.05E-05	3.559796977	1.23E-08
NM_002520.6	NPM1	8.207012912	0.001017687	4.084093696	0.007155201	-0.823887711	2.46E-05	0.528231836	1.56E-05
NM_006993.2	NPM3	31.26504568	0.00061974	0	0.017921253	-0.836642591	0.001812763	0	1.02E-05
NM_001243249.1	NPRL3	22710243.61	5.00E-06	0	1.87E-05	-0.652591422	0.00016697	0	1.93E-05
NM_017455.4	NPTN	2.514061502	0.003758409	0.595137739	3.89E-06	-0.520196243	0.00514911	4.386360746	4.38E-07
NM_000903.3	NQO1	82.74302043	8.63E-05	39.8746041	0.000176201	2.06415184	0.002359246	273.5369386	1.47E-07
NM_021005.4	NR2F2	12.54102185	0.021060586	394.4604415	2.28E-05	5.246956555	0.006881715	7854.400259	4.61E-07
NM_001101662.1	NRDC	4.982656966	0.000790938	5.125745081	0.002142923	2.037374172	0.000398923	17.96466579	0.000183191
NM_001244973.1	NRP1	71.02360415	0.000771658	3.33893154	6.57E-06	-0.572008255	3.22E-05	1.784299691	9.02E-07
NM_198565.3	NRROS	7.356215256	0.018438595	9781.538567	1.66E-05	1.509507844	0.006538747	1521.154771	7.01E-08
NM_001134373.2	NT5C2	0	3.47E-06	77.7188813	1.42E-05	1.943000885	0.007153078	12.76168744	8.34E-06
NM_152729.3	NT5DC1	3.099565437	0.008868308	1.204134261	0.005245858	-0.042306884	0.000201383	-0.224284832	0.004481731
NM_001204813.1	NT5E	1.715972185	0.011280939	0.171413318	0.000303564	-0.446452676	0.000739371	8.96144443	1.30E-06
NM_002526.4	NT5E	12.20300652	9.72E-06	0	0.000208888	-0.959614385	2.56E-07	14.9781744	6.99E-09
NM_004822.3	NTN1	-0.719162007	0.01537978	224.2456277	0.014967981	-0.942152595	0.006904518	975.5492723	0.001322673
NM_014840.2	NUAK1	19.34190001	0.016643463	431.1084998	0.000223785	-0.836406384	0.001475475	57.92923818	1.10E-06
NM_001352661.1	NUCB2	0	6.04E-05	7182117280	0.006929366	9.698707271	0.004870889	1481080748	0.000851971
NM_022731.5	NUCKS1	7.053422567	0.000177096	19889.3656	9.17E-05	7843.873492	0.006889336	1209.341489	5.14E-05
NM_006600.4	NUDC	37.45693708	0.008787567	-0.997885764	0.000641565	-0.98552642	0.003897716	-0.898755453	8.04E-07
XM_011515247.2	NUDCD3	0	8.43E-05	0	0.001091045	0	0.003202808	0	3.64E-05
NM_020772.3	NUFIP2	4.701295582	0.000382092	2.89808756	0.00228711	-0.938499998	0.006133392	-0.844650453	0.000439622
NM_015135.3	NUP205	4.168243161	0.006427656	-0.513988855	0.011544552	-0.666283104	0.000143157	0.412233841	0.003629625
XM_005256263.3	NUP93	14.00536963	0.000139332	12.54152965	0.005268357	-0.937915323	0.000121952	5.322505142	0.016281806
NM_005796.3	NUTF2	202.9615309	9.61E-05	5.628163193	0.000232507	0.396425015	0.000409732	5.0776232	0.000657798
NM_022463.5	NXN	3.57213367	0.017938757	3.904706159	0.004053492	5.008457565	0.001253443	1.862719606	0.000148069
NM_000274.4	OAT	1102763848	4.91E-07	11.55154601	0.004107519	1.4343493	1.48E-05	3.849903321	0.000662701
NM_002539.3	ODC1	23.41061378	1.26E-05	9.090150536	0.013804222	0	0.003653366	0	0.000946994
NM_007280.2	OIP5	43.24992291	0.004833177	1.785595629	0.01365331	0.929177376	0.002591401	4.122849755	0.018589846
NR_026757.2	OIP5-AS1	1.169037667	0.001741738	38.37988259	0.008004963	0.938570627	0.000211894	8.342545048	0.000163275
NM_001286353.2	OLFML3	-0.235177262	0.016147292	-0.323938004	5.59E-06	0.167773515	0.007714239	-0.108705266	6.90E-06
NM_020190.5	OLFML3	14.66645535	0.00138235	0	1.27E-07	0	3.07E-06	31.82918111	2.05E-06
NM_002556.3	OSBP	3.488310251	0.000942198	45.68663672	0.004666269	-0.836086456	0.002757014	2221.218242	0.000195707
NM_001323506.2	OSMR	16.18211178	0.020886741	1.858144476	3.12E-05	2.30001796	0.000611786	7.988892473	3.42E-06
XM_005248384.1	OSMR	24311129066	1.58E-06	-0.978077057	7.86E-06	-0.999854129	0.000220838	-0.543025965	2.52E-06
NM_001134693.2	OST4	11.75537839	8.60E-05	10.29102625	0.000610918	1.600535884	0.000177974	5.092254909	6.59E-05
NM_021227.4	OSTC	17.94988984	1.13E-05	2.040733703	0.000212451	0.924573528	2.50E-06	13.27583244	2.51E-08
NM_017670.2	OTUB1	9.279458169	0.00104701	-0.680790784	0.006046237	-0.151509427	0.001984043	-0.989016437	0.001266217
NM_001145373.2	OTUD1	-0.63791455	0.006306075	121.1252608	0.000135583	12.61530252	0.000831993	113.1707529	0.005635591
NR_110439.1	OTUD6B-AS1	4.011313985	0.009826527	1.660303281	0.00385454	1.022336979	0.004818018	0.942751213	0.000681783
NM_138348.6	OTULIN	1.685784192	0.004179708	1.556587695	0.000135244	1.831690579	0.004921198	-0.74028678	0.000301928
NM_005015.5	OXA1L	10.2048322	2.24E-05	12.7508741	0.007283908	-0.605636505	0.003389288	-0.156418395	0.000322573
NM_001198535.1	OXR1	32.81254864	0.002471836	0.577232927	3.49E-05	0.717478924	0.003383083	2.010040158	0.00093611
NM_005109.3	OXSR1	0.846757932	0.003672459	-0.995224085	0.018561005	-0.950359465	0.00118438	11.53464872	0.018606059
NM_001146289.1	P3H1	18.9934346	0.010948309	-0.409616513	0.012797289	-0.898645523	0.005262773	26.15887697	3.79E-05
NM_022356.4	P3H1	198.3916434	0.000525305	5.406515327	2.96E-06	-0.810073442	0.000984429	1.025503293	1.50E-08
NM_014262.5	P3H3	13.36865815	8.80E-05	0.934353144	1.45E-07	0.518913172	4.54E-06	1.539277723	2.96E-08
NM_006455.3	P3H4	24.25733732	9.82E-06	10.61316418	1.02E-06	0.561052343	8.36E-05	175.9456823	3.75E-07
NM_001017962.2	P4HA1	3.358821504	0.006744273	10.00505055	0.001150523	-0.250865557	0.002704068	64.77517061	0.000401701
NM_001017974.2	P4HA2	-0.468232706	0.002845423	3.251466366	0.000561607	1.106813123	0.000108871	9.205593645	1.29E-05
XM_005272118.4	P4HA2	118.3780178	0.000104572	1.036043956	8.37E-05	-0.703261245	6.48E-05	4003.880302	6.83E-05
NM_182904.5	P4HA3	755.9703883	5.13E-06	5.653462337	6.89E-06	1.312973228	2.56E-05	4.920110933	2.26E-07
NM_000918.4	P4HB	25.33580366	5.81E-06	1.042848078	0.002234023	-0.760250978	2.57E-05	1.661426422	8.52E-07
NM_006191.3	PA2G4	11.52317123	2.70E-05	445674577.1	0.018335041	224.6110919	0.002813164	0.81921419	0.000255615
NM_019088.4	PAF1	8.813316071	0.000572559	107.0412773	0.008947631	40.70468387	0.006606554	19.92434816	1.77E-05
NM_024516.4	PAGR1	4.142606868	0.004781093	-0.765157462	0.012284832	141.0629556	0.007529061	-0.864097964	0.000220934
NM_006452.3	PAICS	14.48125019	1.22E-05	0	0.001669948	23.06368689	4.03E-05	0	0.005101575
NM_016480.5	PAIP2	16.64601727	0.013333267	0	0.015217838	10.92366881	7.58E-05	124.2482683	0.028820654
NM_002577.4	PAK2	17.76290293	0.006766114	2.996835787	0.004297995	23.29120845	0.005678626	109.7248068	0.001642169
NM_001166110.2	PALLD	19.20493375	0.011285528	3.59822478	5.22E-06	1.297406096	2.44E-05	2.191470916	0.001510979
XM_005262866.2	PALLD	59.85011983	0.001255049	3.879880082	4.87E-05	3.648961101	0.000183503	11.16400592	9.07E-05
NM_015368.4	PANX1	0.820187157	0.007834687	3.295595496	0.003648922	27.5657839	0.001060994	64.17245225	6.54E-07
XM_006717129.3	PAPPA	59.22964947	0.003399658	2.133700321	0.00019515	-0.668639291	0.00389232	15.89453852	4.72E-05
NM_004670.4	PAPSS2	141.4563087	1.23E-06	6.707848235	8.13E-08	0.626874762	4.43E-06	4.994246934	7.15E-09
NM_001123377.1	PARK7	60.38311903	0.008635326	312.4842681	0.000345329	-0.926356856	0.000922421	104.2447998	2.40E-06
NM_015393.4	PARM1	87.98799878	0.000228189	106.3929293	0.019177952	0.581905348	2.06E-06	23.90411765	0.001226661
NM_001618.4	PARP1	8.686652901	6.16E-05	-0.761126329	0.010295115	-0.171580973	0.003244254	0.946733522	0.001826899
NM_006437.4	PARP4	2.746908152	0.003363171	0	0.005125952	-0.796098538	0.000377947	238.3908508	0.000106575
NM_018222.5	PARVA	25.23209194	2.66E-06	-0.031893911	1.25E-07	-0.543163178	0.002109357	0.309965794	2.41E-09
NM_006196.4	PCBP1	12.15369113	4.31E-05	0.208750276	0.010154006	0.364636188	0.001692785	23825.66907	0.000435758
NM_001128914.1	PCBP2	4.398677023	0.007355917	0	0.014460552	16.93158732	0.000914045	0	0.009429527
XM_006714239.3	PCDH18	34.52759424	0.003288206	1833.673522	0.000503601	2.344163873	0.000195377	0	1.43E-06
NR_046310.1	PCGF5	0	0.000285289	-0.616178558	9.99E-05	0.326496533	0.002345931	5.42168764	0.000252266
NM_001252053.1	PCMT1	3.773428781	0.014054344	2.566501428	0.009220895	0.937304035	0.000773729	391.4769505	0.000309888
NM_002593.4	PCOLCE	436.3800086	8.06E-05	14.81038886	5.09E-07	5.003948912	0.000365205	3.929824416	3.51E-07
NM_016297.4	PCYOX1	4.168174091	0.000358404	23.39513726	2.40E-07	45.7417555	0.000132469	12.11430546	1.26E-06
NM_014891.7	PDAP1	10.08350417	4.35E-05	8.507635363	0.00011836	1.475314801	0.000556433	-0.37955818	2.72E-06
NM_014456.5	PDCD4	4.47330611	0.002941425	4.26386953	0.007202043	13.66936074	0.004594257	-0.840109955	0.006606924
NM_004708.4	PDCD5	7.59497879	0.003942739	0.911686966	0.000166127	1.003739943	0.001527313	18.43076125	4.10E-06
NM_001002811.2	PDE4DIP	2.236544747	0.001853977	0.455598501	7.28E-05	1.092356593	5.35E-05	-0.420001163	3.06E-07
XM_005265743.1	PDGFRA	1.104162227	0.017112774	2.367890582	0.00072356	3.272116102	0.00287226	0	5.05E-06
XM_006714041.3	PDGFRA	53.32063624	0.006280293	3.53588532	0.000287388	-0.627019608	0.000647775	-0.413422197	0.000396923
XM_017029574.2	PDHA1	0.954799351	0.011586055	7.73080785	0.004876406	2.045458104	0.006576668	83.71122823	0.009836822
NM_005313.5	PDIA3	9.204753924	3.00E-06	50.44241756	0.00036974	0.296618875	8.26E-07	693.986603	1.85E-07
NM_004911.5	PDIA4	34.19482957	0.000558454	-0.438860649	2.16E-06	-0.09909235	0.001386555	18.45024756	4.45E-07
NM_005742.4	PDIA6	12.27236368	4.40E-06	0.058585326	7.00E-05	-0.532018687	9.47E-07	-0.130841837	2.35E-06
NM_001142386.3	PDK3	-0.687792092	0.000964709	2.344107029	0.008665723	2.262591859	0.001706203	7.949808082	1.67E-07
NM_020992.4	PDLIM1	12.83017324	5.44E-05	-0.190966985	0.000549265	0.063139613	0.004904436	4973401937	0.000227444
NM_001368120.1	PDLIM2	11.2418325	0.000367324	4.413056897	0.000352664	2.6612381	0.001330092	4.454004546	4.46E-05
NM_001114107.4	PDLIM3	19.58948196	0.005723433	4.289936113	0.000153416	0.934808482	0.000887892	16.65577918	1.02E-06
NM_003687.4	PDLIM4	2.286049924	0.003189909	45.80294819	3.67E-05	3.805598387	0.001150077	30.57724204	5.01E-06
NM_005451.5	PDLIM7	8960.414129	2.96E-06	0.748721174	1.07E-06	0.694686015	0.001773658	0.626960669	0.005892243
NM_016484.5	PDZD11	14.72020304	0.015711979	266.8182064	1.20E-05	6.24823916	0.00290528	75.54802231	0.000612804
NM_173791.5	PDZD8	0.918090859	0.003008541	4.407912286	0.001341952	-0.495652839	0.006971157	2.282640718	1.07E-06
NM_003768.5	PEA15	6.910253337	0.021275397	103.7899209	8.36E-07	0	0.000955506	7.451575825	5.42E-05
NM_002567.4	PEBP1	2.649390828	0.005905622	20.18515039	0.001114307	64.36974561	0.000449811	5.551408988	3.56E-06
NM_000442.5	PECAM1	-0.490421379	0.018188993	0.847450334	0.001809824	-0.671816021	1.40E-05	6.941069096	0.001172179
NM_020651.4	PELI1	0	1.55E-05	-0.999991259	0.005669611	-0.98270499	0.003977936	-0.993215535	0.00114531
XM_011532996.2	PELI1	-0.522205205	0.017816245	0.486820188	1.57E-05	-0.963895537	0.001539024	-0.624897648	0.008545056
NM_022121.5	PERP	-0.86167172	1.31E-06	0.324436153	0.007118469	0.508752392	0.000884922	0.027111492	1.10E-06
NM_014303.4	PES1	11.4593906	0.00672115	0.037490131	0.006799617	-0.601087029	0.007789399	-0.216581565	0.001229958
NM_001199319.1	PEX26	6.198056584	0.003654536	21.72467117	0.010732021	8.418211947	0.003668105	4.508089181	0.000580425
NM_001363619.1	PFKM	213.9095504	0.00034958	0.766713154	1.19E-05	0.721463917	0.00328973	2.759286956	7.18E-06
NM_005022.4	PFN1	38.38514622	8.05E-08	45.69492811	0.004352076	-0.948700106	4.11E-05	0	5.91E-06
NM_002628.5	PFN2	11.93088043	0.000253591	-0.88545089	2.92E-05	-0.954925252	3.23E-06	0.731706403	8.52E-06
NM_053024.4	PFN2	14.70788671	0.001450399	-0.835499829	7.88E-05	-0.905188456	7.60E-05	7.162446358	3.59E-06
NM_002629.4	PGAM1	6.097566913	0.000101827	-1	0.001962051	-0.994235325	3.33E-06	0	1.39E-05
NM_002631.4	PGD	29.73496683	0.000115773	42.36220319	0.008823466	7.915679818	0.00501171	62.38904863	0.002709638
NM_005023.4	PGGT1B	3.87871931	0.012266123	32.36130342	0.006269151	8.381952518	0.003393136	7.56528937	0.010633926
NM_012088.3	PGLS	7.307994521	0.001896289	0.818493165	0.000369731	2.568952149	0.007333092	-0.452254097	1.56E-05
NM_018290.4	PGM2	3.355619978	0.005551414	12.75293256	0.003570026	0.035991808	0.004938492	8.412797658	0.024578772
NM_001199919.2	PGM3	6.078920234	0.001410354	2.206384084	0.008963233	1.673370894	8.86E-06	6.336772483	2.15E-05
NM_001042371.3	PGP	5.843452534	0.004883148	3.664721023	0.008299506	2.995282942	0.006112503	8.790552823	0.001606312
NM_006667.5	PGRMC1	4.616417431	0.001440076	0	0.000832515	175.5506723	0.004611771	0	2.37E-07
NM_006320.6	PGRMC2	7.238558823	0.000180163	22.37624536	0.001739918	10.01077577	3.65E-05	18.22501544	1.66E-06
NM_024419.5	PGS1	0	1.63E-05	100.2582962	0.000161847	-0.575473173	0.000891176	1070.592965	3.73E-06
NM_002634.4	PHB	31.60316064	0.00448677	7.431006046	0.000274556	18.97131559	0.000173423	39.6867364	0.001373179
NM_001144831.2	PHB2	24.58295275	6.75E-07	24.64898692	0.016034912	2.072653265	0.000364798	10.51657183	1.03E-05
NM_004427.4	PHC2	29.70987014	3.74E-05	1.901153215	0.00521268	1.051119195	0.002676068	5.011482577	4.46E-07
XR_241509.4	PHC3	-1	4.55E-05	4.090834963	0.00028614	-0.538222875	0.000393837	12.64001931	0.004366881
NM_001002034.3	PHETA2	0.321809238	0.018995344	35.98712946	0.01486423	23.45359315	0.004951323	70.31022641	0.013427401
XM_011535648.3	PHF3	0.556172947	0.000978858	105.4712328	0.015765979	7.394364218	0.001921863	0	1.32E-06
NM_017934.7	PHIP	3.296791192	0.002384785	6.656690744	0.000191626	3.560848068	0.00052442	5.584574151	0.000131744
NM_003311.4	PHLDA2	21.63401572	0.004073699	0	0.000610583	0	0.004857714	0	8.55E-05
NM_003311.4	PHLDA2	21.63401572	0.004073699	12.49825524	0.000610583	0	0.004857714	13.97289595	8.55E-05
XM_011542713.2	PHLDB1	134.5848449	0.000424993	0.175011469	3.27E-05	1.13100179	0.005159983	27.81330731	0.005016373
NM_006214.4	PHYH	16.02625414	0.015993944	-0.14543057	0.002484519	0.606012732	4.60E-05	0.979016909	0.009843647
NM_006099.3	PIAS3	10.30489882	7.70E-05	0.201322397	9.57E-06	1.434963054	1.93E-05	12.53888918	7.66E-06
NM_022068.3	PIEZO2	10.4370853	0.007054653	2.803938147	0.014668222	0.603885742	0.000599308	0.430156947	0.027158904
XR_001741259.2	PIGG	15.74494856	0.004071188	12.08900357	0.005816272	1.798837161	0.001279665	0.467369825	0.01313726
NM_005482.3	PIGK	5.653310113	0.003269849	2.14267575	2.04E-05	-0.354688823	0.007181016	2.486429686	0.003509111
XR_001747907.2	PIK3C2A	-0.965361929	0.000147547	415.0495069	0.002446224	-0.841474551	1.49E-05	0	0.001604927
NM_005027.4	PIK3R2	27.35251052	0.01230707	0.616041629	0.00018138	2.551500033	0.007859794	0.466288576	0.002547189
NM_014602.3	PIK3R4	3.640789985	0.002675212	1.053433003	0.004222602	-0.177750592	0.008235275	21.7509897	0.000181845
NM_001001852.4	PIM3	-0.443168438	4.29E-05	0.864364339	0.000185726	0.982648692	0.004687677	10.90092286	0.000941676
NM_018710.3	PIP4P2	16.51351534	0.00477212	1.013181147	0.005970106	0.834663021	0.001789074	2.628653878	0.000997271
NM_001195733.2	PIP5K1C	29.17505367	0.009363437	7.085563745	0.006917445	1.660062281	0.007108884	7.898648806	9.14E-05
NM_001018109.3	PIR	88.41269905	0.000581652	1.174465126	0.012878823	0.212348344	0.007512379	2.594090707	0.000240323
NM_014889.4	PITRM1	45.78547088	0.00075549	0.454190117	0.000168924	-0.601583333	0.003631553	0.368163837	0.000303278
NM_001204398.1	PITX2	169.1988744	0.000100444	1.209486644	0.002550007	2.058660353	0.004418643	2.195240492	6.51E-06
NM_153426.2	PITX2	16.4010683	0.007231062	-0.255029417	0.000912711	-0.392860162	0.002381782	1.50465812	3.97E-05
NM_153427.2	PITX2	45.92102086	0.001505246	1.238054744	0.000680513	0.948981199	0.001472187	4.771463167	4.73E-06
XM_024454090.1	PITX2	0	6.03E-06	0.247514326	0.000363229	-0.427698014	0.00619166	1.58697745	8.85E-06
NM_014819.5	PJA2	1.945119611	0.001218735	42.06928549	0.006790629	6.093811082	0.001856004	2.188003396	0.006130653
NM_001206797.2	PKM	8.467901538	0.001375515	2.643420243	4.69E-05	0.901615681	2.64E-07	2.299344783	6.57E-06
NM_002654.6	PKM	-0.958866954	1.91E-07	0.876657295	9.19E-05	0.134863061	0.000223679	0.891683991	0.000725117
NM_030821.5	PLA2G12A	1.776800543	0.004373969	13.15059089	0.002313928	-0.86841647	0.000960726	-0.475193032	0.000484414
NM_007069.3	PLAAT3	-0.840998311	0.000111763	-0.414537834	0.002636877	-0.192773991	6.38E-05	3.066284297	0.000320158
NM_002661.5	PLCG2	-0.998867513	6.75E-09	0.30135651	4.36E-06	2.513328324	0.000403133	-0.330827042	2.36E-06
XM_005250983.2	PLEC	4538228575	8.42E-07	1.246525737	0.002912975	4.932773109	8.59E-06	2847.665131	1.24E-05
NM_024613.4	PLEKHF2	0.74453293	0.010115665	-0.791659373	1.61E-05	1.061712763	0.001528692	-0.789040445	1.95E-05
XM_011536625.3	PLEKHG3	-0.530715677	0.001384792	0.350978582	0.003496502	-0.315007006	0.003384044	3.583472408	0.01003301
NM_018049.3	PLEKHJ1	15.8612683	0.000954426	1.696413038	0.008914483	1.117689947	0.003359185	-0.143696336	4.70E-05
NM_005817.5	PLIN3	6.231371435	0.000161716	180.9362285	1.06E-05	-0.554686243	0.003644119	9.279474903	9.31E-08
NM_001013706.3	PLIN5	-0.503483515	0.016789403	18.15063821	0.001805609	-0.999665684	1.68E-05	88.1945314	0.009998681
NM_000302.4	PLOD1	13.12114362	9.88E-05	2.203652032	1.07E-06	0.597191611	0.000169418	12.51110221	1.10E-07
NM_001084.5	PLOD3	30.58916241	5.58E-05	4.215375167	7.42E-06	7.387764939	1.35E-05	0.484097166	3.55E-07
NM_002668.3	PLP2	9.786183176	2.63E-05	1.23688764	0.004654553	-0.539031107	4.36E-06	1.813397846	0.01611457
NM_003711.4	PLPP1	57.43015802	2.35E-05	-0.995908485	0.000140515	-0.966181019	0.003334541	0.471858303	0.000869283
NM_001201576.2	PLSCR3	8.637844973	0.020472616	1.216121806	0.001322275	1.469521872	0.005324804	0.426760863	0.000445956
NM_001201576.2	PLSCR3	8.637844973	0.020472616	-0.832840944	0.001322275	-0.739389356	0.005324804	-0.634646912	0.000445956
NM_020353.3	PLSCR4	0	7.62E-06	-0.727512509	0.008117346	10.88894116	0.005289032	-0.841055504	3.88E-06
XM_011512592.1	PLXND1	36.48190356	0.004564595	0	0.000352786	4.883047989	0.000214072	0	0.01181114
NM_000303.3	PMM2	18.81804387	0.01662985	2530.605519	0.000261037	6804.998193	0.003848501	0	4.15E-06
XM_006716181.4	PMPCB	5.777284425	0.004473665	-0.848888755	0.008675325	-0.912461614	0.007920539	4.175462987	5.06E-05
NR_136326.2	PNISR	7.474441907	0.018097579	0.242693421	0.002140627	4.60105233	0.00076135	0.951349322	0.00029095
NM_153703.5	PODN	73.324945	0.001904627	-1	0.003369959	-0.897749259	0.001282861	85.64279117	4.52E-05
NM_015352.2	POFUT1	10.18517023	1.67E-05	-0.998352899	8.26E-06	-0.815838183	4.81E-05	16.23820849	5.40E-07
XM_017028306.2	POFUT2	11.04872097	0.015713833	1.277844996	8.38E-05	-0.595406757	0.006137052	0.38770251	0.000118829
NM_153705.5	POGLUT3	25.92883139	6.76E-05	1.062004815	0.006638556	-0.983695183	0.001661081	3.350280013	5.53E-06
NM_015584.5	POLDIP2	12.73171213	1.34E-05	1.30946814	0.000897911	-0.753454001	0.000910113	1.031660777	5.70E-05
NM_006231.4	POLE	9.206957881	0.010473493	1.852223205	0.001325497	0.367169266	0.002290654	6.766768695	0.000963348
NM_199420.4	POLQ	53.22030819	0.001835951	5.817888543	0.007005451	-0.644075094	0.000953503	0.786821037	0.000677701
NM_015425.6	POLR1A	8.373269427	0.001205641	1.400662571	0.002048403	-0.789364329	1.35E-05	1.736139134	0.000125364
NM_022490.4	POLR1E	10.7158582	0.001147627	153.1814931	0.005133462	17.93381159	0.007080043	64.94600976	0.000279187
NM_000937.5	POLR2A	7.191421027	0.004493763	0	0.010384595	715.5299373	0.004293909	95.48662018	1.45E-07
NM_000937.5	POLR2A	7.191421027	0.004493763	409.1999107	0.010384595	283.0876482	0.004293909	59.58004418	1.45E-07
NM_000938.3	POLR2B	7.134810173	0.001505994	158.2303271	0.003893171	26.21745707	0.00158598	180.6026096	0.000178184
NM_032940.3	POLR2C	5.587380965	0.000981002	162.7518896	0.003582539	10.5970849	0.00315045	37.79889677	5.40E-06
NM_002695.4	POLR2E	57.32061094	0.002942389	-0.255023356	0.001599525	-0.841593656	0.0030427	6.919178029	0.000413142
XM_011528070.3	POLR2E	16.28856688	0.001154977	0	0.000352522	3.458546677	0.005361197	0	0.006738583
NM_002696.3	POLR2G	15.27473891	0.00019238	0	0.004460667	-1	0.002210148	0	5.09E-07
NM_021128.5	POLR2L	38.34215589	1.05E-05	0	1.70E-05	23.79026903	0.004751653	63652560.66	5.45E-07
NM_015532.5	POLR2M	3.676654463	0.003192937	20.29613495	0.010992999	1.172305978	0.004824228	10.52568537	0.000837258
NM_007055.4	POLR3A	4.532527541	0.001339429	1.851833175	0.001687675	-0.519294951	0.000103941	0.588881668	0.000344476
NM_001722.3	POLR3D	3.809692676	0.002374631	2.631802036	0.002708451	1.428518889	0.002009918	1.051464958	1.91E-05
NM_006467.3	POLR3G	1492.25111	5.96E-05	0	0.017151057	1.60986685	0.004551605	24.31874245	0.016181476
NM_015932.6	POMP	16.61935209	2.67E-05	1.718918501	0.000316442	0.020787477	0.001899056	2.596319266	4.16E-07
NM_006627.3	POP4	7.177289672	0.006595823	0	0.000713699	30.3680272	0.007549914	0	3.01E-05
NM_005837.3	POP7	4.095370649	0.010663216	0	0.003879815	14.4319215	0.00814747	0	0.000748241
NM_001135936.2	POSTN	41.86418369	0.007613836	385.1824678	4.62E-07	0	0.001229115	237.9965664	9.16E-07
NM_001286665.2	POSTN	192.9751327	0.000937713	-0.360885286	0.000290677	-0.637695991	6.36E-05	1.57594571	2.45E-06
XM_024446809.1	PPIA	1.624388793	0.000953953	-0.885250201	0.005775116	-0.627760016	3.29E-06	12.53188137	0.000263274
NM_000942.4	PPIB	15.01288038	2.49E-06	5035.878455	0.000547424	-0.914947509	3.54E-05	86960.72786	4.30E-07
NM_000943.5	PPIC	19.94949866	2.64E-05	5333.945356	5.31E-06	-0.913002496	0.001615016	79432.34082	3.35E-06
NM_021003.5	PPM1A	-0.09306151	0.018215772	-0.639065175	0.002334435	-0.597887818	0.005677589	0.349619428	0.001240149
NM_177983.3	PPM1G	15.50650342	7.92E-06	-0.663270301	0.010565816	-0.882886138	0.000241015	0.617756875	0.005385912
NM_002708.4	PPP1CA	6.73709106	0.000373755	0.977650438	0.004856511	0.472794467	0.001641415	0.982209796	0.00083826
NM_138689.3	PPP1R14B	0.601085045	0.00472757	204.4350554	5.94E-05	1.978261904	2.31E-06	430.041382	0.000658537
NR_135087.1	PPP1R14B-AS1	0.108304009	0.017896074	0.735242819	4.45E-05	0.803891323	0.004003501	2.044217713	0.006815893
NM_032833.4	PPP1R15B	2.060667549	0.001392746	0.608548754	5.37E-05	0.708461341	0.000475075	-0.018176516	0.003233598
NM_001009552.2	PPP2CB	2.546973995	0.002228175	3.552987843	3.79E-06	0.875063998	0.002792285	9.242734705	1.35E-06
NM_014225.6	PPP2R1A	9.977402297	0.005291589	-0.084435424	0.000162661	-0.053044913	0.000111409	0.412440487	0.000294889
NM_000945.4	PPP3R1	6.530845949	0.000389924	525.3818667	0.011382996	3.262026428	0.002297417	1111.757866	0.00013579
NM_002721.5	PPP6C	1516.41277	7.83E-06	8.131664362	0.016502644	2.456238568	0.000166991	11.21240347	0.002068813
NM_007213.3	PRAF2	65.93451623	3.48E-05	7.011103953	8.17E-06	1.296527284	5.07E-05	7.154330976	8.21E-06
NM_181697.3	PRDX1	251.4115472	0.000807939	5.119931364	4.67E-06	1.203395584	1.31E-06	2.662765335	8.43E-07
NM_005809.6	PRDX2	11.19892901	2.56E-05	3.97271448	0.003419626	0.114566116	0.000323379	6.17933759	5.26E-06
NM_006406.2	PRDX4	8.336708009	8.19E-05	9.47361631	0.000542757	15.52674845	5.03E-06	11843.4099	3.33E-08
NM_013237.4	PRELID1	7.399832289	0.000452575	22.02113181	0.004331265	0.324571247	8.25E-05	6.974651358	7.70E-05
NM_002726.5	PREP	9.233993552	0.000399944	-0.737961889	0.000398911	-0.979608254	0.005762288	0	0.000114962
NM_001276290.1	PRKAR1A	2.71294861	0.012707452	-0.920057007	2.11E-06	10.30200133	2.71E-05	-0.939272924	0.00655191
XM_011524984.3	PRKAR1A	-0.984079699	2.41E-05	-0.824837137	0.012310275	27.68652884	0.001672429	-0.839232269	0.016538803
NM_002743.3	PRKCSH	149.8731511	0.000700155	0.292870193	0.004003499	0.170094273	0.001673931	12.82134495	0.005130778
NM_006904.7	PRKDC	6.547264676	0.010725401	4.734116015	0.010541288	1.768006317	0.001155252	0.872305221	0.000192799
NM_198318.4	PRMT1	20.02750014	1.39E-05	-0.869814619	9.64E-05	23.959685	9.63E-05	-0.982624385	0.001215866
NM_018137.3	PRMT6	8.946296005	0.00364549	-0.938617379	0.000965597	17.33746793	0.003397826	-0.383764748	0.002463602
NM_006404.5	PROCR	22.08864593	0.000111022	-0.339090613	0.000154257	-0.839958613	0.001307752	-0.405995178	1.93E-06
XM_005268237.3	PRORP	23.0143379	0.005671106	2.598981687	0.016557005	-0.76357942	0.005349226	1.40944727	5.99E-05
NM_000313.4	PROS1	13.68835126	0.009663267	1.112293359	0.004564996	0.24905753	0.001329447	4.110007051	0.029601375
NM_014502.5	PRPF19	25.25683038	7.93E-06	-0.71106816	0.005615815	3.029062216	0.001237734	15.48940466	0.001588676
XM_011511447.3	PRPF40A	1.497550769	0.010604299	71.95780582	0.007912889	4.688171279	0.003041706	7.37855516	0.000159913
NM_012469.4	PRPF6	2.963245738	0.00131307	1033.358466	0.003709091	-0.584383689	0.007350191	614.8955167	0.000223073
NM_006445.4	PRPF8	6.113933681	0.002994718	109.1920167	0.008430074	156.0309921	0.000191616	3872.25313	0.000280199
NM_006445.4	PRPF8	6.113933681	0.002994718	7.166252623	0.008430074	-0.836373537	0.000191616	28.89632768	0.000280199
XM_011543453.3	PRR16	15.58690997	0.0166065	0	5.06E-05	52.25655547	0.000829279	0	0.000100546
XM_011543454.2	PRR16	0	2.69E-05	0	0.000259211	0	0.000875773	116.7390655	0.000310546
XR_001742093.1	PRR16	85.80928575	0.000675556	1.488766347	7.18E-05	9.182285273	0.000381814	19.89051876	5.02E-05
NM_130809.5	PRRC1	12.04451882	7.91E-06	2.250744451	6.30E-05	23.03980691	0.004020045	3.667516999	1.80E-05
NM_006902.5	PRRX1	145.7258285	5.54E-05	-0.647936818	1.04E-06	-0.915474778	0.002669907	-0.680914491	1.25E-07
NM_003619.4	PRSS12	67.49531136	0.000746528	2.409945536	0.000110716	-0.631679359	0.000969542	0.441004758	3.07E-07
XM_005263318.4	PRSS12	0	1.30E-05	5.995796357	0.000110678	0.839174374	0.002390254	4.119941459	7.92E-06
NM_007173.6	PRSS23	5.805896881	0.005445801	6.090872387	0.000922536	6.015114355	6.68E-06	8.349012645	2.58E-05
NM_001042465.3	PSAP	0.50710989	0.004753911	1.630963297	0.000228433	0.2630239	0.004009882	7.736088329	3.10E-05
NM_015310.4	PSD3	31.9559579	0.004318257	-0.453639336	0.000931915	-0.797879965	0.000220947	22.91080286	2.05E-05
NM_206909.3	PSD3	725.4831755	3.21E-05	6.150843275	0.00439596	-0.534787848	0.006963763	1.146098515	6.58E-07
NM_002786.3	PSMA1	8.563144718	0.000305149	539.2769173	0.000585099	8.203488585	0.000696592	2963.13641	2.73E-05
NM_002790.4	PSMA5	8.24369763	0.000702811	4.872295152	0.001110901	0.272650262	3.32E-05	2.080159793	3.52E-07
NM_002792.4	PSMA7	9.650487952	0.000176076	0.41947961	0.011760376	0.626171975	0.001631786	-0.121698989	3.30E-08
NM_002793.4	PSMB1	6.022039074	0.00530318	0.873082795	0.014657387	-0.753859786	0.000853422	-0.394271941	3.69E-08
NM_002794.5	PSMB2	11.02923648	0.00125886	1.736244256	0.003976607	1.603744066	0.000210533	2.15732461	0.000563481
NM_002795.4	PSMB3	4.463430457	0.009864342	6.870937055	0.006259379	-0.592910977	0.001955755	6.900128128	8.00E-06
NM_002795.4	PSMB3	4.463430457	0.009864342	0.327094372	0.006259379	-0.470045821	0.001955755	0.020056153	8.00E-06
NM_002796.3	PSMB4	9.006948303	0.000183352	0.715959253	0.006924013	-0.074886741	0.003137745	4.36524888	1.49E-06
NM_002797.5	PSMB5	14.14916237	7.87E-05	0.355348266	5.69E-06	-0.445007851	1.20E-05	2.755613349	1.31E-07
NM_002798.3	PSMB6	6.812853814	0.000837142	-0.95112396	0.005157141	-0.756891492	0.000523238	-0.236296821	5.76E-07
NM_002799.4	PSMB7	19.18685512	6.19E-06	-0.680942891	0.007274316	-0.985434454	0.001430827	-0.983642163	1.41E-07
NM_001330212.1	PSMC1	4.824246855	0.00314205	1.960215838	0.004006828	0.77484293	0.007885122	-0.110385592	7.27E-06
NM_002803.4	PSMC2	7.311110623	0.001460382	7.836872516	0.005778189	0.58523824	0.004514367	4.546166289	0.000300613
NM_002804.4	PSMC3	7.832568118	0.00076551	-0.908734277	0.000548819	-0.997578653	0.00016192	4.24766391	4.41E-06
NM_006503.4	PSMC4	24.5112258	0.002731914	0.647798046	0.00067041	1.110102196	0.003704299	-0.244663895	0.000118961
NM_006503.4	PSMC4	24.5112258	0.002731914	43.33857568	0.00067041	32.89564476	0.003704299	3.322875294	0.000118961
NM_002805.6	PSMC5	26.96176019	0.008052402	1.93901129	0.001243827	2.91132135	0.001352104	0.936130858	4.22E-07
NM_002807.4	PSMD1	11.6603187	0.010485801	5.391131589	2.40E-05	-0.883953349	0.00010413	-0.859824759	2.66E-05
NM_002817.4	PSMD13	7.923368225	0.000519718	1.384321181	0.00044919	1.304843697	0.000165794	2.125597089	1.14E-07
NM_005805.6	PSMD14	7.912627874	0.00063363	4.263192538	8.79E-05	1.107544113	0.000182054	1.223363719	2.63E-06
NM_002808.5	PSMD2	6.657626384	8.55E-05	2.81287776	8.87E-05	0.831832135	2.25E-05	3.359822798	0.000170738
NM_002809.4	PSMD3	9.700005901	5.79E-05	3.86964757	0.000722611	-0.516183712	0.000918036	10.14507469	0.000450253
NM_002810.3	PSMD4	3.860229344	0.005354979	3.155866763	0.000875073	2.755821574	0.003495339	0.742748778	3.17E-07
NM_005047.4	PSMD5	9.98747828	8.77E-05	18.84154591	0.004586209	9.660796833	0.001526628	19.46684731	0.001635696
NM_002811.5	PSMD7	4.226805683	0.003950845	2.192227568	0.004948696	0.883855461	0.001551439	1.901762404	9.46E-06
NM_002812.4	PSMD8	6.260995916	0.000624007	2.486684	0.00028891	0.761949995	0.000398939	20.546049	2.02E-05
NM_005789.4	PSME3	45.50600806	7.34E-05	1.948480557	0.00046112	0.524489302	8.55E-05	5.757903436	0.002461095
NM_006814.5	PSMF1	15.84437311	0.000158868	1.425573385	0.020324798	1.661633232	0.005423213	15.67284498	0.000317093
NM_002819.5	PTBP1	24.12957015	0.000875393	0.462529737	0.000529364	0.227361001	0.000322896	-0.120906719	0.002875453
NM_014754.3	PTDSS1	17.4730132	2.12E-05	48.97381908	0.006052624	-0.511046983	0.000113465	2.022491599	0.0004057
NM_000314.8	PTEN	4.2964992	0.001031123	58.2371096	0.000975638	47.71089422	0.000524218	119.1908017	0.013976815
NM_001304717.5	PTEN	4.2964992	0.001031123	20.12543699	0.000975638	67.78256899	0.000524218	95.00196552	0.013976815
NM_000956.4	PTGER2	39.82529234	9.57E-07	2.380547	0.01715194	0.957258489	0.000771037	0.93255972	4.25E-08
NM_000958.3	PTGER4	14.9910368	0.002688741	0.912275434	4.59E-05	0.01452995	0.002945169	4.10535388	0.004154519
NM_004878.5	PTGES	-0.937336175	7.89E-08	0.465165026	0.000939987	-0.673838349	0.001672827	0.374238432	0.000744091
XM_017001874.1	PTGFRN	-0.915152202	0.00108138	0.492513499	1.56E-05	-0.598699681	0.004144337	-0.375569215	0.000121077
XM_011518876.2	PTGS1	18.20034669	0.01566754	-0.552530687	0.000100288	23.39916749	0.001998777	0.946988905	0.009602954
NM_005401.5	PTPN14	0.897199333	0.006616494	-0.039521143	3.66E-08	-0.016529914	0.005574736	-0.361985711	1.03E-06
NM_002830.4	PTPN4	0.262933496	0.002451868	0	0.021082277	-0.699786662	0.000347382	5.626334067	0.000376132
XM_011528158.2	PTPRS	0	0.002842023	0.522968233	0.001070806	0.243187555	0.002258992	0.045871719	0.000943575
NM_016077.4	PTRH2	26.03956581	0.002852212	3.218362061	0.005721287	2.915756993	0.007626784	6.595968493	0.002898004
NM_004339.4	PTTG1IP	7.811004614	3.23E-05	2.196338607	0.000102474	0.509472784	0.000377931	1.016509006	4.12E-07
NM_002852.4	PTX3	139.5907373	0.000125279	1.169554261	0.005884818	2.667084643	8.01E-09	0.921322669	1.23E-09
NM_014878.5	PUM3	8.736096139	0.000377302	176.3354391	0.000990406	8.984704013	0.001994984	229.0756226	0.005305137
NM_005859.5	PURA	0.201967414	0.000641823	4.257019357	1.22E-05	-0.278817851	0.008182709	3.326906408	0.002325245
NM_007062.3	PWP1	12.08539522	0.011964282	7.659904556	0.000251535	6.162361679	0.000739377	7.173395924	0.000296731
NM_183373.3	PXDC1	3.38581152	0.002875102	0.169435632	0.000461537	-0.552407185	0.007828432	-0.124392437	0.00010507
NM_012293.3	PXDN	44.81097868	0.016992095	5.439225846	2.43E-07	1.607846175	0.002992651	0.655584711	3.94E-06
NM_001282279.2	PYCR1	30359.22094	3.98E-07	47.54084266	0.003295587	2.720352168	2.22E-05	18.48944715	8.60E-06
NM_006907.4	PYCR1	761.7333066	0.000148647	41.26691668	0.002015235	1.625298678	0.000249475	223.3511227	0.017457806
XM_005256381.2	PYCR1	141.8647347	3.82E-05	0	1.14E-05	29.79818833	0.001224498	0	0.001502709
NM_002862.4	PYGB	3.697534922	0.017822988	8944.104296	1.05E-05	12.48835593	0.001440448	0	1.98E-06
NM_005051.3	QARS1	5.755182499	0.000801847	1002.336968	0.007808766	29.20232674	0.001571866	0	0.000691023
NM_000320.3	QDPR	36.03799491	0.001735241	7.59490265	0.010760377	1.244769106	0.001701618	7.550818526	0.000140812
NM_001004128.2	QSOX1	6.296071642	0.0010764	2.067948171	2.27E-05	0.762592546	4.99E-05	1.790414466	1.56E-07
NM_002826.5	QSOX1	1.867208561	0.017941986	4.195564295	2.43E-05	4.353761057	0.00072041	7.850431789	3.92E-08
NM_181701.4	QSOX2	21.51312896	4.10E-05	0.256293654	0.00540117	0.632746456	0.000113182	1.174460953	3.68E-05
XM_017003719.1	R3HDM1	0	9.88E-05	2.514952983	0.000287788	1.126430699	0.000697924	0.539622515	0.009411282
NM_016131.5	RAB10	3.583898628	0.001070024	1.705990219	0.00046549	-0.275336871	0.001812946	0.598391238	3.48E-06
NM_004663.5	RAB11A	1.826932655	0.003265432	-0.559888666	0.00020414	1.523961764	0.004954593	-0.146148139	0.00151348
NM_004218.4	RAB11B	12.24759812	9.81E-05	48.34356052	0.001207312	-0.845538507	0.003942245	23.56608995	0.004554161
NM_001371272.1	RAB11FIP5	3.658932298	0.0114746	5.310060296	0.000105718	10.99477317	0.000113388	20.81022546	2.53E-06
NM_015470.3	RAB11FIP5	1.134914771	0.009117545	3.326077239	0.000621499	1.660835394	0.001004356	-0.778098841	2.15E-05
NM_001025300.2	RAB12	0.864399272	0.010597265	45.72691713	0.003189567	-0.088832774	0.000108264	5.774605416	0.001884777
NM_016322.4	RAB14	4.112218933	0.000263527	0	0.005755766	0	0.003417959	0	6.82E-05
NM_004161.5	RAB1A	7.953723208	5.47E-05	1129.388187	0.004080388	11.86402308	0.001186474	31.25947294	6.05E-07
NM_030981.3	RAB1B	14.12274574	1.65E-05	-0.520769727	0.000502666	1.879807339	0.003799652	-0.089986211	3.16E-06
NM_014999.4	RAB21	0.426677942	0.000586973	0.02086421	0.005332581	0.022836935	0.001254649	0.294318968	0.0004321
NM_001144942.2	RAB34	7219108752	0.000210081	703.6583454	0.00018015	-0.753932308	0.001677298	421.4876446	0.000118745
NM_001144943.1	RAB34	15.86623565	0.0186787	1.218968057	2.25E-05	-0.463153794	0.001445604	3.847026388	0.025727525
NM_002867.4	RAB3B	20.26206989	0.000299289	7.347803937	3.15E-06	0.788500888	0.000415458	2.227772658	2.80E-06
NM_012233.3	RAB3GAP1	4.044985401	0.007274029	1.997860617	0.000278979	-0.695951839	0.005889548	1.644114324	0.000174917
NM_012414.4	RAB3GAP2	2.334822615	0.001161623	6.321824126	0.004463374	-0.729685431	0.003833559	0.469370637	0.000168149
NM_004162.5	RAB5A	5.007272278	0.00485422	1.530263188	0.000349998	-0.000457567	0.006296293	1.714711654	1.78E-06
NM_004583.4	RAB5C	16.23561882	3.06E-06	5.33910125	0.005446405	22.95030278	0.004644455	7.048986061	5.65E-05
NM_198896.2	RAB6A	2.399696063	0.004492469	91.969284	0.00628877	6.158497379	0.00595669	11.83781527	0.001292569
NM_004637.6	RAB7A	6.121917497	0.000204678	788.5409229	0.000345857	0	0.00129265	0	0.000136313
NM_005370.5	RAB8A	6.820240888	0.000361796	7.007138359	0.005232056	0.714929312	0.000261731	4.066562662	7.84E-05
NM_006423.3	RABAC1	12.077982	4.55E-05	1.614078785	2.95E-05	-0.001492042	0.00037007	10.13283907	1.46E-06
NM_001174152.1	RABEPK	0	6.08E-06	137.8861192	0.00135605	2.047690313	0.003534506	8.833473005	0.00181451
NM_006908.5	RAC1	7.829335352	0.0001719	23.81905238	0.003959159	3.209694619	0.000809764	7.274408957	0.010911451
NM_002872.5	RAC2	87.70510582	0.000229164	3.357969674	0.002537426	-0.234955732	0.000918304	5.714490208	2.17E-06
NM_002874.5	RAD23B	2.447941962	0.0009606	3.618376741	3.65E-05	0.329746479	0.000201483	1.186510514	0.000141899
NM_005732.4	RAD50	2.500716038	0.000801461	1195.019892	0.000438313	-0.692762894	0.008054082	0	0.000828001
NM_006788.4	RALBP1	2.09435201	0.001775483	50.50467786	0.000429833	-0.984689855	0.003228902	20.55610627	0.00030235
NR_024461.1	RAMP2-AS1	-0.591447236	0.01525492	3.409102049	0.006517078	0.653656892	0.002810534	33.3918228	0.006082346
NM_006325.5	RAN	-0.092307314	0.002291296	-0.180274914	0.012291019	2.624531947	9.04E-05	2.417611733	0.024853597
XM_017019772.1	RAN	54.37359228	0.014964424	0.185994532	0.002653056	1.283718245	8.34E-07	1.114923667	3.72E-06
NM_021033.7	RAP2A	3.775306868	0.002428796	0	0.002000072	101.4184747	0.002252447	0	0.000374563
NM_002887.4	RARS1	5.230056028	0.005640068	3.76406714	5.38E-06	1.322818438	7.46E-05	22.45017889	1.69E-06
XM_017009682.2	RASGRF2	13.08228144	0.008843349	2644712.495	0.00022836	951148.6802	4.76E-05	1288565.501	6.99E-06
NM_033315.4	RASL10B	0	1.47E-06	2.731260949	0.020276618	0.818077201	0.000457712	6.932219771	0.007634826
XM_011529138.1	RBCK1	515.9664385	0.001091585	4.612660058	3.66E-05	0.489881175	0.000301262	6.427687946	0.000237246
NM_013286.5	RBM15B	3.572247024	0.001238638	43.4410772	0.003923582	-0.474780715	0.007816422	15.87120405	0.000533772
NM_006743.5	RBM3	17.38938804	1.28E-06	0.559152031	0.001696433	1.63076393	0.000945087	0.729099998	9.36E-08
XR_001754439.2	RBM39	0.112477529	0.000536746	0.133109005	1.44E-05	1.052254499	0.000740212	0.968665311	0.000240509
NM_002896.3	RBM4	3.144300494	0.003355006	-0.48226852	0.006731889	2.348401431	0.004278912	-0.30787991	0.000631592
NM_001008712.2	RBPMS	0	1.87E-06	0.477580493	2.31E-05	1.196354955	0.000189522	0.937133465	0.001529603
NM_030798.5	RCC1L	7.003529464	0.001174973	0.473740619	0.000285858	1.818775199	0.007692153	0.034438983	0.000456391
NM_002901.3	RCN1	50.84702988	1.12E-07	2.970829297	6.13E-06	2.603652579	5.19E-06	1.114060016	1.98E-08
NM_002902.3	RCN2	6.628587888	0.000252603	2.716390486	2.52E-05	3.307914133	0.000511129	34.1957791	0.000428527
NM_020650.3	RCN3	80.78240518	4.17E-07	8.475886328	1.01E-07	2.837019045	9.94E-07	3.669426932	1.86E-08
NM_172037.5	RDH10	-0.407452943	0.001573405	2.604586236	0.009949427	0.627821837	0.000426867	2.714892478	0.003384295
NM_016026.4	RDH11	22.46173544	3.01E-06	12.39755597	5.39E-06	-0.6084553	0.002045201	-0.902381968	5.52E-07
NM_002906.3	RDX	5.342681681	0.000574286	-0.022576533	1.54E-05	1.270530614	0.00173491	1.077982507	2.93E-05
NM_001001330.3	REEP3	3.512079463	0.001253728	2.053948433	8.99E-07	0.941117803	0.003129086	0.111659211	0.001691432
NM_005669.5	REEP5	3.937502306	0.000802043	8.92575485	1.55E-05	3.721216967	0.001213969	0	2.42E-05
NM_001085400.2	RELL1	-0.180233953	0.001681739	4.615931983	0.000593199	0.298463712	0.001229141	0.854554222	0.000534615
NM_007033.5	RER1	5.904060976	0.000634978	-0.953320955	1.47E-05	0	0.000186149	-0.886213588	1.52E-07
NM_001042682.2	RERE	166.4780984	1.42E-05	5.995455055	0.017717129	2.236156427	0.000132437	1.676073309	0.000730404
NM_017750.4	RETSAT	6.298089688	0.000399204	0.493360122	0.000130874	0.606193173	4.39E-06	2.303617208	1.64E-07
NM_015523.4	REXO2	4.015678875	0.005207584	10.83935614	7.70E-05	32.76090728	2.34E-05	-0.559203903	1.48E-08
NM_014059.3	RGCC	-0.954320108	0.000132739	0	5.62E-07	18.75521066	0.001225522	0.439008069	0.000120448
XR_001749538.1	RGCC	-0.968824141	1.24E-06	-0.994903834	3.22E-05	-0.900412436	8.87E-06	-0.975050299	0.002261264
NM_005613.5	RGS4	68.58009357	0.000249592	1.099882803	1.14E-06	0.708955522	0.001301123	2.125263447	9.96E-06
XM_006720921.1	RHBDF1	796.6832979	9.19E-05	3.764456359	0.002612027	2.330311297	0.001327815	368.5096824	2.90E-06
NM_005614.4	RHEB	8.689077921	0.000716945	3.196789867	0.000766527	10.79685276	0.007094478	5.435279136	0.000108947
NM_001313944.2	RHOA	0	0.002264865	0.988212568	0.013229324	2.878169416	0.00070307	8.309526698	0.002383452
NM_001664.4	RHOA	8.202332226	3.25E-05	2.876179268	0.000299941	0.841914275	0.000359795	30.70070014	0.000254032
NM_014899.4	RHOBTB3	10.92499501	6.75E-06	1.514905174	0.000414824	0.401029541	0.007270943	7.468411319	1.70E-08
NM_175744.4	RHOC	4.521734454	0.005359238	7.229041497	0.000428419	2.727375619	0.001200196	4.644801161	2.19E-07
NM_001665.4	RHOG	21.18057165	0.003266755	4.34799127	1.83E-05	-0.12605427	0.002232399	-0.519716122	0.009791271
NM_012249.4	RHOQ	16.57580826	0.000201351	13.01745109	0.001854945	-0.872065406	7.56E-05	2.651081924	0.001139383
XM_011532728.2	RHOQ	12.07763957	0.000475614	12314.46335	0.004213546	4.141614929	0.00020345	238.1267123	9.79E-06
NM_021205.6	RHOU	-0.361935089	0.000536006	19.29789469	0.001613248	17.33160646	0.000341458	5327.767571	0.005259429
NM_021205.6	RHOU	-0.361935089	0.000536006	75.15753194	0.001613248	6.395888133	0.000341458	0	0.005259429
NM_005836.3	RIDA	18.41054231	0.004871975	101.8001696	0.003265673	8.287001288	0.001611487	0	0.00014707
NM_016033.3	RMDN1	34.21799444	0.002211165	-0.021580861	0.001548372	2.906318669	0.005083555	0.125098409	0.001778264
NM_022780.4	RMND5A	0.089830537	0.00097565	94.52804478	0.001261882	44296231.63	4.26E-05	1123.982053	1.51E-05
NR_002715.1	RN7SL1	-0.999789507	2.52E-08	1.917808604	0.002582064	0.202671388	1.83E-05	1.876944387	0.00561168
NR_027260.1	RN7SL2	-0.999752782	6.91E-09	0.680242467	0.00095282	0.761144232	1.77E-05	3.163335528	0.018066312
NM_018683.4	RNF114	5.439741625	0.001181557	2.333622091	0.004122045	2.518596209	0.007973087	0.887107471	5.23E-05
NM_017831.4	RNF125	-0.654802983	0.005753431	3097.72353	3.07E-05	30.04951676	4.20E-05	0	1.95E-05
NM_007218.3	RNF139	1.95333857	0.006726351	2.758690245	0.000242756	-0.284184946	0.006388616	14.11111328	0.001858599
NM_016422.4	RNF141	0.459094289	0.001983654	156.2991304	0.009437685	2.904722277	0.000627365	46.53142011	0.000689689
XM_024446563.1	RNF146	3.765236704	0.005963044	-0.647104858	0.001428187	0.587550626	0.002479548	0.1764405	0.006732012
NM_020724.2	RNF150	0	6.58E-05	2.064293079	0.003333037	2.074155945	0.000459304	37.97302858	0.000652529
NM_019592.7	RNF20	4.080526298	0.011961371	0.395059731	0.004327054	0.77282619	0.006975074	0.958581942	0.000158194
NM_017619.4	RNPC3	1.461399467	0.013304151	3.432334472	0.003724757	2.452954546	0.000459569	15.46465443	0.000788499
NM_020216.4	RNPEP	7.811322125	0.001220504	-0.323449845	0.000131279	0.874455174	0.000377301	-0.122864911	4.12E-05
XM_024450863.1	RPA1	4.194816795	0.002338598	2.174747145	0.020392308	2.201567349	0.003788155	2.772436875	0.012875608
NM_024813.3	RPAP2	-0.699612949	9.56E-07	1.395855529	0.005124366	-0.191234024	0.006560229	0.943097287	2.00E-07
NR_073024.1	RPL13A	-0.842309522	9.80E-06	3.121372801	0.002848372	0.83754172	0.00010535	0.379187031	1.35E-06
NM_003973.5	RPL14	3212.05572	3.05E-06	2.247187862	0.003450987	1.786794981	0.00084038	2.009563931	1.42E-09
NM_001099645.2	RPL22L1	555.1205629	1.91E-05	4.845833902	0.007668139	-0.084329415	0.000252937	1.612397126	1.18E-06
NM_001315531.2	RPL26	-0.319707116	0.001309805	1007.823828	0.003050505	0.322874964	0.000159311	20.17810816	0.001071573
NM_001349921.2	RPL27	-0.965521622	3.13E-06	0.762029632	0.000235482	0.842708441	0.000128196	0.760690959	4.55E-05
NM_001349922.2	RPL27	27.87997739	0.003517788	7.394733006	0.012746295	0.708369966	0.0009494	4.71264548	0.000335508
NM_001319235.1	RPL34	0.212427991	0.010611116	0.73558473	0.001209911	1.235699863	0.003887555	-0.186698791	0.001822421
NM_001001.5	RPL36AL	5.008314807	0.001468051	-0.668696429	0.01028846	-0.392213133	0.005657192	1.003740256	8.31E-08
NM_021104.2	RPL41	0	1.18E-08	0.203200279	0.005869214	0.501127273	0.000135183	2.174445025	3.50E-10
NM_001363737.1	RPL7	-0.736544415	2.44E-06	7.915403195	0.000242213	1.145632497	1.89E-06	4.580372778	0.000139647
NM_001004.4	RPLP2	28.39536371	1.22E-07	0.674704861	0.017067883	-0.518791362	0.008245677	6.43599364	1.59E-07
NM_002950.4	RPN1	10.15376188	4.09E-06	0.503015483	8.52E-05	2.228929018	2.00E-06	2.279539359	8.10E-07
NM_002951.5	RPN2	21.37789163	1.98E-06	0.828048912	0.017282186	0.513212133	1.80E-05	3.005134584	7.49E-06
NM_001203245.3	RPS10	-0.761609372	3.07E-05	0.455855419	0.000986293	-0.437835506	0.001407116	3.00737709	5.17E-06
NM_001202470.2	RPS10-NUDT3	4.604230147	0.016113643	-0.999999973	0.01111942	11.8190414	6.11E-05	0	0.000478284
NM_001308226.1	RPS15	-0.338574181	0.00322603	-0.996833479	8.34E-05	-0.980845468	0.006292444	-0.991473305	1.54E-08
NM_001321484.2	RPS19	-0.481684629	6.37E-05	3.739721873	0.004070471	0.75002548	0.002067701	3.268917446	0.009982724
NM_194326.4	RPS19BP1	8.64173162	0.00105053	2.053323348	0.004075135	-0.628172193	0.005486968	-0.650697746	4.61E-06
NM_001026.4	RPS24	0.513722388	0.010174385	8.859478198	0.011706162	0.125779057	8.17E-05	4.224607157	3.96E-06
NM_001349946.1	RPS27	-0.968998612	6.06E-07	2.071004761	0.002056653	8.68154748	1.54E-05	2.875615159	8.64E-05
NM_002954.5	RPS27A	1.794178131	0.008362804	-0.705069437	0.006812762	-0.841213618	7.48E-05	-0.868957134	2.49E-05
NM_015920.4	RPS27L	3.574285554	0.001947255	148.8790023	3.03E-06	6.796013947	0.00024951	1377.031432	2.36E-07
NM_021135.6	RPS6KA2	21.62114492	0.000463332	71.92798378	0.005496187	47.78638852	0.006056674	14.55482576	5.48E-05
XM_017021786.2	RPS6KA5	-0.95353268	0.000258165	-0.829176251	0.016914058	8.450970114	0.003079207	-0.672474381	0.000100854
NR_026825.2	RPSAP52	0	0.000545644	0.390011782	0.002096561	3.461072392	0.000985651	10.15680409	0.007035361
NM_006570.5	RRAGA	6.06834949	0.00030712	3.434920756	9.26E-06	0.647364012	0.000315426	1.892771201	2.38E-07
NM_022157.4	RRAGC	1.075115107	0.003078468	45.35041433	0.003394635	65.77008841	0.00063443	40.8693884	0.00495683
NM_001365613.2	RRBP1	10.83015346	0.001538759	1.510316541	1.16E-06	-0.361065611	1.75E-06	1.614425344	7.93E-09
NM_033112.4	RRP36	12.63394419	0.004548836	-0.285453559	0.000249468	0.71045387	0.000196496	-0.911062396	4.89E-06
NM_015703.5	RRP7A	1.697797413	0.014799172	0.197894091	0.006974555	0.67709865	0.000466791	0.42545867	0.003586197
NM_004704.5	RRP9	16.61698998	0.000800236	1.775251216	0.003678503	2.116718119	0.004568281	1.311461399	0.001636741
NM_015169.4	RRS1	27.11992552	0.000832137	8.954364726	0.00105108	1.210999487	0.003078432	6.247636679	0.000753522
XM_005256220.2	RSPRY1	54.96285901	0.001569731	21.63012529	0.016922559	2.949379446	0.000537705	46.01457707	6.15E-05
NM_012425.4	RSU1	16.13659857	0.003078516	-0.665786836	5.41E-05	17.80016439	0.000852929	-0.765364141	0.000670759
NM_014306.5	RTCB	4.128317726	0.01510453	-0.98252701	0.000356031	-0.95467302	0.000595304	-0.978096456	2.46E-06
NM_015138.4	RTF1	4.299290402	0.000823981	-0.816314365	0.007870586	-0.972821971	0.005175971	0.772605807	2.14E-05
NM_016407.4	RTF2	4.318829213	0.014929938	1.0918864	0.010044161	1.113157319	0.002421827	10.7354881	0.007365778
NM_032287.3	RTL6	12.58882916	0.000740089	1.471932491	0.000207345	2.557060081	0.002788426	3.573800127	0.000305954
NM_001078171.2	RTL8C	22.76578149	1.80E-05	40.37896586	3.33E-07	-0.193165616	0.000373796	42.83594725	1.78E-06
NM_153828.3	RTN4	36.59321342	2.41E-05	1.183788874	1.66E-05	3.16699129	0.001160201	3.961875738	2.47E-07
NM_016039.3	RTRAF	8.324205162	5.64E-05	4.133652335	0.003694867	2.689605188	0.002459222	9.084420561	7.76E-07
NM_006666.3	RUVBL2	12.93640933	0.00304434	-0.56964845	0.004165095	1.907117759	8.43E-05	-0.580053652	3.66E-05
NM_002966.3	S100A10	1.04654157	0.000662517	7.376851531	0.002613761	-0.892310447	0.000559273	6.000276935	2.97E-08
NM_005620.2	S100A11	9.208562998	0.000189632	0.571234221	3.68E-05	2.928785638	2.15E-06	-0.81940542	9.49E-06
NM_080388.3	S100A16	1.808810269	0.004106451	0.764762659	5.01E-07	3.854698905	2.12E-06	3.214499547	1.24E-07
NM_019554.3	S100A4	-0.948401662	8.31E-08	0.377293274	0.000296366	1.524651786	0.000267461	6.663617254	0.004118477
NM_014624.4	S100A6	0.815993406	0.001899332	2.924216681	0.00011754	1.194973662	1.63E-05	1.145488452	2.43E-07
XM_017002033.1	S100A6	-0.853280269	3.30E-06	-0.666512383	0.013852481	-0.814517255	1.83E-05	0.281324626	0.00012145
NM_004230.4	S1PR2	2.651444433	0.017698749	-0.766503776	0.017002271	-0.74093961	0.000878221	-0.723347172	0.001907037
NM_001127380.3	SAA2	24.65377373	0.001100964	-0.804461633	0.013045754	-0.908438285	3.51E-05	-0.943401128	0.007985081
NM_005500.3	SAE1	10.03265613	0.000213436	91.89955094	0.000186511	25.43141045	2.59E-05	46.13820973	0.000932159
NM_005870.4	SAP18	3.581443237	0.001757817	5.503361762	0.01111094	13.08170516	0.002132541	0.495883715	4.06E-05
NM_024632.6	SAP30L	-0.333786879	0.000297041	100.6994066	0.000661321	-0.670709691	0.00249049	13.05002494	0.006245037
NM_033082.4	SARNP	6.465691273	0.00346952	-0.431119604	0.003157397	-0.317347093	0.002643704	294.0999003	5.14E-06
NM_006513.4	SARS1	6.169764484	0.000986883	443.3463636	0.000540752	-0.412183403	0.000233642	27.33322568	2.09E-08
NM_002970.3	SAT1	5.512180803	0.019676721	0.606830997	0.00032835	-0.164109807	0.001411931	0.18368571	2.47E-06
NM_021818.4	SAV1	2.11126055	0.012516508	15.59953324	0.000576934	-0.589215425	9.32E-05	13.67706184	0.001586299
XM_017020218.1	SCAF11	-0.527108299	0.000330672	34.11649909	0.020819033	1.236846515	0.000268917	35.83389383	6.80E-06
NM_005697.5	SCAMP2	7.042444134	0.000145917	1.488185102	0.014410478	0.580789739	0.007561635	1.576356328	0.001680963
NM_005506.4	SCARB2	2.914907282	0.000294241	581.2859198	1.46E-05	3536372.311	0.00249306	2674.176258	4.29E-07
NM_152540.4	SCFD2	28.34377382	0.000790991	0	0.000125031	124.163913	0.001192101	6.318963583	0.000178347
NM_021626.3	SCPEP1	275.3519125	0.000188841	-0.310241917	0.018519109	0.260676019	0.001441435	-0.04567959	0.000124624
NM_002997.5	SDC1	19.99294929	0.008717057	3.465126738	6.44E-06	1.752845639	0.000579365	6.758184595	4.15E-05
NM_002998.4	SDC2	11.59173755	0.003038546	13.58183521	7.70E-05	3.936485705	0.001422492	0	5.91E-07
NM_001007069.1	SDCBP	0.876770134	0.010136364	2.916568271	0.009484913	0.594600435	0.00084217	0.938476234	8.95E-05
NM_005625.4	SDCBP	105.2515728	0.000732991	20.01374973	0.005924817	-0.984987862	0.001074382	1.835785132	0.022295963
NM_022044.3	SDF2L1	24.43034618	0.001750982	2.379213514	0.015386957	2.420404379	0.000796084	7.407315066	2.93E-05
NM_003000.3	SDHB	3.658884887	0.007302972	1.427589186	0.002772106	0.972569208	0.00665776	1.209891633	7.31E-06
NM_003002.4	SDHD	13.29474433	0.000270109	1246.678666	0.006848182	1.87125305	0.001157051	28.36740222	0.000129136
NM_152744.4	SDK1	26.8331396	0.001775954	1.281687686	0.018463153	-0.249830023	0.000105878	0.733491543	0.00156798
NM_014300.4	SEC11A	8.596152101	0.000251944	80.54516945	0.000920848	15.57436002	0.002555881	13.74461432	7.45E-08
NM_183352.3	SEC13	253.2308385	0.000310248	0	8.93E-06	9.36788204	2.53E-06	0	1.45E-07
NM_001143998.2	SEC14L1	196.2842817	0.000189913	9805.594556	0.012606517	13.09599571	0.001230112	939.4652568	0.029515131
NM_033382.2	SEC14L2	-0.510782627	0.018286092	3.981264229	0.014765009	1.248666532	0.004876167	1.216087958	0.013094772
NM_004892.6	SEC22B	19.82253597	7.95E-07	2.007902964	1.27E-06	0.621562088	0.004817188	4.215926774	5.57E-06
NM_006364.4	SEC23A	17.52501162	5.04E-06	0.631498639	2.68E-06	0.000847115	0.002880056	1.970048688	3.96E-07
NM_001077206.3	SEC31A	2.034246761	0.010606551	321.0882616	1.98E-06	0.480842659	0.004320092	17.25856579	5.90E-08
NM_015490.4	SEC31B	8.043494281	0.013512185	-0.824929027	0.000144862	-0.961390903	0.000967492	-0.674683804	0.003351964
NM_013336.4	SEC61A1	24.28875218	1.31E-07	1.9354061	2.44E-05	0.852113497	5.97E-07	2.830659622	2.38E-06
NM_006808.3	SEC61B	24.97608787	3.08E-06	1.436030014	0.005670538	2.095651973	1.63E-05	0.080522881	1.57E-08
NM_014302.4	SEC61G	105.3361168	0.000539336	0.868886938	0.000587639	0.936946735	0.00071148	10.01425171	6.29E-05
NM_003262.4	SEC62	13.97438284	1.68E-05	-0.968902557	0.013951411	-0.980611622	8.01E-05	-0.932565302	8.65E-05
XM_011513114.3	SEC62	5.883931391	0.001069854	0.84781742	0.002365136	11.60571706	0.001718062	6.388425273	1.06E-05
XM_017010218.2	SEC63	9.773588449	4.32E-05	5.135505632	0.005508571	-0.443760413	0.003992832	37.27091048	0.000168823
NM_005065.6	SEL1L	7.674591881	0.000130382	1.919660237	0.00021481	-0.546282549	0.000532745	0.586670521	2.00E-05
NM_003944.4	SELENBP1	110.9143397	0.00026704	122.4160563	5.36E-05	20.59799215	0.005398813	21.86824912	0.004364633
XM_024450671.1	SELENBP1	240.0421468	6.67E-05	-0.030170789	0.000298177	1.840366674	0.000651591	0.409509701	2.34E-06
NM_004261.5	SELENOF	53.0643452	0.010119016	2.333273192	0.000251911	0.160297617	0.004822923	1.345649812	0.000912838
NM_170746.4	SELENOH	6.938151923	0.001662727	-0.940060727	0.001928813	-1	0.003980929	-0.890355401	5.52E-06
NM_080430.4	SELENOM	23.14621729	6.39E-06	5.03276449	2.02E-06	2.630412561	8.47E-05	3.193266715	3.17E-07
NM_005410.4	SELENOP	9.205254214	0.014506807	397.3823549	0.000291374	0.919292792	0.001042982	10449.83612	0.008612962
NM_018445.6	SELENOS	6.538086287	0.000614821	5.934038351	6.93E-05	0.783681239	0.00274061	7.282164823	4.04E-08
NM_003009.4	SELENOW	3.473249372	0.012606317	1.180932052	0.000109647	-0.510773233	0.000222958	9.790137582	1.12E-07
NM_006304.1	SEM1	11.3637719	0.001636988	0.612882967	7.43E-05	2.884786339	0.006426804	99.11439417	3.35E-06
NR_037926.1	SENP3-EIF4A1	-0.266005787	0.001040068	3.182717854	0.006159031	1.482578408	0.000388081	1.570116969	0.000349524
NM_018243.4	SEPTIN11	226.6492837	0.00055958	1.955574537	0.000147852	1.245949406	0.001986303	6.66140338	1.01E-06
NM_004404.5	SEPTIN2	69.48494917	0.003276407	1451.897689	2.12E-05	67.71774983	0.002820902	0	0.004258893
NM_006640.4	SEPTIN9	3.583481207	0.002453209	3539.350381	8.96E-05	144360053.7	2.29E-05	1094.807172	1.17E-07
NM_001018069.2	SERBP1	9.679029956	0.000190975	2.090841346	0.003653065	0.899218216	0.008280685	10.68577182	0.002361013
NM_015640.4	SERBP1	12.30559779	0.00334374	1.703270277	0.007876588	9.288861978	0.006557844	5.454413445	0.021819173
NM_178865.5	SERINC2	85.52319201	0.002640126	-0.999999378	0.000849077	-0.999997648	3.07E-06	-0.965922817	3.86E-07
NM_006811.4	SERINC3	1.680009149	0.00660214	3.143338048	9.89E-05	8.59496038	7.97E-05	3.990438617	9.57E-05
NM_000602.5	SERPINE1	55.23087786	5.15E-06	5.539854236	1.06E-06	134.9666771	3.95E-05	0.139191601	1.22E-11
NM_001136528.2	SERPINE2	38.45260444	2.04E-05	4.767780103	5.31E-05	2.40630146	0.006603698	54.66949547	0.005252968
NM_001235.4	SERPINH1	560.5501486	0.00014773	0.072616184	2.34E-05	1.357692677	0.000113614	2.046958648	2.97E-11
NM_030648.3	SETD7	1.599771479	0.001778519	-0.032389872	0.001775147	-0.558205044	0.00525705	156.3138202	0.000246434
NM_006802.4	SF3A3	4.833045857	0.001018973	1.57100796	0.006558269	1.030911417	0.000841975	2.840971649	0.000170234
NM_012433.3	SF3B1	2.603883066	0.00099014	2.413540848	0.007526142	1.498955471	0.00039531	1.173985856	0.000384017
XM_011544740.3	SF3B2	15.67013862	0.000651039	4.312704122	0.009507624	3.197215909	0.005690116	2.864144864	0.003089216
NM_012426.5	SF3B3	7.113603633	3.59E-05	58.99897651	0.00399809	43.23129802	3.00E-05	119.2219352	0.001123542
NM_005850.5	SF3B4	26.2833536	0.000560694	-1	0.019889229	0	0.002731166	-0.969390842	0.000311602
NM_031287.3	SF3B5	12.20690635	0.00017285	74.31312187	0.01896835	5.718527483	0.000423491	92.12726835	3.47E-07
NM_199344.3	SFT2D2	-0.111247819	0.000205127	1.295948271	7.74E-05	-0.165959608	2.54E-05	-0.534251612	4.22E-08
NM_030971.3	SFXN3	5.105472827	0.001065167	3.460939801	6.71E-05	-0.271578487	0.003776188	4.060659612	1.62E-06
NM_000232.4	SGCB	48.31394284	6.54E-07	2.017575546	5.87E-07	-0.116800038	0.00678728	2.11972972	4.88E-09
NM_003901.4	SGPL1	2.488447821	0.005537112	0.88350733	0.002218673	0.807902391	0.007771773	2.418389935	0.000163975
NM_000199.5	SGSH	26.42075406	0.00855773	1.303305645	0.000109202	0.415049772	0.001299922	11.01562198	3.84E-06
XR_937842.3	SGSM3	309.6063536	0.000305085	-0.948189441	0.000431503	-0.990980243	0.007441125	-0.89128065	1.52E-05
NM_003021.4	SGTA	16.57545559	0.000763961	-0.243517709	0.002950198	-0.568215384	0.004359587	-0.809119217	0.000192416
NM_003022.3	SH3BGRL	3.663082994	0.001416534	0.737417391	0.007635989	-0.913062657	0.000230373	-0.078788689	0.011613071
NM_031286.4	SH3BGRL3	26.08782878	3.00E-06	2.752300595	0.000577482	1.189391479	2.22E-06	71.7992568	0.0009207
NM_003025.4	SH3GL1	10.20692337	0.011666922	16.69882486	0.000244567	11.36151749	0.003371849	21.26113051	0.02062681
NM_016009.5	SH3GLB1	3.339750719	0.00047017	10.08877895	0.001452186	-0.729396294	8.20E-05	0.122234912	0.000101483
NM_001184960.2	SH3KBP1	95.28444453	0.000411543	36.70578612	1.23E-05	50.38002457	0.001369176	0	1.25E-05
NM_001365079.1	SH3PXD2A	17.50351996	0.00043042	0.980321753	0.000520646	0.513495248	1.31E-06	3.393456852	1.81E-07
NM_001017995.3	SH3PXD2B	31.69577372	1.65E-05	2.167532263	1.04E-06	0.090352403	8.51E-05	12.58103707	2.18E-09
NM_138392.4	SHKBP1	12.23766376	0.012194939	1.58537984	0.011139741	9.808095382	0.002534489	16.34964114	0.001207722
NM_001040455.2	SIDT2	7.250743964	0.002741035	1.239677297	3.43E-05	-0.357572278	0.005765057	3.442291694	0.000122982
NM_005866.4	SIGMAR1	117.3105145	0.001059116	-0.136577847	0.000221282	0.059213818	0.003584152	0.343343463	0.000838262
NM_015191.3	SIK2	2.9362463	0.00745659	3.2553496	0.000340826	1.989001452	1.38E-06	2.64334998	0.000640446
NM_015073.3	SIPA1L3	74.32115048	0.000486378	-0.867581568	0.004615957	-0.530990657	0.00037914	5.290117135	0.010607682
XM_005267759.2	SIX4	0	0.002189029	-0.998269466	0.00480322	-0.981578435	0.00165216	-0.987438877	0.000117568
NM_006930.3	SKP1	1.798480157	0.002896227	-0.059649824	0.002513018	-0.783207175	0.002345663	1.559493342	8.47E-06
XM_005248121.3	SLAIN2	1.755548546	0.00190894	-0.41136314	0.000120232	-0.831915551	0.007234805	-0.857327375	0.000314681
NM_003051.3	SLC16A1	1.601715902	0.00417797	1.049210182	0.000272129	0.52891127	0.00063695	2.619698662	0.000242879
NM_003051.3	SLC16A1	1.601715902	0.00417797	0	0.000272129	0	0.00063695	0	0.000242879
NM_004207.3	SLC16A3	12.4337654	0.00086317	11.70462904	0.003180467	22.23472991	0.005818752	128.206321	0.001448911
NM_005415.5	SLC20A1	21.63836385	0.00029479	8.314222066	0.003585852	-0.995571028	3.22E-05	535.1413254	1.50E-05
NM_005984.5	SLC25A1	26.01464643	0.012469821	4.675075205	0.003692289	1.797921897	0.004822611	0.349788708	0.008071318
NM_012140.5	SLC25A10	20.8592791	0.01557397	93.11110746	0.015388652	1.147657066	0.003897687	32.48532089	0.013145669
NM_014252.4	SLC25A15	10.70885227	0.001382678	248.701444	0.016882769	0.325368221	0.00033453	1388.293721	0.000980054
NM_001324312.2	SLC25A16	26.87777657	0.005352023	0.257450522	0.021076076	-0.575171898	0.005161565	8.127267768	0.002183009
NM_001191061.2	SLC25A22	443.2523221	1.02E-05	7.599014102	0.000729402	4.268042949	0.00160914	14.69197171	9.42E-05
NM_024103.3	SLC25A23	0	8.33E-07	-0.932783527	0.006872236	-0.966001308	0.000120682	0.585099266	0.001148962
XM_005247575.5	SLC25A36	3.24804625	0.014878551	0	0.001341565	1509.916124	0.003391104	135554900.4	0.009751435
NM_001151.4	SLC25A4	2.053445253	0.021307963	41.14644687	0.000178818	0.453364353	0.000247042	24.52284672	0.00160837
NM_145305.3	SLC25A43	15.14389052	0.003616252	0	0.000145183	-0.88894541	0.005094164	0	0.00169929
NM_001152.5	SLC25A5	39.01751489	2.06E-06	334.890301	0.013115559	64.42625221	0.001681838	17200887798	0.009270844
XM_011514341.2	SLC29A1	3647013117	0.002827858	4.782087141	0.000793193	1.729873492	0.005354714	15.3752537	0.028847789
XM_006715667.3	SLC29A4	0	0.001202729	2.336868638	0.00330687	1.475052222	2.15E-05	0.461423271	0.000396094
XM_017007654.2	SLC30A9	3.575057515	0.007511176	4.765303214	0.002759145	4.640350814	0.006757486	5.303447137	4.73E-05
NM_001859.4	SLC31A1	11.09232262	6.05E-05	0.544405759	0.008100912	0.696296185	4.68E-05	1.674742078	5.34E-06
NM_080670.3	SLC35A4	18.85663961	1.26E-05	2.260554887	0.003175317	1.917193006	0.006207881	3.644455244	0.000835813
XM_017010912.2	SLC35B3	0	5.30E-05	-0.451002452	0.013973433	-0.726139098	0.001718377	0.370709832	2.82E-05
NM_024881.5	SLC35E1	2.528918054	0.001960114	2.575755741	0.012307629	3.642976263	0.002030957	8.997458164	0.00026406
XM_017005027.1	SLC35F5	0.483654126	0.020540956	23.05827325	0.008866616	22620890.88	0.00081521	185.5281105	0.001129215
NM_138570.4	SLC38A10	28.04389504	0.003745712	51.26788507	0.002663829	0	0.006411085	8.72527704	0.001869408
NM_001271958.2	SLC39A1	7.305715581	0.000265825	0	5.19E-06	59.42773094	0.00388014	43.8491898	9.22E-07
XM_017018540.2	SLC39A13	184.8476265	0.000215163	1.220720828	0.000448868	-0.87299704	0.002427383	-0.002916502	0.000476943
NM_001128431.4	SLC39A14	11.03429635	0.000644708	106.3645399	0.000445498	43.51879775	0.000805206	115.7423113	5.30E-05
NM_012319.4	SLC39A6	5.246462783	0.002721083	2.468012455	6.40E-06	-0.65732262	0.001603892	3.406416182	4.98E-06
NM_006979.3	SLC39A7	17.60591504	0.000359443	0	0.000198471	5.197059945	0.00055408	0	6.34E-07
NM_006979.3	SLC39A7	17.60591504	0.000359443	11.84488537	0.000198471	-0.723710947	0.00055408	15.46083302	6.34E-07
NM_006979.3	SLC39A7	17.60591504	0.000359443	2269304.434	0.000198471	0	0.00055408	0	6.34E-07
NM_006979.3	SLC39A7	17.60591504	0.000359443	2.196798524	0.000198471	-0.002340222	0.00055408	9.00317036	6.34E-07
NM_006979.3	SLC39A7	17.60591504	0.000359443	10.48447685	0.000198471	0.703236028	0.00055408	3.305211595	6.34E-07
NM_006979.3	SLC39A7	17.60591504	0.000359443	1.661390024	0.000198471	-0.105891155	0.00055408	0.37142757	6.34E-07
XM_017014560.2	SLC44A1	11.24853654	6.72E-05	-0.876296941	0.019970289	-0.929392616	0.001552899	634.2305567	0.000534203
NM_003045.5	SLC7A1	5.600941716	0.002173669	16.00049605	2.61E-05	-1	0.000140599	0.607078591	0.000608284
XM_017027827.2	SLCO4A1	-0.941257307	0.004019202	0.182453977	0.001261028	-0.575466178	0.005353562	3.734079464	0.001755333
NR_037929.1	SLMO2-ATP5E	0.471667032	0.014960389	-0.383406726	0.007282323	2.914806657	0.001290357	1.326674222	0.001562141
NM_005359.6	SMAD4	2.551386067	0.001290993	26.74853332	0.001111128	4.519182851	0.003254439	36.5629534	0.000397247
NM_003601.4	SMARCA5	3.919777063	0.000875849	0.271099239	0.011390555	2.253030761	0.002689683	0.71943872	0.000978715
XR_001741338.1	SMARCA5	4.513967181	0.002184831	2.564219917	0.002840356	-0.455051799	0.005104336	-0.305689955	0.000419675
NM_003074.4	SMARCC1	3.535171231	0.000449306	0	0.005355119	125342.4316	0.000112458	0	0.000271086
NM_003079.5	SMARCE1	7.742922536	9.36E-05	-0.989446482	0.000673767	-0.959374445	0.001886383	-0.961235877	0.000245458
NM_020197.3	SMYD2	1.792689467	0.006318543	1.091488093	7.82E-05	-0.668664336	0.000592571	0.039291411	2.06E-05
NM_006062.3	SMYD5	7.974996506	0.001479981	13.37656563	0.005218535	1.024396383	0.00395305	2.748114774	0.001051097
NM_003068.5	SNAI2	17.40961174	5.33E-06	1.676967906	0.000429977	0.33010507	5.83E-06	0.640484119	1.12E-08
NM_014390.4	SND1	10.58319181	2.53E-06	4.587299171	0.000221373	2.251550777	1.71E-06	29.08483642	1.09E-05
NR_146177.1	SNHG14	2.02807502	0.004184435	1.69105995	0.002231311	1.573840949	0.003202937	-0.286613569	4.68E-05
NR_038109.1	SNHG16	4.992703728	0.000613541	0.677052057	0.000402419	0.200560521	0.000438233	3.208289569	0.000702426
NR_045196.2	SNHG18	4.293080205	0.007047229	1.581132536	2.17E-05	-0.356080824	0.007326821	0.147210208	5.49E-07
NM_014014.5	SNRNP200	3.839189963	0.000224369	1.008497893	0.002656179	-0.55390447	9.28E-05	0.371183185	0.000751024
NM_024571.4	SNRNP25	17.64129808	0.004512541	1.817313253	0.014385842	0.590110878	0.005602153	0.996364495	0.00563562
NM_003090.4	SNRPA1	7.511204968	0.002489478	-0.8736346	0.008521537	0	0.000642994	-0.924986111	0.000693483
NM_003093.3	SNRPC	11.85018502	0.000340143	107.485612	0.007361179	2.225072555	0.000425298	3.710119705	1.66E-06
NM_006938.4	SNRPD1	7.555203556	0.005747952	499.1307854	0.006136646	45.26332787	0.00059287	0	0.00238459
NM_004175.5	SNRPD3	7.882450243	0.001325909	9.31966188	0.003271618	1.744087859	0.002712414	3.914630675	0.00704755
NM_001003796.2	SNU13	29.486401	0.001079723	67.26843918	0.002160123	4.361277305	0.000523182	20.10180031	1.31E-06
XR_001751380.1	SNX1	4.788958576	0.003364693	4.803486389	0.000989603	-0.583702635	0.00166098	0.610702116	0.000363197
NM_014748.4	SNX17	23.07548574	0.000158206	1.743496427	0.000447527	-0.91977628	9.04E-05	2.324312929	9.65E-06
NM_003100.4	SNX2	1.898550323	0.014777542	3.80852046	0.008728396	1.622511159	0.001882622	3.551260305	0.003157965
NM_003795.6	SNX3	4.52689575	0.001778605	5.852346071	0.006848181	81.63122047	0.000879385	3.147703286	5.64E-07
NM_152233.4	SNX6	62.52200356	0.005282863	1.931329829	2.98E-05	1.350314513	0.003256273	0.269455823	0.001452039
XM_011509912.1	SOAT1	16.9078772	0.005610464	2.46720095	0.00284765	1.539505481	0.003193232	0.710561192	0.004615356
NM_003102.4	SOD3	45.11336878	0.001355315	2.370313466	7.56E-05	5.073923838	1.50E-06	5.056012028	0.000164351
NM_001291411.1	SON	4.005670389	0.001285495	1.923793318	4.74E-05	-0.515280304	0.005959538	1.622348777	1.39E-06
NM_003104.6	SORD	7.659038566	0.00165317	1.676785803	0.004272454	-0.142268325	0.001675311	0.386623455	0.000456786
NM_003105.6	SORL1	29.74241844	0.010613697	3.703340322	3.38E-07	1.796679158	0.000614926	0.62082747	0.000154079
NM_005633.3	SOS1	4.979652522	0.003565931	0.224293654	0.000827878	-0.694183507	2.91E-05	42.75882445	0.00107545
NM_006939.4	SOS2	0.200413254	0.000979391	-0.901069474	0.002078047	-0.676468521	0.00022612	-0.964146476	0.000403568
NM_003118.4	SPARC	15.68255312	3.17E-05	1.632420688	3.07E-05	0.11192639	0.000880836	8.477119537	1.11E-10
NM_014041.5	SPCS1	7.977701809	0.000158282	0.35305688	0.000137655	0.949450126	0.003275778	5.211815929	6.74E-07
NM_021972.4	SPHK1	35.20935661	0.006421859	1.035143446	1.11E-05	2.232049354	0.000664256	5.168032308	1.25E-05
NM_182965.3	SPHK1	50.07956268	0.001568314	0.832975122	0.004814762	0.549937946	0.006330147	1.558447114	0.00016266
NM_003123.6	SPN	-0.585710271	0.008927849	0.498598579	1.75E-06	4.575313749	0.008387831	0.722611032	0.00304945
NM_001124758.3	SPNS2	-0.582147723	0.019231153	2.275270648	7.20E-05	-0.532864443	0.002029483	0.970129848	7.72E-05
NM_004598.4	SPOCK1	121.4535576	3.12E-05	35.24113382	2.13E-08	0.348753352	1.66E-05	8.236205878	3.06E-09
XM_011537925.2	SPPL3	4.903535093	0.0068724	0.492803067	0.008081571	4.546280721	0.005251993	2.411117445	0.000421261
NM_152594.3	SPRED1	15.16766575	0.007655558	15.88091715	0.005793405	1.495285189	0.006103265	2.606643507	0.005853146
XM_024449189.1	SPRING1	6.915050999	0.001440577	0.779895703	0.000509565	1.191005811	0.005804236	1.282600167	0.000257985
NM_005841.3	SPRY1	0	3.85E-06	4.889593447	0.000220773	3.122805614	0.006295927	16.09118349	0.017191271
NM_005842.4	SPRY2	2.352975491	0.01181898	-0.947499141	0.007069975	-0.996172841	2.17E-05	-0.108380482	4.78E-05
NM_025106.4	SPSB1	10.22060984	0.001099755	4.635921606	0.000163808	5.759598206	0.005843476	19.71556483	1.52E-07
XM_005264517.2	SPTBN1	-0.118865402	3.27E-05	3.367785749	0.018157663	13.73684102	0.00329546	8.983507205	0.000273917
NM_006415.4	SPTLC1	7.689717875	0.001943792	4.771185501	8.90E-06	-0.984621419	0.005980591	0	0.001252936
NM_194285.3	SPTY2D1	5.485702679	0.010380653	2.118833207	0.003528043	0.563688647	0.001521623	7.123052019	0.011429957
NM_003129.4	SQLE	23.21768682	0.000108538	2.254707657	6.27E-05	0.798836463	6.32E-06	1.97104314	1.76E-05
XM_011538580.2	SRGAP1	231.6822075	2.54E-05	34.58058461	0.000149976	-0.863332851	2.09E-05	0.247694082	0.00063098
NM_003132.3	SRM	124.7710165	3.60E-06	0	2.10E-05	0	2.21E-06	0	0.002351027
NM_003134.6	SRP14	6.394522047	0.000110683	0.998699628	0.009648227	0.66117695	0.003306609	3.255962123	1.38E-05
NM_014230.4	SRP68	7.683884978	0.008611278	68.5669805	0.001616778	6.14092183	0.002452215	0	4.73E-05
NM_006947.4	SRP72	17.18899307	1.18E-05	1.240122143	0.014815621	-0.53764459	0.002296166	0.538049588	0.001181801
NM_003139.4	SRPRA	10.97263168	5.65E-06	0.966102136	0.000182886	0.107122104	8.68E-05	2.532940253	9.73E-07
NM_021203.4	SRPRB	16.76556245	6.67E-06	-0.454451261	0.000156702	2.613832853	6.16E-06	-0.412975517	3.36E-08
NM_014467.3	SRPX2	12.29410363	1.79E-05	2.748240995	6.79E-06	3.578335761	0.004767538	1.418399332	6.95E-08
NM_001320214.2	SRSF5	79.00916846	0.001038285	1.006475881	0.00188701	0.645621073	0.001034009	3.696666557	0.000612658
NM_003769.3	SRSF9	3.61035764	0.004315515	0.794519231	0.008231534	0.535371878	0.002164905	11.69583568	8.46E-06
NM_003144.5	SSR1	16.29757017	2.85E-06	14548029459	0.000176953	-0.912073973	0.000363018	0	0.001349968
NM_003145.4	SSR2	20.51176406	1.55E-06	0.510976156	0.000868645	0.463659155	4.18E-06	11.04915314	3.26E-07
NM_007107.4	SSR3	24.63372292	5.42E-07	-0.631751499	7.90E-06	-0.541887577	0.001022644	2.820953619	3.11E-07
NM_003146.3	SSRP1	17.70459665	2.96E-06	1.091493458	0.007823618	1.547185648	0.000125262	0.126458658	0.002928292
NM_014188.3	SSU72	6.572201907	0.000272238	2.147255547	7.18E-05	5.403866877	0.00400734	1.464130098	2.80E-05
NM_003932.5	ST13	6.935593476	4.73E-05	3.687410814	0.001653964	1.637486912	4.34E-05	5.574387488	0.002070562
NR_036570.1	STAG3L5P-PVRIG2P-PILRB	0.98853454	0.019894506	1.589982935	0.011934559	0.794899069	0.001168301	2.935041926	0.010437523
XM_011539985.2	STAMBPL1	21.88040742	0.00838612	1398.457258	0.006508716	6.547076321	0.005539377	572.8122776	0.005757687
NR_040093.1	STARD4-AS1	30.45659946	8.34E-06	119.130825	1.76E-05	3.59614268	0.00011591	21.18877622	9.94E-05
NM_020151.3	STARD7	11.38608512	0.000447241	0.121717005	0.0002541	1.304227623	8.98E-05	-0.37983833	7.69E-05
NM_007315.3	STAT1	6.515556283	0.011908618	1.317235887	0.000407902	0.486502004	0.001266428	3.419632779	2.29E-05
NM_003155.3	STC1	-0.944183617	0.000207151	1.90747808	0.004930908	0.431255673	0.002660079	0.909575411	0.000410356
NM_003714.2	STC2	85.19414858	6.25E-06	0.655791811	2.45E-08	1.137694357	0.000704733	3.87368944	1.36E-08
NM_006819.3	STIP1	10.02778246	3.23E-05	2.650848049	0.000137658	0.887854954	1.14E-05	3.799537332	0.025201652
NM_001130929.2	STMP1	9.737485145	0.000145182	17.678994	0.009613994	10.29345021	0.00822778	2.785033945	0.004646478
NM_013442.3	STOML2	20.24467579	0.0092894	2.749840549	0.015034978	1.268557909	0.005030769	1.409165974	0.00010325
NM_007178.4	STRAP	27.28858507	9.62E-08	1.076884282	3.14E-05	1.799548104	0.000219885	2.236825386	1.61E-07
XM_011542807.3	STT3A	14.54281591	1.29E-05	1.325630964	2.28E-05	1.039588242	3.08E-06	2.237380814	0.000121675
XR_001747860.2	STT3A	10.00645284	3.18E-05	0	1.38E-05	0	0.000192233	0	3.93E-06
NM_005861.4	STUB1	5.906430699	0.0009506	0	9.99E-05	0	0.002566614	0	5.86E-07
NM_177424.3	STX12	6.436195125	0.002367959	1754.940256	1.11E-05	60.06299094	0.007465559	31.77207175	2.48E-07
NM_001326579.1	STX7	1.197231433	0.003094981	0.573676767	4.33E-05	2.352064833	2.24E-05	3.666122406	0.002840894
NM_001032221.4	STXBP1	10.90630867	0.017749886	1.805768199	3.52E-05	14.22031363	0.000104862	37.70095317	0.000116869
NM_007269.4	STXBP3	0.763117678	0.005114808	0.47170777	0.002996405	-0.757243683	0.007116046	-0.460055824	0.000677404
NM_003850.2	SUCLA2	1.638697376	0.003814034	-0.164328449	1.96E-05	0.178348205	0.000394216	2.906804038	0.000619383
NM_003849.4	SUCLG1	6.701292776	0.000938403	2.115133589	0.001906704	0.625956398	0.000190976	3.748504926	1.92E-05
NM_003848.3	SUCLG2	11.46282184	0.001497516	4.751670969	0.000876007	0.976269232	0.00264716	11.5947842	4.03E-06
NM_006937.4	SUMO2	6.362393439	0.000372982	1.386231629	0.002006756	0.540437739	0.002706701	5.599595143	8.67E-06
NM_007192.4	SUPT16H	6.393292365	0.000118328	154.1192035	0.005166412	1.910454009	0.004170202	10.44422308	0.004935904
NM_033161.4	SURF4	17.42762869	4.76E-06	3.067981413	7.10E-05	1.694236161	2.49E-05	7.882470187	7.13E-08
NM_033161.4	SURF4	17.42762869	4.76E-06	3.380517714	7.10E-05	0.895291314	2.49E-05	2.392406632	7.13E-08
NM_153366.4	SVEP1	69.40511415	1.70E-06	147.4153762	0.000809014	-0.828957065	0.002791253	283.9631498	9.80E-06
NM_015055.4	SWAP70	1.17524224	0.012698306	4.264617621	0.000863469	3.436432161	0.003846496	-0.129121403	0.002771386
NM_001040011.1	SWI5	46.99342236	0.001137514	2.251006781	4.95E-05	7.323308233	0.00070394	1.83795655	0.004068529
NM_015484.5	SYF2	1.237179204	0.012904983	0.980827725	0.000921183	5.601161745	0.000175157	3.874434567	9.80E-05
NM_006372.5	SYNCRIP	34.44168619	0.006766099	1.905618389	0.001465255	3.773214205	2.36E-05	2.836658831	0.012284411
NM_004711.5	SYNGR1	-0.875000093	0.002227676	1.734563349	0.001952621	0.746639804	0.000668046	1.991360444	0.004826546
NM_004710.6	SYNGR2	1.254579115	0.008114703	1.133683232	0.000740571	0.052415851	0.000842975	3.188856777	0.011210056
NM_003898.4	SYNJ2	0	5.15E-06	0.924820537	0.000113987	1.01738096	0.001505049	1.447644191	0.003811621
NM_018373.3	SYNJ2BP	1.166719245	0.002677878	-0.892365519	3.16E-05	-0.795836771	0.001811355	5.819957442	0.000277426
NM_015286.6	SYNM	119.1831402	0.000723574	0.057543218	0.004039587	1.344075908	0.000439588	-0.086881892	0.012865404
NM_001109974.3	SYNPO	32.88981468	0.000842459	94.31947615	0.000503251	2.131812203	0.007210409	0	9.58E-06
NM_001128933.3	SYNPO2	19.67082798	0.000175081	319141427.4	0.003795546	65.53555891	0.000363327	42.36967922	1.99E-06
NM_182715.3	SYPL1	33.13758394	4.56E-05	-0.207992619	0.002691179	-0.708819078	0.000148729	0.475208407	0.00556535
XM_011539133.1	TACC2	47703808.92	3.66E-05	-0.697123056	1.31E-05	0.340722892	0.003318371	-0.24380683	3.49E-06
NM_139215.3	TAF15	22.8557223	0.006873863	5.536399968	0.001929975	2.039328764	0.004494432	59.61175304	1.09E-06
NM_139215.3	TAF15	22.8557223	0.006873863	-0.979782435	0.001929975	-1	0.004494432	0	1.09E-06
NM_005642.3	TAF7	3.442859164	0.016979798	-0.984735258	0.014446235	-0.962876405	0.003649253	39.50967599	1.24E-05
NM_003187.5	TAF9	43.78587841	0.002372824	3.005308183	0.021183095	0.100092624	0.005006279	1.696609896	0.000289329
NM_003187.5	TAF9	43.78587841	0.002372824	5.704383802	0.021183095	4.088005424	0.005006279	1.546762759	0.000289329
NM_015975.5	TAF9B	3.864858238	0.005681653	14.12877086	0.003923538	25.65275623	0.008243633	2.591446818	0.000796514
NM_003186.5	TAGLN	691.0045817	0.000124552	37.11493648	9.48E-05	61.86601729	6.94E-05	16.08529192	1.75E-06
NM_003564.3	TAGLN2	10.92173932	0.000248036	25.06681155	0.00949269	297.2103903	5.39E-06	62.78888843	5.14E-05
NM_006755.2	TALDO1	5.730115605	0.00037662	44.33567412	0.008572113	103.1371658	0.002575056	7.113213574	1.63E-05
NM_024562.2	TANGO6	12.99132518	0.005331766	14.20320738	0.001815071	5.26330563	0.000521796	73.24462938	0.000454226
XM_017000863.2	TARDBP	0	0.000106257	0.924927048	0.006104259	1.776164137	0.002791437	4.906019362	0.019312161
NM_014760.4	TATDN2	4.54645193	0.001369916	18.08832022	0.005506675	0	0.000492267	0	0.000352496
NM_001204698.1	TAX1BP3	0.167724735	0.012660276	1.734085625	0.000227777	2.289712951	0.004078214	1.846210628	0.018039987
NM_014604.4	TAX1BP3	17.20243845	4.92E-06	629.5829023	9.41E-07	-0.215835651	3.03E-06	3.585612366	4.63E-07
NM_015130.3	TBC1D9	1.767012749	0.005784992	7.977286069	4.16E-06	0.81733375	0.007320625	18.37112728	2.29E-06
NM_001281.3	TBCB	3.90278613	0.00585032	6.968086211	5.59E-05	1.621270274	0.000380388	3.904492223	0.000258748
NM_006453.3	TBL3	5.475041146	0.002832845	-0.950120139	0.006079864	-0.976257968	0.000704768	-0.731134644	0.010310622
XM_017018442.2	TBRG1	2.865936686	0.010846406	2.904220909	0.000678479	5.168218677	0.002893944	0	0.000829054
NM_004749.4	TBRG4	7.185582038	0.001147916	0.879066052	0.007665765	2.77301137	0.000680504	2.820112928	0.001995235
NM_001006935.2	TCEAL4	7.569096294	7.57E-05	-0.633092458	3.59E-06	1.393010967	0.000312938	-0.892423258	9.33E-05
NM_016303.3	TCEAL9	58.70315281	0.000138011	176.5202555	0.000296118	13.42222591	0.001776317	645.5885677	0.000696763
NM_014972.3	TCF25	13.30148136	0.00966929	2.327335324	0.001993682	2.580259759	0.004447974	1.168820375	0.000593953
NM_030752.3	TCP1	12.64824944	0.000279606	0.936563511	0.01014106	1.290755129	0.001391041	0.797601378	4.41E-05
NM_022171.2	TCTA	11.76977436	0.000537212	1.780975116	0.000197761	0.979458921	0.007693789	1.242069232	0.00035309
NM_003214.4	TEAD3	3.021284336	0.003738965	0.594765964	2.29E-05	12.89280187	0.004075998	12.38393055	1.12E-07
NM_003216.4	TEF	-0.449097858	0.004825361	9.113812303	0.012903901	6.344601124	0.000651375	22.10143111	0.011134738
NM_017633.3	TENT5A	2.364255559	0.008748069	0.440621303	5.93E-06	1.181066133	0.002748	1.479062796	0.026997888
NM_052943.4	TENT5B	0.211554635	0.002152527	-0.52637032	0.00063363	3.326687076	0.001737882	-0.328014375	0.000110952
NM_017709.4	TENT5C	-0.73365722	0.003321446	0.290704214	2.24E-05	-0.401901664	0.004724014	12.69072586	3.27E-05
NM_018975.4	TERF2IP	10.3676186	0.000462001	0.919695458	0.012847101	0.760679589	0.001578063	2.157791503	7.22E-06
NM_144582.3	TEX261	10.76832266	1.17E-05	1.524506866	0.000528439	0.750052256	0.001923915	1.710947269	0.000292663
NM_001354704.2	TF	-0.886925097	0.00261625	0	0.001189136	0	0.00600923	1337444347	0.001914679
NM_000358.3	TGFBI	12.02814268	0.000392691	0.230757945	3.65E-06	0.084160333	4.72E-05	0.762793019	1.72E-08
NM_003246.4	THBS1	-0.705348558	3.59E-05	1.569499641	0.000217119	0.585501032	9.89E-07	1.359517545	1.21E-07
XM_011521971.2	THBS1	-0.362193183	0.00104855	4.879930502	0.003716293	2.110479337	4.74E-06	3.588341285	2.15E-07
NM_003247.3	THBS2	17.43620099	0.000851435	-0.529443455	7.23E-06	10.93797112	0.00018288	3.114067534	1.74E-09
XR_001753748.1	THOP1	12.35280849	0.000264729	13.98030391	0.008769539	0.343136605	5.01E-05	1.985737837	0.025371904
NM_006288.5	THY1	609.8894084	0.000148064	3.435826579	3.96E-08	0.81072828	0.000344013	3.658546653	1.32E-10
NM_020375.3	TIGAR	5.863623733	0.00182709	4.156548946	0.008513609	-0.450573913	0.000534717	6.517253372	3.05E-06
NM_012458.4	TIMM13	14.16510124	0.000219944	-0.817450878	0.003988631	0	7.83E-05	22.35369978	4.92E-05
NM_006335.3	TIMM17A	17.46911495	8.90E-05	40.04856139	0.00036622	-0.190000347	0.000117615	81.34872607	4.70E-07
NM_006327.4	TIMM23	11.5983312	0.000271647	12.11917658	0.001640821	5.100846544	0.000351834	22.38789452	1.85E-05
NM_006351.4	TIMM44	9.527268831	0.000837121	3.136220145	0.005012258	2.174603787	0.005675708	5.056039399	3.03E-05
XM_011527491.3	TIMM50	29.17423063	0.001716956	0.283958539	0.003782826	0.497897092	0.00292996	0.91850711	0.00024876
NM_016589.4	TIMMDC1	5.379657978	0.005006762	-0.999278092	3.07E-05	-0.999687971	0.006703677	-0.993827934	6.67E-06
NM_003254.3	TIMP1	11.64243695	0.001720898	0.490178068	0.000178485	-0.436864558	4.27E-06	8.619553196	2.39E-05
NM_003255.5	TIMP2	9.120901358	0.001053455	9.666716605	1.49E-07	2.492198024	0.000517987	12.29003096	1.01E-09
NM_001198671.2	TLCD5	25696.9041	6.72E-06	2.374224251	0.000495516	3.7070576	0.00064922	6.724424129	7.78E-05
NM_001130.6	TLE5	18.06791801	1.42E-05	4.706337254	0.00050555	1.399389863	0.00026819	3.692628922	0.005620577
NM_006289.4	TLN1	10.23543488	0.000345032	4.920973524	0.001123997	0.670997902	0.000249778	5.022539832	0.004524296
NM_014220.3	TM4SF1	15.92951793	0.001272148	-0.046533471	0.001345928	0.892561863	0.000197306	4.499620731	7.35E-07
NM_004800.3	TM9SF2	2.302395815	0.000979355	-0.085304246	0.000242895	0.065262827	0.002835669	4.352463989	2.54E-05
NM_016056.3	TMBIM4	11.05679285	0.000650135	0.422851095	0.014469295	3.358777937	0.000129805	2.264276118	2.04E-06
NM_003217.3	TMBIM6	40.68297235	2.52E-07	1.868445019	0.006264244	2.057051363	2.75E-05	64.46274712	5.50E-08
NM_020698.4	TMCC3	0	6.05E-05	71.18097529	0.000259762	2.48634573	0.000454744	131.8658938	4.10E-05
NM_006827.6	TMED10	4.503235612	8.74E-05	4.410435597	5.49E-05	3.811276275	0.005435591	2.902396916	2.49E-05
NM_006815.4	TMED2	5.124281769	0.000818917	1.142587099	0.000103875	0.819997518	0.000130366	6.098435913	0.000245489
NM_007364.4	TMED3	1.256681101	0.004261537	-0.718650978	8.68E-05	0.889873851	8.19E-07	1.141144073	2.07E-06
NM_001164468.4	TMED7-TICAM2	0	3.40E-05	2.124299752	0.000231308	-0.67004701	0.002170682	2.233507755	6.65E-05
NM_001164469.3	TMED7-TICAM2	2.510274642	0.011873993	33.41849145	0.005005714	1.559038739	0.000292348	2.465374689	0.003018335
NM_017510.6	TMED9	4.880662488	0.000312936	501.2963274	3.82E-05	-0.192049125	1.48E-06	677.1718325	7.03E-08
NM_024092.3	TMEM109	6.906877318	0.000397376	2.515722146	0.001334984	2.670015506	0.001601683	2.507711539	0.00281424
NM_007024.5	TMEM115	7.346264479	0.000517771	-0.822472635	3.31E-05	6.702700081	0.0045245	-0.647015736	3.90E-05
NM_181724.3	TMEM119	53.50584577	0.003150724	0	0.014021968	-0.921495983	0.00032317	0	0.000435514
XM_011538271.2	TMEM119	452.8464172	0.000173479	2.031988826	0.000118001	-0.694741547	0.001296173	2.545475615	4.05E-07
NM_001080825.2	TMEM120B	3.397638111	0.00544504	-0.754965398	0.012009247	-0.976784325	0.008152055	-0.131317463	0.000203386
NM_017849.3	TMEM127	9.793850418	0.000799862	1.975555065	0.013435616	1.169461744	0.005106422	-0.302555374	0.000466895
NM_032635.4	TMEM147	4.714552243	0.001751159	0.504074887	0.00396933	0.534694538	0.006225939	1.607077255	9.45E-06
NM_015444.3	TMEM158	32.32636982	0.002492405	-0.089238912	0.006480817	-0.197653056	0.000360317	1.950288087	1.18E-05
NM_018475.5	TMEM165	20.71623078	6.47E-06	2.598900892	0.005134467	-0.650511687	0.000760831	14.54071325	3.52E-07
NM_174909.5	TMEM167A	5.013338969	0.003819562	0	0.001337563	0	0.008304422	0	0.001023651
NM_001100829.3	TMEM170B	10.17474459	0.012015097	6.314411942	8.57E-06	-0.825744619	4.11E-05	-0.658442588	3.78E-05
NM_173490.8	TMEM171	7.975088843	0.008395684	0	9.27E-05	0	0.000149444	122.519407	0.000182714
NM_024600.6	TMEM204	14.0086649	0.004790753	0.350781762	0.001757461	0.147278844	0.005020477	10.68995238	0.007054234
NM_014187.4	TMEM208	20.08730165	0.007434758	6.987460523	0.006617439	-0.372229504	0.003541564	1.739682213	0.001945244
NM_001009925.1	TMEM230	18.37992686	0.000416806	9162.115321	3.78E-05	143.6685315	0.006733922	89.07105641	0.000607955
NM_017994.5	TMEM248	8.4528671	0.00564894	0.307372083	0.000123752	0.677252414	0.005265869	1.319326196	0.000395018
NM_017799.4	TMEM260	66213262.58	4.77E-06	1.084304602	0.000715462	0.374687744	0.002134822	26.45347918	1.99E-05
NM_152261.4	TMEM263	624.5454168	0.000109527	1.212434136	1.42E-05	1.63772319	0.000276294	1.38171253	1.65E-05
NM_018247.4	TMEM30A	7.383269615	2.89E-05	0.655832254	0.004415501	0.292548921	0.007427576	10.78207311	8.41E-07
XM_005248116.4	TMEM33	13.03649542	0.006232574	-1	0.017815649	-0.981109476	0.003509602	-0.938745381	0.000411015
NM_024334.2	TMEM43	1.709840496	0.000470526	-0.930060353	1.73E-06	-0.980303782	0.000215906	24.81930737	9.84E-07
NM_031442.4	TMEM47	14.29010919	0.000291484	2.905695563	2.67E-05	0.893058596	0.002423553	8.4323967	1.50E-07
NM_014313.4	TMEM50A	7.58719078	0.000422736	1.020295634	2.76E-05	0.64409591	0.002999779	2.171372103	9.14E-05
NM_001301746.1	TMEM98	70.8687253	0.000958922	0.610188759	0.016072535	0.049199653	0.001356223	1.317587464	7.15E-07
NM_021103.4	TMSB10	27.76419028	1.33E-06	1.212834273	4.50E-05	-0.42252162	9.36E-06	417.8511921	3.19E-10
NM_001311175.2	TNFAIP8L3	6.932314132	0.01938069	1.551460042	0.005841713	1.607881066	0.000181832	2.464294272	0.000986373
NM_003840.5	TNFRSF10D	28.44400569	7.87E-06	2.743197112	0.002749722	3.10195831	0.00200305	0.028697506	2.42E-08
NM_003809.3	TNFSF12	7.115500118	0.016767422	7.398561662	0.007864179	-0.378385977	0.000113729	1.50134087	0.001770309
NM_002270.3	TNPO1	9.016953125	1.96E-05	-0.676496959	0.000272689	-0.366539177	7.75E-05	-0.61755759	0.000675162
NM_012470.3	TNPO3	4.453822462	0.005303743	0.581411381	0.004166504	-0.043293781	0.006759352	8.878572067	0.000552904
NM_170754.3	TNS2	340684.9518	1.13E-06	13.82510228	6.05E-06	2.639311644	0.000636446	15.59911073	5.35E-05
NM_001243885.2	TOB1	-0.983916998	0.000271826	-0.171567696	0.000116741	-0.829443453	0.000304946	-0.456210798	0.000652122
NM_020243.5	TOMM22	15.18745691	8.80E-05	0.936296742	0.005844469	0.908818971	0.006971587	3.851246129	1.09E-05
NM_001001790.3	TOMM5	16.49703415	8.24E-05	769.5837447	0.001010135	1.61E+11	0.000691486	54.77202142	4.52E-05
NM_001134493.1	TOMM6	5.735840653	0.001089815	8.322212914	0.015895838	0.707437737	0.004154463	7.452154162	0.015459986
NM_000113.3	TOR1A	22.26540777	3.90E-05	4584480082	0.000666286	33.05770498	0.000641616	176.1550393	7.24E-05
NM_004881.5	TP53I3	-0.080975533	0.001260711	11.5731849	0.000490965	2.789028464	0.008203237	15.10183643	0.000807572
NM_147184.3	TP53I3	0.145227561	0.007027136	2470.091432	0.000541893	9.018005905	0.004407777	2809.533929	0.00679647
NM_033550.4	TP53RK	5.548701782	0.001853766	220.1665664	0.002187463	2.577050327	0.00674203	1623.731451	8.63E-05
NR_033711.1	TP73-AS1	10.92150447	0.003044474	880.3076395	0.007435583	6.519470415	0.002800277	2532.280832	0.001479519
NM_001166392.1	TPBG	4.241199494	0.002818303	95.15462697	0.000127033	2.091029837	0.000175233	532.1524628	7.91E-07
NM_001166392.1	TPBG	4.241199494	0.002818303	0	0.000127033	30.56841431	0.000175233	319.6572656	7.91E-07
XM_017011238.2	TPD52L1	10.58472568	0.01959456	0.319951793	0.004844184	0.584582113	0.00519006	2.28786667	0.000443751
XM_017011240.1	TPD52L1	19.37083504	0.018477963	8.386083178	0.000793609	-0.487907722	0.001447469	3.371937824	9.52E-06
NM_003288.4	TPD52L2	14.94586337	0.001532631	-0.200368004	0.000438339	0.666706677	0.000171251	0.226986687	2.16E-06
XM_017025699.2	TPGS2	13.58705665	0.000148185	0.959339566	0.012225651	0.89346431	0.000492364	6.707967856	0.002109244
NM_001159287.1	TPI1	-0.923176052	1.30E-06	3.01063562	0.012045481	1.239132716	0.000120874	12.52883368	0.000380262
NM_001018004.2	TPM1	17.13820763	0.006800246	4.862718259	4.28E-06	0.644183276	0.003757129	4.485920505	4.53E-05
NM_001018006.2	TPM1	16.16328501	0.000246428	-0.475345749	1.72E-05	0.018124178	0.000135098	-0.241657061	9.95E-08
XM_006720667.4	TPM1	8.836539137	0.002274685	1.907761331	0.000413557	0.463829465	0.004627714	2.24392957	4.09E-08
NM_001301226.2	TPM2	210.0238015	4.22E-06	9.259723922	1.69E-06	0.796067696	3.39E-06	44.23493237	1.81E-06
NM_001301227.1	TPM2	328.8329722	0.000187486	0.328901646	0.000462571	5.211527957	0.000397171	20.45573337	1.14E-06
NM_213674.1	TPM2	217.2430255	0.000102577	-0.730067516	1.55E-05	-0.971133497	9.54E-05	-0.954246303	4.01E-06
XM_017015088.2	TPM2	0	1.06E-06	1.279154836	7.89E-05	0.316085876	0.006417517	-0.095299405	2.89E-05
XM_017015090.2	TPM2	0	2.41E-05	0.630545365	0.000604923	0.853369979	7.69E-05	1.914924125	2.07E-05
NM_001278190.1	TPM3	-0.667105848	0.000524648	-0.538163503	0.000737904	-0.969651632	0.00467121	-0.771344473	0.000198691
NM_001145160.2	TPM4	0	7.10E-06	14.45700616	0.000125906	18.45471187	0.000723823	10433.10515	2.40E-05
NM_003290.3	TPM4	20.54390226	3.25E-07	2.852479388	7.56E-08	17.26305982	0.000293684	0.479839234	4.65E-08
NM_000391.4	TPP1	12.00823935	0.000633527	1.026817578	0.000583856	3.277996815	0.000232639	3.837497335	1.72E-06
NM_001362761.2	TRA2A	2.035040945	0.014043196	99.92693787	0.0002488	2.741577019	0.001755079	5366.859288	0.003540149
XR_001752001.2	TRAF7	8.565771502	0.016232376	0.828881116	0.004042041	0.466258332	0.000521072	3.539651148	0.000887748
NM_014294.6	TRAM1	15.82437225	1.02E-05	1.844434997	0.004389696	0.895306711	0.000102712	5.058684866	0.000216065
NM_012288.4	TRAM2	19.78934815	2.17E-05	3.100518512	6.69E-05	0.919426612	0.000177267	2.791276031	1.07E-07
NM_021210.5	TRAPPC1	51.14415813	0.001707495	-0.63476421	0.000251953	4.256069819	0.001091369	-0.604399213	0.00043619
NM_016399.3	TRIAP1	9.429849988	0.002002265	3.547571426	0.007007677	0.760105755	0.003533037	2.915759549	5.78E-06
XM_024451309.1	TRIM28	6.616919201	0.011824693	0.657782117	0.000338447	0.313691721	3.23E-06	68.18987547	0.000443341
[truncated: 183 more rows]
