# Supplementary material for: Computational comparative analysis identifies potential stemness-related markers for mesenchymal stromal/stem cells
Source: Front Cell Dev Biol. 2023 Mar 1;11:1065050. doi: 10.3389/fcell.2023.1065050 (PMC10014615; doi:10.3389/fcell.2023.1065050)
Supplement: Supplementary file 9 [file Table5.CSV]

Supplemetary table 5. Common deferentially expressed genes between mouse and human mesenchymal stem cells samples
Gene symbol	h_AM_fold change	h_AM_P_value	h_BM-_old change	h_BM_P-Value	h_AT_fold change	h_AT_P_value	h_UC-fold change	h_UC_P_value	m_AT_fold _change	m_AT_P_value	m_BM_fold _change	m_BM_P_value
Abcc10	29.07696397	0.00244745	26546.31523	0.000311295	29.49460261	0.00075901	74.01058196	0.000724105	-0.721563481	0.006701586	1.27721233	0.005781467
Abcf2	11.61720213	0.000219705	2.669310958	0.000253737	3.352060205	4.54373E-05	1.252732618	0.000946529	0.607109062	0.00000209	1.611632396	0.000306081
Abl1	34.38395487	0.000817779	11.90859763	3.23072E-05	1.056146925	0.000407417	3.191691389	0.006988901	-0.344509234	0.008714022	-0.520983275	0.000201043
Abl2	34.38395487	0.000817779	11.90859763	3.23072E-05	1.056146925	0.000407417	3.191691389	0.006988901	-0.833940752	0.000799032	-0.519175135	0.000309552
Ablim1	-0.657044284	0.013531072	-0.876869493	0.012289405	-0.958875608	0.008184493	-0.929827975	0.001557143	-0.872869927	0.003523642	-0.691118803	0.000762036
Acadm	6.684237006	0.00766071	0.614575896	0.007465827	-0.885440117	6.54036E-05	0.255322234	0.024861445	-0.8643294	0.00000179	-0.172270287	0.000502416
Acap2	4.514646025	0.012405364	-0.027746739	0.009548265	-0.672265129	0.000420544	0.053437167	0.026402942	-0.874424468	0.000000156	-0.543933291	0.000199146
Acat1	47694053.38	4.91509E-07	1.445975841	0.003094751	-0.748724922	0.000123283	103.6706555	0.000366374	-0.314246727	0.000174231	1.278012109	0.0000648
Acat2	48.38022168	5.72362E-05	0.548290452	0.014506211	3.798713462	0.003452035	3.414265097	0.000441376	0.845910001	0.0000205	2.486478186	0.0000638
Acat3	48.38022168	5.72362E-05	0.548290452	0.014506211	3.798713462	0.003452035	3.414265097	0.000441376	-0.889193402	0.023345306	-0.58534797	0.006895402
Acbd3	2.430162032	0.001034094	2.055926872	0.000114978	0.801817406	0.00039887	3.069005067	5.56785E-06	-0.360439405	0.000125077	0.822334867	0.000233835
Acer3	107.7477721	7.91029E-05	15.91094374	0.011316383	-0.796430326	0.004187564	24.42092486	0.002172687	1.548133561	0.002040356	0	0.0000179
Aco1	51.31991483	0.000625241	19.24186245	2.55348E-05	-0.760399264	9.16418E-06	5.895816258	1.12808E-07	-0.609295446	0.0000129	1.86629968	0.0000667
Aco2	35.00091094	0.001474564	0.584244665	0.007237075	-0.58662344	0.000404823	1.709716685	0.000128964	-0.602119903	0.0000116	0.762848424	0.000147882
Acot13	3.103202387	0.016456209	2.53634235	0.000976888	-0.630679008	0.006527637	0.440959549	0.001389052	2.652857662	0.00000101	6.118135991	0.0000277
Acsl1	59.73535638	0.004482239	-0.873175653	0.01450723	-0.866612497	0.000489462	198.3117581	0.000162013	-0.985910764	0.000000172	-0.890967553	0.00000246
Acss3	31.27010139	0.001848911	45.69492811	0.001357908	-0.948700106	0.006349276	0	1.30124E-05	-0.998511456	0.0000212	-0.568534078	0.008347518
Actg1	28.07330386	6.20448E-06	4.765303214	0.000916914	4.640350814	9.11358E-05	5.303447137	0.0001993	-0.988422151	0.000000231	2702.881518	0.000692566
Actn1	78.64549629	0.006715035	6.090872387	0.000941336	6.015114355	5.83173E-05	8.349012645	7.41685E-05	0.276866531	0.000630435	0.2544975	0.000582171
Actr1a	7.939760059	5.49967E-05	2.435554164	3.89395E-05	0.948291195	5.51445E-05	4.497848249	9.58092E-07	1.151804604	0.00000055	1.721538883	0.00000538
Actr2	17.12160937	3.67164E-06	2.14908316	0.003807331	0.848414915	0.000125215	0.44977873	0.029111629	0.551169218	0.00000221	0.223886983	0.000130733
Actr3	23.58314838	2.16339E-06	3.848047926	0.002654505	6.762036597	2.51015E-06	39.59462663	3.64652E-08	10.77511591	0.0000645	0.156865882	0.002781729
Adam10	2.01000514	0.000846873	5.439225846	0.000239737	1.607846175	1.71925E-05	0.655584711	0.001587639	0.852280302	0.001572475	-0.198108878	0.012607999
Adam12	15.91727228	0.018820011	11604.33977	2.29971E-06	7.41380448	3.59097E-06	628.8981352	4.34365E-06	-0.738729741	0.00000285	3.120942703	0.002934684
Adam19	4412.000056	3.79704E-07	9.864235593	0.001060584	30.97338512	0.00034374	166.5530736	1.77073E-05	1.934704081	0.000000248	0.139074752	0.018230232
Adam9	6.540128107	0.000323702	29.09878942	0.00032354	5.110262581	0.002481612	4.742254251	0.00619426	1.880924655	0.000000185	18.62181894	0.0000333
Adamts12	0	6.35305E-07	0	1.55947E-05	2.258714067	0.006975494	0	8.92126E-07	-0.955239478	0.00000222	7.376552848	0.003276409
Adamts2	1.124440212	0.001581063	1.519782081	0.01314978	-0.971121686	0.004630364	-0.359871623	0.000371599	-0.791303198	0.00000179	2.221258694	0.003803415
Adamtsl1	0	1.01035E-05	0	8.37391E-07	10.90902874	0.008205285	0	4.76502E-07	5.244538036	0.010733761	0	0.0000616
Adgrl4	0	3.56278E-05	141.0954462	1.80168E-05	-0.845939132	8.11696E-06	0	1.36605E-06	-0.980382957	0.006282811	1.880009982	0.02874598
Adh5	20.37316818	2.09468E-06	4.552843243	4.98365E-05	-0.051756226	0.005833655	5.938588894	7.25698E-08	1.46142255	0.00000147	2.279493651	0.0000534
Adi1	6.540128107	1.62613E-06	29.09878942	0.001139024	5.110262581	0.001976771	4.742254251	0.003846904	1.310217503	0.000174247	1.742029923	0.000865583
Adrb2	-0.792231837	0.00139293	-0.937458802	0.000638358	-1	2.26122E-05	-0.332685112	0.008034624	-0.701200214	0.001262126	-0.647856263	0.000248603
Aggf1	2.553192911	0.002655311	1.157138014	0.007651604	-0.268987269	0.007936237	0.046734009	0.000706086	0.077271554	0.0000719	-0.035106226	0.022598088
Ahcy	62.01376516	0.003624791	0.422851095	0.012540699	3.358777937	0.000367877	2.264276118	5.91262E-05	3.391089538	0.0000951	0.257112017	0.005029027
Ahnak	-0.999494796	2.30395E-07	5.453034878	0.016355444	-0.702942667	0.000328316	-0.998636606	1.77527E-06	-0.891865192	0.00000836	8.728856194	0.003153172
Ahnak2	-0.941378421	5.47707E-07	18.84154591	6.79442E-05	9.660796833	0.000102579	19.46684731	2.9402E-07	0	0.0000182	38.48789743	0.001138367
Ahsa1	7.084537968	0.000810584	1.736244256	0.000281864	1.603744066	0.00010332	2.15732461	8.18665E-05	1.230526324	0.00000114	-0.086347764	0.001036682
Aida	4.534601418	0.000340082	3.625919457	4.01964E-05	-0.330836207	0.002922189	1.498241782	0.000244243	0.366439173	0.003053419	1.71208347	0.002338382
Aifm2	17.60196311	0.010093089	8.217693478	0.016046012	-0.738722655	0.004252531	0	0.000750147	-0.789673265	0.021418689	1.572743566	0.011315819
Aimp2	31.77723171	0.002484182	6.577716546	0.000500361	2.541836088	0.006529185	3.418771235	5.79439E-05	14.80716648	0.0000016	8.680800241	0.004410337
Ak3	4.180780825	0.001641331	3.76799198	4.91587E-05	-0.814048591	1.09038E-05	0.211660157	0.002708083	-0.414540927	0.00049182	0.954973376	0.000313725
Akirin2	10.24941202	0.001142694	0.035717393	0.004898601	-0.495616001	0.003722284	2.345178685	9.96404E-05	0.103885627	0.000383956	-0.286606751	0.0009746
Alcam	-0.838360622	4.3305E-06	12.71506743	0.010507327	334.7213714	9.76649E-05	4.726680913	0.013986218	-0.928502459	0.000330661	4.913909867	0.015325089
Aldh18a1	15.66508775	1.85006E-05	7.434965343	0.009217458	9.913896774	0.005224549	3.192752344	8.50214E-05	7.391303594	0.0000313	18.67718597	0.022938131
Aldh1l2	31.34731036	0.002995691	0	1.93639E-05	175.5506723	0.000268007	0	1.17757E-06	0.844214758	0.000228281	9.869998807	0.002211857
Aldh9a1	23.45513938	0.020138347	2.762855616	0.004139552	-0.657008992	0.000772195	3.483279067	2.46754E-06	0.053616714	0.0000383	-0.247982859	0.00038468
Alkbh5	2.471043975	0.002391854	0.606830997	0.003905176	-0.164109807	0.007665641	0.18368571	0.002981256	-0.364981365	0.00000463	0.53510684	0.000149149
Alox5ap	33.72805861	0.002583887	-0.995908485	1.78062E-05	-0.966181019	0.002773471	0.471858303	0.008171343	-0.99348907	0.0000854	-1	0.000000244
Alpk2	8.734804403	0.011514117	499.1307854	5.07728E-07	45.26332787	0.000120726	0	1.02631E-07	0.700809824	0.002004106	7.87747377	0.005309837
Amd1	5.506232875	0.000778181	-0.280454001	0.00434365	2.098533837	0.002418198	0.411348318	0.004900879	0.838706826	0.010585037	-0.149785314	0.000143988
Anapc16	-0.523991564	0.001445546	-0.09461306	0.011719981	-0.658382338	0.003516331	-0.210831059	0.00098816	0.088835416	0.000115204	1.794826308	0.000943725
Anapc5	5.227363258	0.000938086	1.209486644	0.002599155	2.058660353	5.54553E-05	2.195240492	0.009158074	-0.300458286	0.000217388	-0.782183109	0.00000192
Anapc7	45.7790526	0.003105406	12.49825524	0.010408241	0	0.003103576	13.97289595	0.010353313	2.612572582	0.000000627	1.246691685	0.000197323
Angptl2	31.62962872	6.43963E-05	69.74046553	3.02102E-05	-0.978034757	0.000081978	196.8659014	1.02329E-05	-0.297034623	0.000017	44.28053402	0.000000862
Ankib1	1.758445437	0.001148356	5.010026285	6.43219E-06	0.438348158	0.001247409	0.833272964	0.00016409	-0.445689659	0.0000552	0.160871755	0.002188151
Ankrd10	0.60456545	0.002668319	-0.639065175	0.000393624	-0.597887818	0.003582063	0.349619428	0.006163899	0.436472933	0.000599861	-0.878636457	0.000000848
Ankrd28	0	4.02375E-07	0	7.25256E-06	-0.959990214	0.008119435	11.30219819	0.010097487	-0.80150625	0.0000232	-0.459596198	0.000153002
Ankrd50	5.980555739	0.000696429	1.497054509	0.013593206	1.798409191	0.001525775	2.108587279	0.001817355	8.074379203	0.00786075	0.889288721	0.006709267
Anp32b	38.10071014	2.55752E-05	-0.290291222	0.020013155	0.064787143	0.002514289	1.568870844	0.002871543	-0.175982405	0.0000124	-0.779263556	0.000000143
Antxr1	110.374592	0.000478339	0	3.17036E-06	11.20831492	0.00381535	3066.58639	6.03899E-07	-0.279484093	0.0000959	5.663015961	0.000161286
Anxa2	-0.474785154	0.000158522	41.26691668	1.05059E-06	1.625298678	9.84412E-05	223.3511227	0.00018345	3.405227297	0.000000656	4.844879844	0.00000141
Anxa3	-0.593536619	0.000189086	-0.991116664	1.58598E-05	-0.984188455	3.98618E-05	10.17223996	0.006160985	50.00692345	1.57E-08	17.82202389	2.53E-08
Anxa5	14.28666158	9.22238E-06	13.33819011	5.58655E-07	0.945369038	0.000594106	40.29821887	6.76307E-09	3.508131338	6.26E-08	38.83763925	3.24E-09
Anxa6	247.9742657	7.47631E-05	4.537932893	4.67097E-05	0.344873532	0.000518851	31.6110492	0.001416191	0.177057798	0.0000759	4.922873478	0.028339441
Anxa7	5.19853968	0.001637884	1.549495933	0.000956401	-0.141189917	0.005864846	5.394488383	0.002024889	0.677885425	0.0000029	1.299699647	0.0000684
Ap1s1	9.861931569	0.000873482	15.46992265	5.03169E-06	3.76015657	1.19617E-05	26.10521398	1.58328E-07	7.797033577	3.41E-08	1.370790767	0.00018699
Ap1s2	22.58709319	0.001049709	-0.150397091	0.015141113	-0.792396984	0.001071799	0.810878081	0.007780503	4.284398843	0.024451646	-0.56820558	0.001297937
Ap2a2	3.57213367	0.010772558	5.909993557	0.020260142	7.23034773	0.001253443	17.90284675	0.001167945	0.202467104	0.00000633	0.892752898	0.00214349
Ap2b1	22.61716017	0.007413762	2.916568271	0.011337015	0.594600435	0.004042724	0.938476234	0.001211349	-0.742316751	0.002167364	-0.825621304	0.00000297
Ap2m1	17.02005973	2.53265E-05	3.319130468	3.31924E-05	4.132270736	2.32859E-05	3.155245143	6.68352E-06	-0.770033647	0.00000797	-0.341540342	0.004562551
Ap2s1	0	3.90605E-05	18.08832022	0.009929133	0	0.000544312	0	2.94667E-05	1.57264424	0.000000438	-0.22189843	0.001216685
Ap3b1	3.870611925	0.011330799	5.072686989	0.000578669	1.426333857	0.00062862	2.783401287	0.000105265	-0.379278459	0.0000152	0.953194411	0.0000869
Ap3s1	12.99491335	0.000346395	1.416835864	0.001236443	0.426939127	0.005918987	22.79270119	0.008299078	1.797241783	0.0000319	2.730607265	0.000100505
Apex1	88.60004729	0.000279477	0.735242819	0.004909062	0.803891323	0.000444855	2.044217713	0.000455849	5.828594193	0.00000312	3.472258835	0.0000336
Apmap	20.58165335	1.45261E-05	0.490178068	0.009200216	-0.436864558	0.000640374	8.619553196	3.91378E-08	-0.953534441	1.08E-08	-0.434844309	0.000913765
Apoe	0	6.79376E-07	-0.979782435	0.016749961	-1	2.66989E-06	0	7.07315E-06	-0.997221576	0.00000607	-0.924518588	0.00000138
Aprt	13.92505672	0.00061406	0.390011782	0.01075869	3.461072392	0.001265218	10.15680409	1.04618E-05	35.74776325	0.00000331	1.803153674	0.000172274
Aqr	2.745486904	0.001500481	0.462529737	0.003642739	0.227361001	0.005146878	-0.120906719	0.00020628	-0.373763127	0.016441186	-0.085064759	0.00143387
Arf1	47.04873732	7.57428E-05	0.540766596	0.012466737	0.382746357	0.000969642	6.765817017	1.64525E-06	3.695171629	2.62E-08	1.966543168	0.00000639
Arf3	11.21545846	0.011771099	3.59822478	9.59216E-05	1.297406096	0.000725723	2.191470916	0.000111481	-0.475565845	0.000357356	0.11095273	0.004493946
Arf4	22.82816348	1.148E-07	10.47137138	1.75459E-06	3.111648397	1.4645E-06	17.29307706	2.15255E-07	5.072559143	0.0000196	16.56285488	6.67E-08
Arglu1	4.574090082	0.000641198	-0.360885286	0.001891675	-0.637695991	4.45275E-05	1.57594571	9.02841E-05	-0.648854233	0.0000424	-0.678013496	0.00000656
Arhgap22	0	0.000219415	0	0.000515106	0	0.003055216	0	3.29774E-05	-0.675495906	0.010481337	0	0.0000192
Arhgef7	0.917585297	0.016898262	-0.663270301	0.00594205	-0.882886138	0.001041979	0.617756875	0.003007435	-0.627114618	0.0000306	0.794402249	0.007225838
Arl1	3.688576291	0.00396181	12.75293256	1.76027E-06	0.035991808	0.004775475	8.412797658	1.84654E-06	-0.998412988	0.0000619	0	0.000510367
Arl2	1.269100356	0.009729465	2.558070746	0.000172446	-0.595943768	0.006342317	1.282071346	0.000196289	6.376966949	0.00000054	4.121502217	0.00000598
Arl2bp	7.143433269	0.000293121	1.917808604	0.00080175	0.202671388	0.00232882	1.876944387	4.45838E-05	0.643648325	0.0000304	4.058393943	0.0000632
Arl3	8.165681542	0.003261398	17.9900206	4.43647E-06	1.00267955	0.002621409	18.29170689	0.00022537	4.202105451	0.00000131	2.103135847	0.006818994
Arl6	0	0.000200069	21.13938136	0.00655792	-1	0.001726226	20.46350978	0.012908567	2.809385877	0.001112336	5.662659684	0.025294498
Arl6ip4	2.523910235	0.013149832	0.247514326	0.009989381	-0.427698014	0.00575273	1.58697745	0.000270052	0.932501302	0.000961672	-0.160475481	0.000232572
Arl8b	2.320803469	0.001482637	0.503607199	0.009651954	-0.400617899	0.004839198	0.073731172	0.002708007	0.246653461	0.00000768	3.610066186	0.00000056
Armc9	137.9679228	0.000382488	0	9.75331E-06	24.6123742	0.00335513	0	4.09727E-06	-0.968456635	0.004040359	-0.927362256	0.002746473
Armcx2	17.50135796	0.005599239	0	4.31622E-05	17555.26004	0.000352267	0	1.05429E-05	79.41866199	0.000822388	32.75628986	0.00944307
Arnt2	66.62224348	0.001507156	91.969284	0.001907081	6.158497379	0.001703173	11.83781527	0.001481151	4.705694885	0.000435542	13.87134049	0.000336372
Arpc1a	17.04625344	0.000112015	4.632753762	3.05001E-05	0.90874601	9.69242E-05	9.606889721	7.57277E-08	3.9257119	0.0000257	0.853268804	0.000331932
Arpc1b	140.7244785	0.000883476	0.767079381	0.004105439	4.57554427	2.74961E-05	26.35311459	0.000610139	0.412579273	0.0000379	-0.185731932	0.019821465
Arpc3	-0.379967935	0.000831662	-0.14543057	0.00516705	0.606012732	0.004445387	0.979016909	0.005970525	3.489769612	0.000000227	0.639697504	0.015208856
Arpc5	11.39763881	7.92274E-06	4.962968157	0.000010226	0.911645356	0.000502437	4.746515954	4.56644E-05	14.39109428	3.52E-09	1.801414593	0.009734171
Arpc5l	9.247026504	0.001712922	4.941484102	0.000184096	1.721539576	0.004654867	22.07930457	0.000010102	3.858882374	0.000000342	1.229078406	0.003060033
Arsb	-0.517916591	0.008286184	-0.449142864	0.016852081	0	0.006050436	-0.738058994	0.006544964	-0.701239556	0.0000163	2.399094561	0.000691521
Asb1	5.27427087	0.001545857	6.197311458	0.000179833	0.617664893	0.006286983	8.0741272	5.13467E-06	-0.475029391	0.000171068	-0.912460408	0.000000125
Asph	34621613.82	9.98512E-06	0	0.000582219	477604.528	0.005763198	5615.745509	1.14543E-05	-0.783898718	0.000351141	0	0.0000032
Atic	28.48658507	1.46663E-05	1.702827081	0.002189412	3.097302808	2.63823E-05	0.541221658	0.000863103	0.164657766	0.0000205	-0.497081357	0.000133996
Atn1	24.65046441	0.000621328	12.7508741	0.000143468	-0.605636505	0.006464316	-0.156418395	0.000190786	-0.835017916	0.000153692	-0.293480522	0.005221116
Atoh8	0	0.000511624	438.5477514	0.00011339	-0.894833256	0.000158248	0	0.004581454	2.505747046	0.000643528	6.885306516	0.011052067
Atox1	8.794356045	0.002798796	2.785890995	0.000511987	2.622468448	0.000172518	8.339155281	6.37568E-05	5.801030077	4.62E-08	1.701409489	0.000017
Atp1a1	6.948222819	0.000538981	5.072375001	8.84784E-06	3.309345587	1.34798E-05	11.24826664	9.56075E-06	1.605493861	0.000000696	1.829104525	0.000210711
Atp1b3	14.94813764	1.54006E-05	2.15155475	0.004027384	1.045410731	0.000764571	3.093522957	4.87143E-06	3.207893092	6.61E-08	1.529062085	0.00000871
Atp5pb	6.362163428	0.000591346	0.792559374	0.003019806	0.223486308	0.005550044	2.641809103	7.95753E-06	4.147822549	0.000000193	0.409440812	0.000494681
Atp6ap1	2.937871165	0.000630434	0.804112324	0.003198469	0.334638955	0.002736918	1.479248743	0.000465143	2.553678182	0.000000059	1.462690188	0.0000107
Atp6v0b	5.471154589	0.003802095	-0.548883314	0.000371075	1.402067842	0.00106568	10.49407104	0.000298372	9.856945265	2.07E-08	2.155665807	0.0000358
Atp6v0d1	18.45368206	0.020510978	0.395059731	0.005412743	0.77282619	0.001321142	0.958581942	0.000907476	2.171939801	0.000000895	2.2482533	0.00000188
Atp6v1a	1.960681762	0.001539519	1.324543488	0.000791644	-0.025892297	0.005315447	0.195514965	0.000579432	1.607163098	0.00000068	485.7215086	0.000158039
Atp8b1	-0.424931834	0.004685967	107.485612	3.37935E-06	2.225072555	0.000156133	3.710119705	0.01189006	-0.860516736	0.0000976	1.21603187	0.005590528
Atxn10	12.72351688	6.50253E-05	2.130123135	0.000180069	1.447767791	4.87582E-05	1.567196694	4.25236E-05	1.310849083	0.000000428	4.186829282	0.000000337
Atxn1l	2.362145926	0.006870635	-0.668696429	0.000178466	-0.392213133	0.002113552	1.003740256	0.001131201	-0.916972141	0.000000188	-0.580563563	0.000168129
Auh	-0.415505851	0.000323789	1.019825447	0.008358359	-0.592804468	0.008148005	0.123842544	0.001848173	-0.702914071	0.000112067	-0.144206696	0.00622296
Axl	19.58688414	0.018139096	94.31947615	0.004654174	2.131812203	0.000947463	0	6.21969E-08	16.48130206	8.78E-08	7.842941095	0.000000153
Azi2	17.76446994	0.001971524	2.946050971	0.008098944	-0.858847347	0.002799319	9.449186512	4.37568E-05	1.218020954	0.000744552	0.627607552	0.00018014
B4galt1	13.70395126	0.000166708	6.972291546	1.35486E-05	2.05336797	0.000126442	8.75978972	6.20073E-07	4.262501174	1.27E-08	0.5686859	0.0000792
B4gat1	8.11868697	0.001811755	22.05534872	4.00069E-05	-0.56816518	0.006779698	9.534291415	7.27355E-06	0.767717259	0.0000819	6.500268069	0.00000363
Babam1	13.195143	0.008253271	0.655791811	0.005064878	1.137694357	0.002392496	3.87368944	0.002425968	1.328205822	0.00000285	0.399050606	0.000225154
Bace1	202.8642177	0.000297682	77.7188813	0.000193614	1.943000885	0.005445292	12.76168744	0.024941365	-0.847861333	0.00000199	4.228769747	0.000183204
Bag2	105.0860023	0.000325024	11.57595845	2.21035E-05	5.169747428	0.000187142	1.572194008	0.011966944	47.03739603	2.55E-09	10.94732879	0.00000887
Bag3	21.97343415	0.019568665	13.71723579	0.000318916	1.923261962	0.001683733	13.31234932	0.00207668	1.218281092	0.00000804	16.86574952	0.000000723
Banf1	43.96198503	0.003604023	1.709457554	0.000583548	0.881511054	0.000632579	1.651663384	0.000222341	12.39674623	5.11E-09	0.366778181	0.000167249
Baz1b	-0.738543145	0.007460227	-0.970951766	0.003197042	36.00026183	0.002075533	-0.924885939	9.08564E-06	-0.894665661	0.00000548	-0.856638475	0.00000511
Bcap31	33.66269567	0.005693993	0.606724119	0.006336784	-0.579171806	0.0002094	12.08798924	0.000022688	0.069111523	0.0000174	2.483519359	0.00000125
Bckdha	3.416043629	0.013629358	-0.207992619	0.004433242	-0.708819078	0.000319606	0.475208407	0.002333565	-0.783867919	0.0000169	-0.040185832	0.000665641
Bcl6	3.069920632	0.017602725	-0.76954014	0.005385341	-0.823857819	0.000819873	17.43785076	2.98168E-05	-0.66230171	0.001148931	-0.588524985	0.001886292
Bdnf	0	1.73481E-06	0	5.45028E-06	0	0.004351923	0	6.75662E-06	15.17025664	0.0000139	0	0.000000847
Bet1l	23.38673304	6.25167E-06	5.448178062	7.12862E-05	0.886570568	0.000712816	2.730690672	9.50806E-06	2.991287079	0.00000416	3.12496759	0.00000568
Bex3	281.3273566	3.29604E-05	14.80804846	1.84037E-05	0.727670095	0.004453283	8.755045278	9.04261E-07	0	0.000000586	3.945967148	0.000138135
Bfar	8.702108043	0.001090702	3.748294617	0.000308056	0.780331058	0.006612716	2.089365948	0.000113589	-0.669817728	0.0000645	3.547611431	0.000707721
Bgn	291.1177071	1.98279E-05	7800.463809	1.80924E-05	1.015040665	0.001576003	0	2.55815E-10	4.234557257	4.83E-08	54.15789387	6.79E-09
Bicd2	2.620655779	0.003195224	12.33648875	0.002879323	0.546744414	0.00181014	1.123340366	0.000480707	-0.450650064	0.010170208	-0.19145327	0.012841952
Birc3	-0.955473103	0.019779639	-0.945086801	0.000134094	-0.917599928	0.005939502	-0.381034938	0.013053652	-0.278621911	0.001585514	-0.623360678	0.000255012
Blvrb	0.892834715	0.014143014	-0.892365519	0.000102862	-0.795836771	0.000192291	5.819957442	0.000204223	31.92777344	0.000000188	-0.400736373	0.021335771
Bmpr2	1.649905112	0.002728173	17.72337671	6.02543E-07	-0.481186827	0.001631173	0.346803684	0.001522561	-0.929565985	0.0000309	1.061151885	0.000358009
Brca2	16.08554311	0.006891207	-0.727512509	0.004491289	10.88894116	0.001769679	-0.841055504	7.38361E-05	0	0.00000927	25.13412619	0.004326664
Brd4	16.08554311	0.006891207	-0.727512509	0.004491289	10.88894116	0.001769679	-0.841055504	7.38361E-05	0.357470843	0.000172101	1.268275203	0.000750131
Brk1	6.864883526	0.000329477	1.185392958	0.007646629	-0.168245661	0.003288284	12.33327901	9.04419E-08	6.468881989	4.27E-08	0.4684072	0.00019099
Brwd1	0.23789193	0.008947344	-0.171567696	0.016136397	-0.829443453	0.004586853	-0.456210798	0.000815717	-0.91119397	0.024938921	-0.982525606	0.000529424
Btf3l4	9.727685364	0.008734237	0.964599318	0.017122216	1.699257556	0.002088537	0.572528273	0.00062629	-0.383582741	0.004601224	-0.567997839	0.006938873
Btg1	6.546767668	0.015471075	-0.835499829	0.00063227	-0.905188456	0.000144725	7.162446358	0.000272229	-0.576207369	0.0000201	-0.728758321	0.000000242
Btg2	-0.402113101	0.00307219	-0.969800589	8.15723E-06	-0.988956344	1.16175E-06	1.631519205	0.005017604	1.086769569	0.000019	-0.470367807	0.0000127
Bub3	9.182369462	0.000806488	0.20758719	0.005587279	1.691435664	0.000168179	2.401895564	9.60283E-05	7.295807963	2.42E-08	0.220166354	0.000126048
Bysl	13.07476946	0.000764171	1.860778094	0.002710773	5.446616918	0.000415479	1.721427335	0.001199889	2.032434051	0.00000225	0.096680612	0.018473718
Bzw1	49.85978934	0.004274726	0	0.004561775	0	0.003268106	46.18007477	0.0092704	1.548053179	0.00000045	2.210338596	0.00000537
C1qbp	20.55807313	6.54906E-06	1.183788874	0.003462768	3.16699129	1.47591E-05	3.961875738	2.57234E-06	5.751486508	0.000000184	5.108366854	0.000005
C1qtnf1	108.8707625	0.001771173	0	0.00028591	-0.88894541	0.0030368	0	2.62184E-07	-0.971623769	0.008068208	108929.7745	0.0000523
C1qtnf5	159.7641629	9.41058E-05	431.1084998	0.00013348	-0.836406384	0.005032102	57.92923818	0.000403646	5.787707431	0.014194812	111.3493662	0.000202274
C3ar1	115.3637053	0.000890417	-0.995224085	0.000163277	-0.950359465	0.006793921	11.53464872	0.00539071	-0.785313678	0.001794093	1.996576017	0.03169417
Cabin1	3.57213367	0.003199624	5.909993557	0.020696243	7.23034773	6.14504E-06	17.90284675	0.000131759	-0.790116726	0.0000258	-0.805803979	0.00000634
Cacnb3	13.01488806	0.003399918	0	3.35499E-05	10.92366881	0.006567155	124.2482683	0.000222795	0.598799581	0.021152466	0	0.0000389
Cald1	8.599165757	0.000603192	111.924395	0.0007688	-0.532310149	0.003257392	0	7.15967E-08	-0.982357774	0.0000102	0	0.000260349
Calm1	-0.026511846	0.010909695	-0.95112396	0.000718931	-0.756891492	0.003668216	-0.236296821	0.006008515	-0.541281601	0.009879834	7575.86247	0.00178351
Calm3	45.37235903	0.010364479	0.924927048	0.008186704	1.776164137	0.000321456	4.906019362	0.000346665	-0.114454477	0.0000047	-0.094784752	0.0000867
Calr	12.43316884	6.51277E-06	2.147255547	0.003525918	5.403866877	2.13123E-06	1.464130098	0.001140708	0.695765126	0.000000986	1.476835093	0.0000682
Calu	10.36508854	3.61457E-06	93.20851531	3.74484E-08	8.072675442	2.89857E-06	12.62539546	2.49991E-08	3.386044349	4.74E-08	14.87862826	5.66E-08
Cap1	53.19807754	0.001844446	1.978735644	0.00293551	4.948592443	1.44255E-05	1.520245492	0.013351315	1.254871714	0.00000201	-0.731239945	0.00000381
Capn2	1.986024774	0.000507183	15.52828216	5.71574E-07	0.759352849	0.002167632	35.05013059	9.09409E-07	-0.026258857	0.00000279	9.300068161	6.78E-08
Capns1	9.140980925	2.12838E-05	3.380517714	7.35775E-05	0.895291314	0.000998998	2.392406632	3.01916E-06	0.123382086	0.000195848	-0.562595728	0.000285736
Caprin1	4.499754929	0.001514423	0.762886331	0.007523633	2.602998253	0.000101573	-0.598808187	2.08975E-06	0.234401598	0.001686272	-0.238708403	0.00193181
Capza1	6.545270889	0.000456119	0.859435624	0.002488233	0.854986627	0.000683314	0.426168386	0.001562384	3.811827899	0.000000319	0.553341129	0.000119741
Capzb	22.09672335	7.64257E-07	2.997351559	8.38024E-05	1.704793897	9.44351E-06	2.224898854	0.000378581	4.99896095	0.000085	22.06377455	0.009295074
Cav1	0.693980272	0.001996885	1524.683749	6.98737E-05	-0.272771293	0.001980872	0	3.95769E-08	-0.341246801	0.000328109	281.7113403	0.00000637
Cav2	0.263743526	0.001069619	265.614902	0.000330323	-0.807283597	2.0315E-06	51.67716808	0.000150181	-0.698771247	0.000908109	25.08367193	0.00000592
Cav3	0.263743526	0.001069619	265.614902	0.000330323	-0.807283597	2.0315E-06	51.67716808	0.000150181	-0.698771247	0.000908109	25.08367193	0.00000592
Cavin1	4.817840129	0.000138357	321.0882616	1.12498E-07	0.480842659	0.000590092	17.25856579	6.67134E-06	-0.691211953	0.00000264	24.94618406	1.41E-08
Cavin2	49.68884464	0.001799982	-0.789350958	0.018308019	-0.974088534	4.92896E-05	-0.822434891	1.21224E-05	-0.845374208	0.0000327	0.972637114	0.00039265
Cavin4	3.718230174	0.019992453	309.9724057	4.4634E-06	1.740582604	0.001799529	0	2.96905E-07	-0.914833364	0.017423308	56.88406839	0.00183563
Cbr1	22.48129504	0.00005836	13.82510228	3.92691E-06	2.639311644	2.25668E-05	15.59911073	4.87868E-07	-0.042194815	0.000161076	0.705006798	0.006544023
Cbx1	13.95712404	3.60717E-05	5.934038351	1.50731E-05	0.783681239	0.001930011	7.282164823	2.90758E-06	-0.97452812	0.000795554	-0.824409201	0.001939139
Ccdc47	12.41303347	1.47729E-05	3.460939801	0.000601507	-0.271578487	0.007089439	4.060659612	1.81385E-06	0.01877124	0.0000276	1.137667465	0.000391349
Ccdc6	0.878178867	0.002297756	1.346440087	0.016400811	0.787443593	0.000784085	-0.452718338	1.11689E-05	-0.452180308	0.0000284	-0.170650714	0.000544923
Ccdc69	3.874387608	0.001330727	-0.962656244	2.63631E-05	-0.983952002	0.000207592	-0.493629028	0.026250918	-0.900913175	0.000932356	-1	0.00000967
Ccdc8	33.20869813	0.000104257	14.20320738	0.000528768	5.26330563	0.000066587	73.24462938	3.38235E-07	-0.806605266	0.001500416	0.147413721	0.007752739
Ccdc86	78.90866581	0.000053324	1.490282881	0.017510871	3.666651089	5.03594E-05	0.46685702	0.002385141	3.56318787	0.0000255	8.011239419	0.000106293
Ccn2	38.07019585	0.00016634	1001.6425	1.41049E-07	1.656191302	0.000538029	0	4.52731E-10	257.3902096	2.28E-08	701.9143676	0.00000076
Ccn4	0	5.34976E-07	0	0.00035744	0	3.43834E-05	0	1.96127E-06	95.85243129	3.01E-08	74.63518645	0.00000478
Ccng2	0.104845385	0.006807242	3.707917392	0.007961737	-0.810007484	0.003156376	0.740599014	0.009914906	0.090771371	0.005223078	-0.684946424	0.000110607
Ccni	-0.883682004	0.001842586	-0.979435495	0.015635352	0	3.71654E-05	0	0.001525941	-0.344338411	0.000597476	-0.500894825	0.00001
Ccnk	26.4978596	0.000162515	0.647798046	0.017985596	1.110102196	0.002092148	-0.244663895	7.65315E-05	0.147219964	0.000466715	-0.606084342	0.000735993
Cct3	17.11122113	1.19702E-05	2.512864464	5.11672E-05	3.884617731	2.79534E-06	3.201989563	1.44488E-06	13.03110315	6.56E-09	5.756282435	0.000483522
Cct4	10.82351986	0.000412403	1.501108619	0.000394608	1.460432968	0.000140893	2.297632825	9.58537E-06	4.579152609	0.000000134	0	0.00000102
Cct5	15.00373629	1.06824E-05	1.983989428	0.000152333	2.213811421	0.000040563	2.162002999	0.000133566	3.36911141	3.18E-08	0.912578464	0.0000658
Cct6a	11.41317168	0.000015387	1.50570734	0.000858677	1.461121281	0.000789043	2.835028325	5.5928E-06	0.560005655	0.00000248	120.0351036	0.0000186
Cct7	16.10660946	3.61746E-05	1.825600298	0.000165956	2.625290547	6.41556E-06	11.44180988	0.000545113	5.218727906	8.03E-09	1.178570833	0.000783288
Cct8	11.5142412	0.001127411	1.551460042	0.000549612	1.607881066	0.000285569	2.464294272	0.001011882	6.339771038	1.06E-08	0.704854724	0.000605984
Cd164	6.315303827	0.000294879	0.701416454	0.006592729	-0.693303993	0.000976169	0.769017634	0.001554214	0.438953745	0.000397891	1.738609674	0.00000474
Cd248	148.2505627	0.001163514	791.555705	3.33668E-05	3.144468535	0.000486494	404.9485941	1.15835E-08	2.015875837	0.0000503	307.1331593	0.000000436
Cd276	8.248426663	0.015791171	0	0.000221745	0	0.000248296	0	3.78805E-05	2.375985861	0.03535136	0	0.00000424
Cd2bp2	8.955373031	0.016006228	1.514905174	0.001471069	0.401029541	0.00453424	7.468411319	0.000150892	-0.143849695	0.006672903	2.793982693	0.038082473
Cd40	-0.651111508	0.005786663	-0.754965398	0.019227601	-0.976784325	0.005111528	-0.131317463	0.016447385	-0.97952252	0.002516581	-0.974978822	0.000642315
Cd74	-0.912102221	0.000998999	-0.992295899	3.1921E-07	-0.998519629	5.08091E-06	-0.997386951	7.57793E-08	-0.997403399	0.0005371	-0.999880962	0.00000165
Cd93	-1	2.02992E-06	-0.999278092	1.76088E-05	-0.999687971	3.62648E-06	-0.993827934	2.73038E-05	-0.993182515	0.000000132	-0.993178691	0.000252715
Cdc123	8.27187574	0.000408802	1.069606468	0.00166343	1.33470451	0.000290788	0.932919194	0.00043965	1.981763701	0.0000017	2.224602576	0.0000351
Cdc37	10.1626117	1.86985E-05	1.006475881	0.002357302	0.645621073	0.00549184	3.696666557	8.61275E-05	1.183092421	0.00000153	0.716302845	0.001617878
Cdc42	3.433676208	0.009043193	-0.485562895	0.000254354	0.484131669	0.001568577	1.670932738	0.000165637	-0.644134101	0.005979753	-0.413049958	0.018054221
Cdc42ep3	60.77046912	0.006482444	6.970008296	0.00032276	2.470765742	0.002989395	21.34159679	1.72174E-05	3.004382089	0.0000016	-0.698304098	0.001006037
Cdc73	4.328361443	0.001333648	0.745162651	0.003458973	-0.522003596	0.003553616	-0.223334082	0.003416687	-0.9248296	0.000000439	-0.591381324	0.000733371
Cdh11	63.33921454	0.000946953	3097.72353	7.84487E-06	30.04951676	0.005320287	0	6.28869E-07	14.0093532	0.00000242	25.84174368	0.00000408
Cdh2	252.5492374	0.000156987	0	1.67414E-07	125342.4316	8.81488E-06	0	1.73036E-09	1.564700524	0.0000898	50.49688508	0.00140424
Cdk11b	50.52506519	0.00799331	0	0.000812881	52416759.26	0.00689845	0	0.000139513	-0.667993183	0.023396204	-0.736500039	0.0000903
Cdk2ap1	20.06098072	0.00027864	42.06928549	5.12907E-07	6.093811082	0.000933508	2.188003396	0.000323462	0.308396756	0.002387652	-0.202642609	0.012664841
Cdk4	16.81328456	5.91568E-06	0.748721174	0.013293924	0.694686015	0.00310421	0.626960669	0.000144761	20.12749683	1.19E-08	1.250632964	0.0000605
Cdk9	4.403911307	0.003956539	-0.248959653	0.002580291	-0.440199782	0.00521382	1.207688663	0.000432033	-0.670886272	0.000219291	-0.541306733	0.019865595
Cdkn1a	59.70039871	0.009967849	8.562405827	0.000422672	1.624434137	4.23855E-05	645.1382142	7.58041E-05	6.97212495	5.41E-08	58.17442268	7.2E-09
Cdkn2b	10.02498357	0.021414326	88.94834546	0.001159468	-0.897857284	0.00030661	1146.812366	2.7892E-06	1.90509488	0.00000541	1142.465509	0.0000124
Cdkn2c	26.94626434	0.008111448	0.137827585	0.018266367	-0.965937595	6.6123E-06	5.453443799	0.012694053	-0.387478227	0.022803438	-0.868962147	0.0000601
Cdr2	10.26471937	0.00303176	2.753963337	0.000125883	1.586711295	0.003092859	11.96975901	1.46139E-06	-0.87171419	0.000116653	-0.901863129	0.006195615
Cdt1	23.00334905	0.00244034	-0.829176251	0.001536505	8.450970114	0.00531932	-0.672474381	0.000369747	4.469571107	0.000129055	-0.887608296	0.000000674
Cebpb	24.31230911	0.004719503	2.598900892	0.005092688	-0.650511687	0.00352874	14.54071325	0.000241734	0.023281859	0.02660698	0.495833692	0.014525162
Cebpd	6.842953738	0.004331908	3.288062519	0.0009759	-0.66418658	0.00012397	57.62076969	6.55359E-07	1.218431757	0.002119024	-0.027245976	0.000247207
Cenpb	4.243381415	0.000804436	3.435826579	5.09022E-05	0.81072828	0.000271058	3.658546653	3.13692E-05	-0.905419695	0.000000762	-0.484404455	0.000775824
Cenpn	0	1.00036E-05	-0.999999973	0.005735614	11.8190414	0.005495523	0	1.77034E-05	5.367463681	0.000955858	-0.811999467	0.0000789
Cercam	4.478790224	0.00077935	489.4965559	0.000744435	19.21056222	1.20719E-05	32.15345511	0.000234248	1.564864097	0.00000871	5.504798472	0.000148027
Cfl1	25.02940778	2.17838E-07	1.014016269	0.009553128	3.178286484	6.31103E-06	2.309670084	0.000153483	6.03433	0.000000015	0.255493969	0.000501692
Cggbp1	7.914801548	0.000455187	0.705492486	0.007406468	-0.621893823	0.000911272	0.003320246	0.005689065	2.610895421	0.000000148	0.317083961	0.002900503
Chek1	0	1.12002E-06	9.090150536	0.014685435	0	5.21244E-05	0	1.42046E-06	-0.215726939	0.014829757	-0.981341322	0.000616424
Chid1	0	3.29694E-06	2.139847438	0.002145315	2.350458049	0.005962983	3.801621388	0.000291721	10.81791501	0.002764159	21.62053002	0.00461446
Chmp2a	4.725800955	0.002534411	0.290704214	0.010790326	-0.401901664	0.008332357	12.69072586	0.000132629	1.474978638	0.0000015	0.442940878	0.000280403
Chmp2b	1.685014585	0.00921018	1.433043749	0.005521437	-0.599573795	0.002525739	5.8305826	8.7108E-06	1.321710785	0.000194357	2.803099259	0.0000169
Chmp2c	1.685014585	0.00921018	1.433043749	0.005521437	-0.599573795	0.002525739	5.8305826	8.7108E-06	1.321710785	0.000194357	2.803099259	0.0000169
Chmp3	3.631500181	0.00172858	3.139406151	3.37741E-05	-0.312811346	0.00338382	3.970275525	0.003920243	1.807614517	0.000000286	2.037235476	0.00000338
Chn1	2629.232972	5.2289E-06	431.8202297	0.000114554	35.1203734	4.42754E-05	0	1.13673E-07	-0.912581839	0.023137022	15.07302885	0.003302647
Chp1	3.194236273	0.000824312	0.465165026	0.010697591	-0.673838349	1.68477E-05	0.374238432	0.000421862	-0.155963045	0.0000123	1.621329176	0.0000954
Chpf	16.22502957	0.002523331	1033.961599	0.000125087	8.691021852	1.29207E-05	88.02753055	1.69185E-07	3.174503458	0.0000116	94.05256585	0.002528423
Chpf2	14.86702209	0.000278067	3.134025506	0.000081212	6.508833764	1.20928E-05	4.851422334	0.00025059	-0.774973642	0.013858176	-0.350410296	0.005661229
Chst2	42.85253905	3.81975E-07	-0.7283657	0.009485592	1.288360589	0.004890381	5.33843138	0.000283141	0.578666357	0.000233833	4.221952614	0.00054925
Chst3	8.208308391	0.005801858	273.2414006	0.000291306	0.211881335	0.006437956	315.4973734	2.67499E-05	-0.995830012	0.0000886	-0.993725595	0.000248748
Ciao1	6.30920539	0.006087235	1.495529601	0.000959824	-0.060530361	0.007020141	0.955818435	0.000239516	0.61123259	0.0000513	1.133453895	0.000344315
Cipc	0.495494916	0.003383958	0.873082795	0.016082805	-0.753859786	0.000457646	-0.394271941	0.000142386	-0.472838069	0.000474434	-0.301579189	0.002346945
Cir1	7.447637998	0.00213176	-0.289843465	0.003538405	-0.514295919	0.004059644	2.675437093	0.000106354	-0.588003004	0.003092792	-0.847112435	0.0000627
Cirbp	7.359652191	0.005134966	0.224293654	0.016538246	-0.694183507	0.000182662	42.75882445	0.001613599	0.597784977	0.000649014	-0.267948042	0.001236389
Ckap4	42.70558947	3.53482E-08	7.431006046	6.40912E-05	18.97131559	1.79831E-06	39.6867364	3.47798E-10	9.374323449	0.00000488	0.903796402	0.000134127
Ckap5	6.778015086	0.000713863	0.816921935	0.011098838	3.633246613	0.007065564	-0.20442946	0.003453577	-0.981269222	0.008596512	-0.91961408	0.018901296
Ckb	-0.77613967	0.004729984	5.391131589	0.002317515	-0.883953349	0.000742282	-0.859824759	0.001502229	10.02911598	0.00000107	17.10427803	3.78E-08
Cks2	39.50858746	0.00069915	-0.418778428	0.02039909	10.27618297	0.000279295	23.46185182	4.74134E-05	173.7645335	0.000000206	-0.543829878	0.00081058
Clic4	3.781484026	0.002019671	38.5142479	3.03151E-05	0.732360493	0.000680361	8.052653492	1.94699E-06	-0.19262542	0.00000278	7.375700357	0.00000417
Clip3	191.9316427	5.49625E-05	154.1192035	1.05614E-06	1.910454009	0.000549184	10.44422308	0.000762844	4.479430831	0.00000583	152.3442546	0.0000159
Clk4	1.720082108	0.012157193	-0.492942993	0.001469329	-0.710073256	0.001761741	0.43418884	0.002777895	-0.244186285	0.000437888	-0.047500893	0.009702551
Cln6	27.4540043	8.78594E-05	-0.559888666	0.000827691	1.523961764	0.00433232	-0.146148139	0.007449104	0.420839882	0.000530628	-0.542854572	0.00051846
Clpp	24.35254773	2.88853E-05	2.254707657	0.000323206	0.798836463	0.001852632	1.97104314	0.000100253	3.63649867	0.00000109	2.616494573	0.0000134
Clptm1	23.0187201	0.006814028	3.005308183	0.001378548	0.100092624	0.004840657	1.696609896	0.002069228	1.015188001	0.000000604	3.362969698	0.00000102
Clpx	3.375026357	0.01630286	0.256293654	0.009922486	0.632746456	0.005526583	1.174460953	0.000427633	16611005024	0.0000072	-0.89185081	0.017827294
Clstn1	5.596070572	0.010590995	14.10943917	2.01507E-05	0.886813802	0.001226566	2.292862055	0.00010014	-0.984464636	0.000265404	0	0.0000331
Clta	9.491677428	7.28514E-05	20.68319499	4.60541E-07	1.96448639	0.000143807	9.873023807	1.6242E-07	5.853240084	0.017628735	0.880707926	0.008872204
Cltb	0.129219055	0.000321502	4.726700218	0.000274634	0.80697222	0.002830662	3.671694122	0.000129098	0.169526499	0.000688871	13.26356498	0.002402837
Cltc	4.843222382	0.003081038	2.413540848	0.000490604	1.498955471	1.85216E-05	1.173985856	0.000365949	-0.439416325	0.0000812	1539.497377	0.0000726
Cmtr1	4.79337284	0.002852265	0.529144537	0.005877923	0.747366506	0.001547949	2.771352236	5.40242E-05	-0.507716568	0.001933127	-0.160069447	0.03220499
Cnn1	36286003.17	6.94008E-05	14548029459	1.73426E-05	-0.912073973	0.000134792	0	0.000166823	3872.931458	0.0000158	152.2948128	0.00000242
Cnn2	263.3696722	0.000393512	2.370313466	0.007739572	5.073923838	4.23269E-05	5.056012028	6.82905E-06	47.56480876	1.03E-08	2.113489116	0.0000141
Cnn3	7.734821547	0.017086366	104.0272925	0.001095439	-0.566397052	0.002895586	28.81110902	4.2346E-06	37.59218727	7.61E-10	21.92798842	0.000000146
Cnp	16.84761402	0.000015754	3.981264229	1.18669E-05	1.248666532	0.001899058	1.216087958	0.001009988	-0.010188963	0.006215849	-0.857981813	0.00000242
Cnpy2	5.415858586	0.002911498	2.344107029	0.000247848	2.262591859	5.97386E-05	7.949808082	0.000111912	3.451174135	0.0000201	3.579666239	0.00000322
Coa4	17.83380992	0.00048981	2.90568925	0.000423287	1.641009057	0.001851815	5.5690682	4.17945E-05	3.172580337	0.000719379	0.371084069	0.003298047
Coa7	7.364984689	0.000938537	2.004340369	0.001695799	1.672921034	0.001072549	0.146602408	0.000898669	8.997887276	0.011576873	5.536256265	0.006664281
Cog1	6.194452705	0.00138839	0.980321753	0.002700978	0.513495248	0.003919457	3.393456852	8.00819E-06	-0.17915964	0.000125331	2.547707714	0.0000955
Cog8	4.366903083	0.003777792	3.121372801	0.000375266	0.83754172	0.005197755	0.379187031	0.000742784	0.642584441	0.0000277	0.923452042	0.000454162
Col11a1	43.1606701	6.94596E-06	1013.445117	0.001599402	1642.302875	5.12228E-05	0	4.33495E-09	4.120968567	0.000744504	6.052867089	0.000138297
Col12a1	5.719276337	0.012718261	261.1407028	0.000238773	63.50492159	0.001560025	0	4.0284E-07	-0.81101054	0.000208085	47.75965936	0.000185901
Col16a1	42.38046826	0.016445208	0	4.06377E-05	0	0.000010643	0	2.36907E-08	0.657741478	0.024112806	11.49671484	0.03805042
Col1a1	163.1456177	0.000118532	3539.350381	0.000124492	144360053.7	0.000065297	1094.807172	6.40717E-06	0.866561388	0.0000468	17.54913846	0.00000344
Col1a2	27.75295673	3.74388E-05	3560.957996	2.47962E-06	28.17189468	8.63401E-06	121818.1535	2.65997E-07	0.311152623	0.0000244	5.872679322	0.0000669
Col3a1	11.89383342	0.00096214	2643.710322	5.95518E-08	17.34039818	0.000064733	292390.2175	3.40681E-09	-0.925473036	0.00000174	31.07847825	0.000000156
Col4a1	62.19773085	3.34962E-05	5035.878455	2.06626E-06	-0.914947509	0.000257065	86960.72786	3.03716E-08	-0.907576364	0.000000293	16.30167844	0.00000886
Col4a2	73.17009745	3.81797E-05	5333.945356	5.8852E-07	-0.913002496	0.000246418	79432.34082	2.44165E-08	-0.84290489	0.00000151	28.01436853	0.00000252
Col5a1	140.6198531	0.001623032	1807.960976	0.000327465	21.1909555	0.000123151	636.3032437	0.000210455	-0.839860569	0.00000452	11.85730916	0.000000536
Col5a2	7.612909851	0.000194032	1789.938083	2.51951E-07	10.68483266	7.89438E-06	1131.529772	6.6118E-08	-0.006688849	0.0000345	91.10510926	0.00000226
Col6a1	129.0192093	6.68082E-06	2470.091432	3.476E-08	9.018005905	3.63979E-05	2809.533929	7.88592E-10	-0.964810367	0.000000268	13.79260612	0.0000039
Col6a2	13.21091042	0.020182973	0	2.85104E-06	30.56841431	0.000913053	319.6572656	0.000114715	-0.980377551	1.65E-08	15.71401002	0.00000987
Col6a3	-0.05096829	0.007468927	92.45872584	0.000165129	3.838993615	3.74397E-05	1022.780383	3.72838E-06	0	0.0000842	0	0.0000743
Col7a1	-0.594716793	0.003062921	22.49695319	0.004031538	19.88363238	0.005272964	0	7.24085E-07	1.713808543	0.004753809	1.772799397	0.010403479
Col8a1	566.9700687	2.02559E-05	5960.254185	1.72783E-07	4.333654338	0.00198084	3456.026895	7.82422E-09	7.710422356	2.46E-08	90.989391	0.0000246
Colgalt1	10.10051648	0.018634947	17.678994	4.72186E-05	10.29345021	0.002185792	2.785033945	0.017818969	2.359793308	0.000000231	1.647153479	0.000144978
Comp	-0.668913005	0.00149717	1754.940256	1.19459E-05	60.06299094	0.007103841	31.77207175	0.001465077	-0.962890427	0.003079501	22.28591175	0.005300912
Comt	6.411675662	0.000764244	3.01063562	0.00048949	1.239132716	0.000220756	12.52883368	0.008619111	-0.117961396	0.000787263	9.909184731	0.002073456
Copa	11.0722848	2.89745E-06	3.624608672	1.23652E-05	1.709423267	5.46953E-06	3.841301078	8.00662E-07	0.810493725	0.00000412	17.2038609	0.031737108
Copb1	4.120927684	0.001507777	6.065554129	1.99397E-05	1.571093325	0.000367347	7.647445529	0.003373226	1.480150438	0.00000063	5.942176207	7.45E-08
Copb2	189.3722357	0.000373704	16.81261819	6.63653E-07	1.360121297	3.34556E-05	217.2746918	0.000269627	0.982613794	0.00000152	3.954284837	0.000000812
Cope	13.06798827	3.53924E-05	0.573676767	0.005621239	2.352064833	1.54243E-05	3.666122406	2.87031E-05	4.288558391	0.00000579	5.116510364	0.000202634
Copg1	9.676683367	3.19752E-06	4.047120682	5.92575E-06	2.82949291	2.05557E-06	4.992378028	4.9729E-07	2.445422608	0.004697082	6.337075984	0.003497542
Cops4	4.973595839	0.003224369	1.192875422	0.001461287	0.514772706	0.004853792	2.864449401	0.00013822	3.719832199	0.0000347	1.667062474	0.000698325
Cops5	4.973595839	0.003224369	1.192875422	0.001461287	0.514772706	0.004853792	2.864449401	0.00013822	4.377004617	0.000000194	3.397911353	0.000152086
Cops6	13.92455506	1.56953E-05	3.469621001	3.89589E-05	0.843096494	0.000215918	5.932491938	8.3893E-08	2.008884	0.0000124	1.190688013	0.009565894
Cops9	4.730658811	0.018347524	3.102955675	0.00712827	0.63177711	0.006710515	14.68281337	0.000595991	13.57764212	2.29E-08	2.067417711	0.000298148
Copz1	144.7701687	0.00265504	2.566501428	4.85116E-05	0.937304035	0.000215333	391.4769505	5.63488E-05	1.858050665	0.000000675	-0.086469326	0.00023816
Copz2	18.89959811	0.000204905	397.3823549	0.000283271	0.919292792	0.003046228	10449.83612	1.08152E-06	6.334275714	0.000000151	122.1943863	0.00000278
Coro1c	20.95118336	0.020934731	6.656690744	0.00138283	3.560848068	0.003014861	5.584574151	4.81196E-05	1.414027937	0.000000346	7.32981824	0.010163154
Cotl1	242.6812838	2.30908E-06	2.071004761	0.000608865	8.68154748	7.51395E-08	2.875615159	2.62435E-05	1.735149427	0.0000413	-0.939227493	0.0000275
Cox4i1	-0.90135118	4.89068E-05	-0.705069437	0.002827906	-0.841213618	0.00011193	-0.868957134	0.001059004	6.001740337	0.000000189	2.26642511	0.00000305
Cox5b	2.991236436	0.006338539	1.277918154	0.003021626	-0.115514568	0.00545972	20.83303765	2.00973E-06	364.9582912	0.00000537	0	0.00000276
Cox6a1	3.969640538	0.002416837	1.053433003	0.001820692	-0.177750592	0.005954136	21.7509897	1.05032E-07	22.24450375	0.000000283	0.896412729	0.0000459
Cox6c	126.3722953	0.000394501	1.8900119	0.007103012	-0.35865737	0.007260516	74.55978076	2.53434E-06	2.001605588	0.000000139	1.221133203	0.000170183
Cox7a1	-0.219032899	0.006920537	147.4153762	0.000251046	-0.828957065	0.000721131	283.9631498	8.65177E-05	-0.699847347	0.006577747	-0.823288083	0.004092268
Cox7a2	313.4045783	0.000173236	1.415148302	0.002653941	0.230573506	0.007385836	20.00065647	8.37043E-07	14.3621439	4.03E-09	1.607401713	0.0000906
Cox8a	14.76107505	3.23515E-05	0.812791749	0.004186964	0.794114318	0.001018931	24.7068647	3.68799E-08	6.489980025	0.000000238	2.56053217	0.00000394
Cpd	12.21812727	0.000149648	3.465126738	0.001619841	1.752845639	0.001655754	6.758184595	1.37043E-06	-0.949463121	9.66E-09	-0.731202828	0.0000229
Cpeb4	1.502208233	0.004017116	-0.836937224	0.008994733	-0.722400991	0.000538785	2.493722808	0.000478373	-0.92856116	0.000153497	-0.961427421	0.00000801
Cped1	14.6116748	0.01344869	16.90621322	0.020790007	-0.894334468	0.000012987	4.904304684	0.001042515	-0.9184521	0.0000263	4.427393029	0.000875542
Cpq	4.30141079	0.01226139	2.546949912	0.003253634	-0.646216007	0.002885584	11.26918711	0.000206355	0.288866882	0.000125502	26.87667286	0.00000102
Cpsf2	3.7601616	0.003608806	1.960215838	0.000915227	0.77484293	0.005424868	-0.110385592	0.000290217	0.404704789	0.00000889	-0.249853354	0.000249363
Cpsf3	24.83387974	0.000737778	0.49435224	0.010036712	0.565733344	0.007773059	0.071020186	0.001030144	-0.337390793	0.001645258	0.721000071	0.002840749
Cpt1a	-0.807124686	0.012326045	-1	0.002810933	35239806940	0.000117297	-0.91985369	0.000527417	-0.39257496	0.00000791	0.654099107	0.000337319
Crabp2	31778.16589	8.22149E-06	75.05998022	0.000126668	12.30271558	0.000931369	157.6216626	3.23194E-05	2.230356816	0.035429099	67.86063264	0.002019707
Creb3	8.157510152	0.000429192	8.746767883	9.64811E-06	2.215260923	0.000523952	25.85916522	4.53298E-07	4.222013147	5.71E-08	11.37830786	0.000000135
Creb3l1	294.8422897	7.51852E-05	3300.163991	1.48849E-06	7.035768288	2.17103E-06	475.0980777	1.63757E-08	1.266888571	0.00000922	15.87408113	0.00000553
Crebl2	5.165637477	0.002305594	5.406515327	2.67364E-05	-0.810073442	5.69333E-05	1.025503293	0.000725802	-0.935427004	0.00000134	-0.345230241	0.001439622
Creg1	5.116443207	0.002990964	-0.640900817	0.015701096	-0.833188311	4.34295E-06	-0.511770191	0.002078414	4.699865235	0.000845834	-0.856520057	0.00000436
Crk	3.336274382	0.001124735	0.379850148	0.004336109	-0.371784791	0.003728039	-0.775232098	9.28151E-07	2.570941726	0.00000102	4.692177744	0.0000362
Crkl	1.944845765	0.00151963	-0.475345749	0.005389158	0.018124178	0.005965613	-0.241657061	6.88113E-05	0.404164911	0.0000463	1.15444338	0.011320023
Cryab	0	4.69023E-05	0	5.12926E-06	-0.836642591	0.001096956	0	0.000775832	14.83111228	1.32E-09	746.6359664	6.37E-08
Cs	17.52908296	6.74349E-06	0.058585326	0.007309103	-0.532018687	0.000208101	-0.130841837	0.000935754	0.112586682	0.00000211	1.004576008	0.000032
Csde1	4.067775847	0.000470594	0.36697069	0.019493174	-0.434623902	0.001706272	2.160131896	0.00002654	0.610746878	0.000677579	1.309320251	0.026450689
Csk	10.80453812	0.016234414	-0.520769727	0.004319568	1.879807339	0.002788278	-0.089986211	0.005800528	-0.742305264	0.0000227	-0.763505715	0.0000302
Cspg4	7.420694386	0.01766295	703.6583454	3.12585E-05	-0.753932308	0.002760948	421.4876446	1.20592E-06	-0.942437565	0.00000368	170.2961818	0.00000316
Csrp1	-0.930242827	0.00046615	12.45180448	0.00311934	-0.786668656	0.000209804	-0.765940626	0.004385839	14.02641457	2.81E-09	7.267495949	0.000013
Cstf3	11.00920644	0.000211633	3.371293524	0.000704832	1.437347348	0.002680697	1.095628427	0.000265894	0.905009688	0.00000485	1.102599037	0.000307087
Cthrc1	67.44360618	0.001950869	143.8912505	0.001416923	119.7649834	0.001137084	1137.718896	0.000226621	28.83623001	0.000118816	335.5116498	0.000326626
Ctnnb1	5.444584959	0.007228996	1.420793323	0.014210523	-0.612796364	0.0018067	30.50256002	0.000249864	1.201415218	0.00049114	0.616951909	0.000222965
Ctsc	0.073363468	0.006940998	-0.671718098	0.007134072	2.210803983	0.003523511	-0.335436834	0.010745395	-0.719896145	0.000275739	-0.733202858	0.000109893
Ctss	-0.651737671	0.011489159	-0.996516653	2.01731E-06	-0.968438733	0.000402878	-0.882569456	5.91011E-05	-0.999436087	0.0000213	-0.99707027	0.000000167
Cttn	8.291984864	0.000182105	60.06051357	3.24072E-05	1.421689859	0.000135477	0	1.07094E-07	0.637113583	0.00000198	9.267790367	0.000000199
Cul4a	1.136060232	0.001161999	0.977650438	0.002198057	0.472794467	0.001186044	0.982209796	8.61859E-05	-0.968563919	0.00000482	-0.772514329	0.001913406
Cxcl12	297.0648185	0.000155366	44.88056188	0.000126697	-0.969375996	0.003674491	2424.220305	1.71726E-06	17.82401468	1.87E-08	1.496797928	0.0000332
Cxcl16	-0.720675135	0.009191492	-0.816314365	0.010044838	-0.972821971	0.001736658	0.772605807	0.022685503	1.528919422	0.000418676	10.46170066	0.016712715
Cxcl5	167.224061	0.000228632	-0.897473508	0.013147807	66.34104909	0.004476255	13972.72525	1.03923E-07	-0.546527569	0.002693113	-0.754830397	0.003139846
Cyb5a	22.15567917	0.011442456	1.743496427	0.020692483	-0.91977628	2.35095E-05	2.324312929	0.017290951	-0.956645967	0.004730456	-0.991982713	0.0000965
Cyb5b	13.87610128	2.68442E-05	4.845833902	0.00025081	-0.084329415	0.005270715	1.612397126	0.000471614	-0.427210889	0.000292453	3.317720778	0.0000011
Cyb5r3	33.57796208	0.015026401	8.576111994	1.71277E-06	-0.05256856	0.005808132	1.871559651	0.000183184	-0.171927338	0.0000461	16.40281209	5.17E-08
Dad1	6.156001933	0.001197119	3.552987843	0.000122901	0.875063998	0.000209293	9.242734705	7.79821E-08	12.28161389	2.45E-08	4.031700047	0.000000356
Dap	25.93603278	0.018668181	5.057972732	0.000149886	3.51328745	1.81297E-06	5.272415095	1.18762E-07	2.614616839	0.00000024	6.989580869	0.000000033
Dazap2	19.73653249	0.000210632	-0.761126329	6.75339E-06	-0.171580973	0.004891424	0.946733522	0.000405089	2.149352643	0.00000167	-0.40986385	0.000022
Dbi	0	2.27513E-07	2.343316395	0.006198028	-0.258534198	0.002628077	138.8160853	0.000294904	0.231321564	0.006978334	7.855285946	0.000000113
Dbn1	9.338476039	0.000499429	36.59842247	2.36686E-06	4.810632225	2.22579E-06	7.013779379	2.35528E-05	1.926206521	0.0000864	101.8645365	0.001179117
Dcaf13	9.508153081	0.000241096	3.37480933	6.89416E-05	3.355862262	8.11411E-05	2.116528366	0.000254061	2.529248121	0.000000165	2.373861567	0.00000605
Dcaf7	14.10022646	0.000646499	1.295948271	0.006550762	-0.165959608	0.006161217	-0.534251612	5.76046E-06	0.508732639	0.0000413	0.157795071	0.003788087
Dcbld2	8.060453018	0.015353052	140.5716916	0.000128653	7.571278134	6.58543E-05	10.68205737	8.10694E-05	-0.881677742	0.00000269	5.507828127	0.00048447
Dctn1	2.958217809	0.000489934	2.371177426	5.43453E-05	0.902716619	0.000178907	2.176274457	4.10254E-05	-0.555329839	0.000162447	0.402426104	0.015382
Dctn2	4.334418895	0.000960036	4.289936113	3.16239E-05	0.934808482	0.001476654	16.65577918	4.27482E-07	-0.083578816	0.0000111	1.196833571	0.0000716
Dctn6	6.81672533	0.002299709	1.392526263	0.004218622	-0.490092727	0.004512858	4.475619501	2.08257E-05	119.3119295	0.000489364	5.741408049	0.001058352
Dcun1d5	15.1428288	0.000978973	5.931495868	0.000290224	2.444092565	0.001317402	7.21404721	1.17623E-05	1.357464786	0.00000175	1.52077497	0.0000252
Ddah1	116.0462943	0.000386807	0	5.09961E-06	61.64649419	0.002012913	50.11547361	0.00085607	34.32195252	0.00000143	256.9713032	0.0000107
Ddb1	1.757366283	0.002009959	1.045407792	0.015152878	1.78477406	5.24581E-06	0.554374004	0.000524649	0.355077872	0.00000148	2.684227294	0.00000872
Ddost	13.78679571	1.24971E-06	1.597715166	0.00219056	2.522079962	1.39952E-05	5.912767878	1.83456E-06	3.455158182	2.21E-08	4.207774658	0.000000119
Ddr2	83.94582022	0.00210962	323818.2293	2.66477E-07	-0.700616632	0.002312226	893310.3816	1.09336E-09	44.04742245	0.003205886	0	0.00000244
Ddx1	5.132814715	0.000751458	2.013577517	0.000241183	1.05722931	8.89264E-05	2.660661717	2.9427E-06	0.506253168	0.0000217	1.971015058	0.0000831
Ddx17	3.447536967	0.001774786	1.055415119	0.004580613	-0.438660565	0.001986953	0.186501598	0.001615332	-0.802744805	0.00000109	-0.844552273	5.52E-08
Ddx27	4.797164962	0.001245005	0.504074887	0.017291012	0.534694538	0.003883922	1.607077255	0.000507922	-0.405576779	0.000507948	0.114400418	0.0357728
Ddx3x	3.147334798	0.007534655	-0.518554447	0.001063577	-0.473950159	0.004839523	0.722464433	0.000779982	-0.58483448	0.000043	-0.283349305	0.01777876
Ddx42	6.989816713	0.012115569	2.017575546	0.003199734	-0.116800038	0.006510249	2.11972972	4.87325E-05	-0.484046884	0.0000509	-0.342962693	0.000457578
Ddx47	4.703541663	0.002927347	0.934353144	0.002473429	0.518913172	0.007984561	1.539277723	0.000325961	1.747926488	0.0000011	0.313496752	0.000887223
Ddx5	-0.631669536	7.17086E-06	-0.243517709	0.004956291	-0.568215384	0.000144037	-0.809119217	3.69805E-05	5.308871304	0.000000248	0.209297953	0.000116967
Ddx56	7.458117814	0.001772186	0.21209567	0.005925234	1.020923075	0.001474421	0.620980665	0.000209259	1.678242192	0.00000428	1.028905912	0.000294195
Decr1	3.55821426	0.016049715	1.847517248	0.000981945	-0.66508761	0.002261912	5.895064518	7.58239E-05	-0.651026149	0.0000371	2.353456283	0.0000824
Degs1	15.90473767	0.0016834	3.085013892	0.000112062	0.316581993	0.006021466	9.205698987	0.000613541	8.110666183	0.0000044	5.001361423	9.58E-08
Dffa	6.67798527	0.010657593	3.341772978	0.003829127	2.723115768	0.00113014	-0.019109734	0.00314087	-0.3568699	0.001182811	-0.488097982	0.001731936
Dgat1	3.149909572	0.013127115	-0.622894423	0.00052235	-0.924616878	3.68501E-06	-0.425400202	0.000230514	-0.652660022	0.0000693	-0.185256033	0.003380384
Dhx15	2.62352049	0.00337775	-0.032385976	0.008658957	1.172456433	0.000131985	0.03457091	0.002990631	3.810360067	0.000000067	0.684627294	0.001233194
Dhx32	0.355115193	0.001643786	4.126197975	0.000126424	0.400500105	0.007902436	0.337758047	0.000438298	-0.473853013	0.000698767	1.432891517	0.002629222
Dhx9	6.064202338	0.000766487	-0.303987818	0.003804938	1.442021038	0.000259145	-0.157471653	0.006239845	-0.969065771	0.000408488	0	0.001200569
Dnaja1	5.844589135	0.003919171	1.154386388	0.001034115	0.229547951	0.005761254	1.371881073	0.002950955	7.077280871	0.000000014	0.662285605	0.000123797
Dnajb11	15.03050218	5.15993E-06	1.624496324	0.00206775	1.346491441	0.000266059	7.869971326	5.22459E-08	2.247224782	0.000000495	1.037559951	0.000186557
Dnajb2	-0.406863253	0.000219026	-0.011090537	0.008989853	-0.806259641	0.00033175	5.840566674	0.001118252	0	0.00080651	-0.901617285	0.037862657
Dnajc10	6.875872104	0.000269741	14.63455901	8.45531E-06	5.129916442	0.000137584	2.34009481	1.27175E-05	0.572730416	0.00000682	6.228552462	8.57E-08
Dnajc11	13.06629805	0.005072702	1.574226477	0.001227363	0.976786593	0.000871975	0.6403328	0.022009684	0.833199435	0.0000157	0.727625486	0.005987314
Dnajc5	4.689404183	0.000885638	1.020295634	0.002782358	0.64409591	0.000937541	2.171372103	0.001781306	0.232288609	0.0000879	-0.411148254	0.000354644
Dnajc7	11.92302925	0.015578098	2.007902964	0.00020888	0.621562088	0.005603171	4.215926774	0.000644299	3.218175858	0.0000822	-0.008169433	0.000355234
Dnajc8	12.9023832	0.009962634	0.428150418	0.008740801	-0.389272553	0.002270903	1.59030615	0.01604113	2.435799557	0.000000487	0.236603845	0.000275362
Dnajc9	6.691487405	0.003719454	-0.629720825	0.010946946	2.212173791	0.002254213	1.419035396	0.027524812	2.152415433	0.00000352	-0.639268262	0.00000124
Dpm2	10.44148864	0.001118685	-0.095179083	0.018018489	1.162230683	0.003935258	1.51057046	0.000903845	14.47286503	0.000000383	2.255993027	0.0000529
Dpysl3	6.687661257	0.000405004	0	3.27341E-07	2.617210956	0.005205372	125.9130611	9.70902E-06	12.38398454	0.000157132	0	0.00000155
Drap1	8.566077771	0.00076521	5.798650599	2.10918E-05	1.601981001	0.000147692	3.333066391	1.51728E-05	-0.849033494	0.000198024	-0.505639508	0.022586894
Drg1	13.3750735	9.08594E-05	0.828881116	0.005634492	0.466258332	0.00531787	3.539651148	2.79594E-06	3.046361276	3.77E-08	2.039838892	0.0000148
Dse	145.7965073	0.001126307	7.1185317	0.008876513	1.547939052	0.000781636	16.33609577	3.56402E-07	-0.119937061	0.00000776	11.38117067	0.000000351
Dsel	0.321809238	0.001072291	123.9650465	2.03659E-05	1.822071952	0.000265098	44.59678265	1.14891E-06	-0.515605371	0.000580776	36.23393648	0.000604111
Dst	31421.6735	2.2419E-07	31.5883034	1.86219E-05	-0.890193627	0.000318328	7.134231512	0.004886757	-0.989944049	0.00000932	-0.598252354	0.016864274
Dstn	17.95927402	1.3466E-06	40.04856139	1.04264E-06	-0.190000347	0.00787652	81.34872607	2.83241E-09	28.76380418	0.000000026	7.113983301	0.00000311
Dtd1	4.411991972	0.008304814	3.136220145	0.001382596	2.174603787	0.000355755	5.056039399	6.15075E-06	1.249966982	0.001199882	2.376897111	0.000355874
Dtx4	29.96769089	0.008715433	-0.965816829	0.001551958	-0.963716852	0.004083004	0	6.27259E-05	-0.939629305	0.0000636	-0.936511353	0.0000511
Dusp3	2.067844166	0.001657129	1.919660237	0.0025506	-0.546282549	0.002316663	0.586670521	0.000642375	-0.295773729	0.001549469	187.5654124	0.000376119
Dusp5	0.067926314	0.010096556	-0.676649028	0.0046239	4.198649417	0.004313824	16.39263421	2.52531E-06	98.79434532	5.27E-08	12.59724575	0.00000244
Dusp6	2.356163178	0.011313637	-0.88545089	8.65075E-05	-0.954925252	0.000082965	0.731706403	0.000672232	3.069389774	0.00000251	2.883990757	0.00000874
Dync1h1	1.306970137	0.005905216	1.93901129	0.000438744	2.91132135	1.32435E-06	0.936130858	0.001082209	-0.972800294	2.81E-09	-0.718930639	0.001920832
Dync1li1	7.234436188	0.001090292	0.594393601	0.003531355	0.586484984	0.007908074	1.797494327	0.000281704	2.279089258	0.000000331	5.34361347	0.000000659
Dync1li2	11.65703241	0.003800615	2.758690245	0.001897408	-0.284184946	0.007306177	14.11111328	3.06645E-07	0.013858251	0.0000166	0.992282592	0.000352835
E2f4	14.80684832	0.000860236	-0.647104858	0.000333822	0.587550626	0.004815086	0.1764405	0.006240571	0.074428567	0.000111724	-0.822164235	0.0000373
Ebna1bp2	7.817498378	0.000661819	2.342035498	0.000813527	3.452086738	0.000441994	3.735291895	2.34737E-05	2.493464405	0.0000026	0.066213938	0.002375709
Ebp	11.83598317	0.000125646	-0.145237907	0.005574699	1.732548223	0.003428987	7.312838681	5.41182E-06	3.670060403	0.000309415	4.439845491	0.003132956
Echs1	11.61504533	4.30906E-05	2.744716199	6.99144E-05	-0.70847953	3.49924E-05	8.958446203	2.59781E-07	-0.547566084	0.00023148	0.145908233	0.000481575
Edc4	5.182253884	0.002070042	-0.323449845	0.002110983	0.874455174	0.000669209	-0.122864911	0.002094116	15.66009886	0.001014501	8.926014992	0.006257128
Edf1	3.569464552	0.006477704	2.211755169	0.000956636	0.113104757	0.004312981	11.23605555	1.12667E-06	10.5192919	7.89E-08	1.179340093	0.0000499
Ednra	0	2.75488E-05	0	0.000113593	-0.916254187	0.001291854	0	3.8884E-06	-0.963132355	0.00000715	0.351968343	0.006071095
Eef1b2	0.961623269	0.0193929	-0.494504327	0.007822507	3.126249278	9.56581E-05	-0.307096964	0.001099212	0	6.62E-08	143.1853996	0.001261064
Efcab14	4.064995576	0.001097292	1.527258469	0.000429961	-0.599910963	5.72185E-05	-0.17769673	0.00035858	-0.780342263	0.0000108	0.004074345	0.006333282
Efemp1	11.59700715	0.001682589	3.50305E+11	3.48335E-07	-0.481691823	0.003913007	0	4.27473E-08	1.882530368	0.0000079	1379.149543	0.0000677
Efemp2	47.52818824	0.003294324	224.8347894	9.09449E-05	2.926224231	0.000360076	108.3449142	0.000553488	45.36534832	0.0000618	0	0.000000962
Ehd2	19.0936223	0.000928821	629.5829023	2.16597E-08	-0.215835651	0.008274097	3.585612366	1.91797E-05	-0.590266816	0.00000317	20.66270697	0.00000014
Ehd3	42.61427389	8.83095E-05	7.69027193	0.000098752	7.415778067	0.000422737	5.763430286	0.000193878	-0.863414721	0.00011325	1.917840266	0.005871242
Ei24	19.8750805	0.006735345	5.628163193	0.000137105	0.396425015	0.00217215	5.0776232	0.004587672	0.579568972	0.0000589	2.566528734	0.00000864
Eid1	9.41833777	0.000677817	4.257019357	3.24805E-05	-0.278817851	0.001463839	3.326906408	2.65757E-05	0.049017416	0.0000607	-0.023518885	0.000124453
Eif1b	8.247570812	0.001471568	-0.47041557	0.004097772	-0.520226416	0.004786229	17.216576	1.85796E-06	1.049168843	0.0000124	-0.275693709	0.000525917
Eif2ak1	10.43238922	4.21603E-05	-0.516775175	0.004277144	0.438952305	0.001030832	-0.3289739	4.39506E-05	-0.163369449	0.0000461	-0.792351095	0.00000377
Eif2ak4	5.332431804	0.000169173	2.380547	7.21895E-05	0.957258489	7.60188E-05	0.93255972	0.00035133	-0.875685619	0.036664939	-0.659130976	0.008263298
Eif2b1	8.963827168	0.000232623	0.876657295	0.002355228	0.134863061	0.005632145	0.891683991	0.000196156	4.241406183	0.000000632	2.863457966	0.0000361
Eif3a	4.637330776	9.78354E-05	0.25371178	0.013572682	0.40245107	0.000295637	0.088888166	0.000503539	-0.426776537	0.00000471	0.150741896	0.006916959
Eif3b	58.99716239	0.007845478	0	3.00456E-06	6.783189821	0.004092654	17.93998613	0.020313089	0.445954706	0.00000343	-0.052208822	0.000480494
Eif3d	4.300243154	0.000929161	0.184564612	0.014975565	0.697429417	0.000185633	0.629364324	0.000121707	1.334875248	0.000000512	0.509634849	0.0000638
Eif3g	8.109068182	0.000378014	0.966102136	0.002222563	0.107122104	0.006457548	2.532940253	6.52953E-05	4.343579273	0.000000951	1.072496209	0.0000388
Eif3k	20.13150287	0.006698278	-0.059913632	0.011596146	0.102611447	0.007729258	11.81819612	0.006322435	8.264072383	2.87E-08	0.29707331	0.000172736
Eif4a1	25.87904726	2.23829E-07	0.764762659	0.013648793	3.854698905	7.91068E-06	3.214499547	5.49793E-06	439.621536	0.0000309	10.06647876	0.0000108
Eif4e2	22.21208506	0.003578297	3.948546682	0.000152599	4.359380232	0.001956788	13.78679462	7.25725E-05	-0.060614668	0.001392301	0.069296067	0.0258322
Eif4ebp1	74.51893216	1.91965E-06	6.07427596	0.005084781	0.702421601	0.005110243	11.67801921	8.76138E-08	3.954077292	4.43E-08	4.136422921	0.000000575
Eif4g2	6.686129845	3.22017E-05	1.051514714	0.009601082	0.584040438	0.000393264	1.241643897	0.001062378	1.21881699	0.00000146	1.399705279	0.000213346
Eif4h	4.744729852	0.002636283	1.675651827	0.000824765	0.692222541	0.000604493	4.78337811	2.29998E-07	1.91921768	0.000013	0.287260179	0.008655318
Eif5a	15.19687329	0.01808294	2.744317036	0.005243138	6.545016342	0.007747975	-0.364330843	0.012238018	3.892966731	0.000513794	12.5648898	0.012234612
Elob	7.367917085	0.008336874	2.716390486	0.000595769	3.307914133	0.000241754	34.1957791	1.47244E-05	35.80881282	1.02E-08	2.851579665	0.0000166
Elovl1	5.109164609	0.001358181	1.809284469	0.000600342	0.710023535	0.001144527	4.886370865	5.47904E-06	8.99002913	0.000038	0.609259827	0.00423901
Elp2	1.348101512	0.006898616	1.676967906	0.003593968	0.33010507	0.007958722	0.640484119	0.000364913	1.10152012	0.00000196	1.306588021	0.0000889
Emc3	3.780719511	0.01113706	-0.337878892	0.004700154	-0.427418975	0.005334791	6.090774337	3.11266E-05	0.9375381	0.0000168	1.812585485	0.00000681
Emc4	4.730302091	0.003992648	1.948480557	0.001270098	0.524489302	0.002706601	5.757903436	2.90423E-06	1.8369417	0.00000231	7.428523928	0.00000194
Emc7	11.2235029	4.69727E-05	2.486684	0.000364259	0.761949995	0.001331011	20.546049	6.86368E-08	1.996019741	0.0000001	4.211562229	0.000000282
Emd	22.52564743	4.66082E-05	1.162321345	0.003360239	1.682166566	0.000173482	1.229102664	0.000136303	41.3912798	0.00000601	1.409833058	0.002043782
Emp1	-0.641374801	7.19879E-07	10.00505055	0.00499972	-0.250865557	0.008059434	64.77517061	3.44607E-08	1.484683517	0.000087	111.1906739	3.67E-09
Emp2	-0.988344851	2.41155E-05	12.39755597	0.000752467	-0.6084553	0.005408724	-0.902381968	0.002484008	2.512578704	0.000000172	23.67022232	0.00000089
Endod1	0.395114687	0.001172612	4.234684162	5.47811E-05	0.851677835	0.000492013	3.041067419	0.000734862	0.277140396	0.003152557	0.031644154	0.01530464
Eno1	5.487599192	0.000838773	1.817087034	0.004022092	4.345131519	1.64845E-06	3.357962116	6.38115E-05	3.791737383	0.00000109	8.019226037	0.000000573
Ensa	0.868454825	0.003110244	0.759198441	0.00954114	-0.592428461	0.000673549	4.945039868	0.000168879	0.192352589	0.0000131	0.990050754	0.0000787
Epha3	232.5138375	0.000838705	0	1.70857E-05	-1	4.87427E-05	0	6.85885E-06	-0.185584352	0.020711401	84.52390526	0.000150425
Ephb2	80.60222852	0.000896526	544.9058524	8.50757E-05	-1	0.006114492	127.7648229	7.49852E-05	-0.953633381	0.00000133	0.321290018	0.007077177
Ephx1	25.08363882	0.002701602	3.591994816	0.000666315	-0.935151295	0.000069801	6.688678212	0.000104934	0.770757055	0.00000699	27.88762879	0.001959438
Epm2aip1	5.036951987	0.001166115	0.011607954	0.006161985	-0.392590798	0.00526308	-0.320904677	0.000135944	-0.661141063	0.000633736	0.807099406	0.027886053
Erap1	0	3.70903E-05	4019698.922	0.009499319	87.76748815	0.003828851	0	1.28416E-05	-0.870564316	0.0000605	-0.08012031	0.018097463
Ercc1	1188278837	4.33598E-06	44.33567412	0.001669928	103.1371658	0.000448179	7.113213574	0.008674859	13.05836261	9.71E-08	7.269867042	0.0000103
Ergic1	10.32087042	0.004592029	16.98048884	0.000179778	2.429086167	4.04587E-06	1.698381865	0.000553111	36.60765573	0.0000036	0	0.00000135
Ergic3	5.796546258	0.000478937	1.142587099	0.013425631	0.819997518	0.000972735	6.098435913	2.05366E-06	1.515675409	0.000000698	6.443534568	0.0000136
Erh	8.393825617	0.000546564	1.630963297	0.00129426	0.2630239	0.004955762	7.736088329	1.55091E-06	30.72891395	7.75E-09	0.306870752	0.0000938
Erp29	10.31543272	0.000343749	0.201322397	0.009454822	1.434963054	0.000415896	12.53888918	1.30181E-07	0.781788903	0.00000827	-0.578381995	0.0000928
Erp44	5.13016579	0.000429548	1.331835419	0.001150962	-0.015394589	0.004508511	1.108316423	0.001559399	2.751141761	0.000000112	6.204002004	0.000000293
Esd	33.34441075	0.012696027	1.852223205	0.00019332	0.367169266	0.001616277	6.766768695	0.000560571	44.91951604	0.000169237	6.991801506	0.00000181
Esyt2	1.827926255	0.000637398	2.232257615	0.000696976	-0.405132234	0.001845672	6.380338445	5.16417E-07	-0.23248343	0.000355846	0.657559009	0.000425098
Etfa	7.28614841	0.001553556	1.218968057	0.008889692	-0.463153794	0.004197878	3.847026388	1.72302E-05	-0.05655719	0.0000413	1.577180254	0.0000809
Eva1b	8.043770472	0.009327242	89.34074838	0.001277651	2.369632593	0.005948869	21.1235731	3.72148E-06	-0.450205251	0.004490174	0	0.000195129
Evc	225.5495991	0.000870154	66.53680969	0.000862052	38.59747461	0.003045488	0	0.000048071	-0.317943399	0.001649966	13.62058053	0.003395955
Ewsr1	1334.594429	1.15972E-05	14.45700616	0.019464917	18.45471187	0.006068549	10433.10515	1.05603E-05	5.607531686	0.037646457	-0.754126846	0.00000773
Exoc3	2.295871527	0.003082865	0.414527498	0.010046612	-0.041497641	0.007031792	1.345609243	0.000225136	0.11337801	0.000282088	2.096348098	0.000009
Exoc4	2.16182147	0.003841264	1.896108342	0.000580049	-0.157697813	0.006163531	1.78019697	0.000144627	-0.492219147	0.000035	5.740508978	0.0000859
Exosc7	3.04153338	0.012399246	0.92593462	0.014352223	1.480901586	0.004006414	5.292589	0.000115174	1.995329229	0.000041	-0.305939241	0.001369509
Ext2	6.29513124	0.000169915	76.8889474	0.000202994	1.885839696	0.003157945	21.50296526	0.000399156	1.991340312	0.0000185	12.6384734	0.000000123
F2r	191.2859876	0.000952698	12.14104072	0.000926937	3.034026049	0.004175894	0.030856747	0.001035559	28.40047342	0.000000119	64.18585816	3.82E-08
Faah	-0.597173897	0.006530182	-0.964591466	0.000258412	-0.975384292	0.001076309	0.59101948	0.015779588	0	0.000135454	-1	0.0000274
Fadd	3.9108075	0.006691594	6.288305063	0.000034626	1.633762571	0.001119188	5.864904625	1.41328E-05	-0.149872385	0.00034583	0.05858711	0.002200998
Fads1	131.9896832	0.001148611	4.526675599	0.000330264	2.391027816	0.001494549	3.583656209	1.06414E-05	2.343118951	0.0000147	2.238978453	0.000019
Faf2	9.015872896	2.91926E-05	1.359404331	0.000919449	0.982215478	0.000233305	2.033525653	1.31535E-05	13.73057203	0.006431556	22.62385208	0.004661012
Fam102b	12.22752523	0.002733128	-0.576245242	0.000797384	-0.548798235	0.006982323	-0.583672109	0.00027512	-0.874788672	0.000155435	-0.641754631	0.003971567
Fam107b	0	3.09879E-05	-0.858135936	0.011293196	-0.990988272	0.000758619	7.251978855	0.027328712	-0.319424446	0.006479066	-0.894520058	0.00000275
Fam126a	5.123838931	0.003588512	12.03138242	0.000142827	0.690514038	0.002010012	0.877680693	0.004331776	-0.426469566	0.000525802	-0.681644105	0.0000829
Fam199x	2.122105728	0.002045869	0.354596265	0.014601721	-0.820599112	0.002922087	3.246967617	3.48545E-05	-0.835094954	0.000011	0.637215687	0.003023728
Fam32a	6.049924312	0.004126562	1.317235887	0.000948758	0.486502004	0.005623813	3.419632779	1.31168E-05	0.809951124	0.00000549	-0.096924495	0.000774845
Fam50a	6.381996604	0.000571502	2.308051319	0.000094777	0.323752369	0.007575701	9.650842344	1.59648E-06	0.277791236	0.0000403	1.157201471	0.001321245
Fam53b	0.101791288	0.001038423	-0.84133339	1.95247E-05	-0.594859939	0.000519515	-0.361377477	0.000550796	-0.966517179	0.008562092	-0.980869519	0.0000877
Fam8a1	4.40301804	0.002862897	0.522729209	0.017086378	-0.654881418	0.000126873	0.975045641	0.004117896	-0.558373315	0.001134874	0.407658911	0.000861134
Fam98a	93.07384107	2.22787E-06	15.73948427	1.20394E-05	4.166757023	0.000034293	8.190532855	2.86634E-07	1.136811389	0.0000156	0.88404706	0.001565605
Farp1	205.1128934	0.000594742	0	2.04838E-06	1.60986685	0.000228364	24.31874245	9.18475E-08	1.051808856	0.00000661	38.46181213	0.00000176
Farsa	16.10087817	2.72008E-05	1.091493458	0.002628466	1.547185648	0.004539431	0.126458658	0.005535017	-1	0.00000307	-0.966258396	0.000756668
Fasn	24.08165246	0.000529849	1.220720828	0.005833074	-0.87299704	1.25716E-06	-0.002916502	0.008574295	-0.986779424	0.000000175	1.004550259	0.000430855
Fbn1	3.012008031	0.000538762	176.3354391	2.1996E-06	8.984704013	1.78285E-05	229.0756226	1.90842E-10	-0.762127885	0.000198337	10.32751762	0.0000375
Fbxl17	3.640210525	0.005260601	1.7209547	0.002067914	-0.787030607	6.42827E-05	0.989203599	0.002605976	-0.949343308	0.0000206	-0.176327017	0.031485133
Fbxo3	0.15065576	0.004157726	13.81499834	0.018358609	-0.749997085	0.001141764	122.4917125	0.000144252	-0.540630728	0.0000413	0.825739705	0.001787464
Fbxo7	10.05272541	0.020247249	3.100518512	0.000312651	0.919426612	0.007501991	2.791276031	0.000674331	-1	0.00000805	-0.998176439	0.0000157
Fbxo8	2.692901057	0.019459331	3.300829362	0.001196406	-0.636736008	0.006429986	13.57372773	1.74473E-05	-0.291610633	0.003045855	1.294490585	0.000482998
Fcer1g	-0.537794792	0.015501796	-0.991159308	4.53811E-06	-0.983675238	0.000931471	-0.97107615	0.000143821	-1	0.00000279	-0.995232215	0.000430057
Fchsd1	24.15969036	0.00924923	19.09940455	0.005317137	25698.41717	0.001702716	8.061064653	0.010046703	0.486974736	0.002671273	1.124858592	0.004807136
Fdft1	25.85762718	1.85757E-05	0.465512065	0.016237326	0.538343938	0.007582016	2.856931755	0.002520546	1.121147922	0.00000726	1.453406356	0.009691716
Fermt2	12.99362992	9.05929E-05	1033.358466	0.000271459	-0.584383689	0.001208238	614.8955167	3.78532E-05	0.369806322	0.000174404	21.82950439	0.000000109
Fez2	5.812569251	0.005724205	5.734307228	3.05474E-05	-0.384151986	0.006471227	5.734218349	0.000359014	1.973676436	0.000000126	9.213580574	0.000000534
Fgd1	14.73407933	0.004114776	264.2968402	7.10425E-05	2.612596873	0.005785302	20.36005517	9.15418E-06	17.59260065	0.003029664	0	0.00001
Fibp	39.59995655	0.004907874	4.324652778	0.00045796	1.459225647	0.005005258	17.76021351	3.36709E-06	0.969904118	0.0000796	1.022940425	0.000460607
Filip1l	163.5011266	0.000231393	147.1193488	0.000529543	-0.911696107	0.00076943	0	1.76757E-06	-0.93471566	0.002684779	-0.810347535	0.01001936
Fjx1	185.9744573	4.61917E-05	184.7209182	0.000123318	15.55679929	0.0004191	3.120114377	0.000569673	1.06378283	0.006311583	16.38739112	0.002243468
Fkbp10	68.10249229	8.30695E-08	9805.594556	4.03464E-06	13.09599571	1.04346E-06	939.4652568	1.2756E-07	25.39847785	0.000000113	131.9128726	2.25E-08
Fkbp11	108.8247787	0.000191057	2.996835787	0.02076902	23.29120845	1.38038E-05	109.7248068	0.000323207	34.0376371	0.000000294	31.86360715	0.0000872
Fkbp1a	6.271225988	0.002689463	4.879930502	0.000308723	2.110479337	0.005833671	3.588341285	0.0000878	5.658341515	0.00000025	12.67376081	0.000000074
Fkbp9	8.142351394	3.45093E-05	2391.2379	2.49361E-05	1.660621863	0.003206942	66.53651285	0.003577589	0.029715536	0.0000139	35.63060247	3.77E-09
Flna	10.8753193	0.000468226	2.871920125	0.001452647	1.011277176	0.000198675	8.631033971	9.22172E-05	-0.438860781	0.026922446	4539.129972	0.00000629
Flnb	-0.567426249	0.007584264	185.7247692	0.001823941	1.058476624	0.006495759	23.79938195	0.003719617	0.455990564	0.00000538	15.09934849	0.000000412
Flt1	17.25262541	0.00037044	18.15063821	0.010994826	-0.999665684	2.03226E-05	88.1945314	7.43597E-07	41.04849411	0.002323521	0	0.000120831
Fn1	1883.920063	2.98017E-05	0	9.81715E-06	0	2.19265E-10	0	1.45315E-12	1.158282337	0.000469024	0	0.00000148
Fnbp1l	196.7037981	0.000461762	22.46615912	0.003137721	-0.73373292	0.002467931	0	5.1097E-07	-0.865806312	0.0000405	-0.043726042	0.008390648
Fndc3b	2.662338304	0.01249798	11.13537257	0.00137538	0.830865726	0.001116196	4.556877267	5.60835E-06	-0.383761178	0.004485546	7.629663113	0.00000316
Fnta	2.989017626	0.006397186	2.036224059	0.002649878	-0.52640463	0.001340259	1.520374688	0.000230683	2.398681696	0.000000107	2.610843827	0.0000122
Fosl1	32.58293731	0.005442621	6.946775095	0.012035648	54.94444446	0.001477463	4.667113528	0.001218698	18.78240212	0.000000514	288.2245581	0.00000602
Foxk1	3.57437716	0.00570727	0.02180268	0.006850478	0.762991702	0.001086388	-0.354334943	8.35695E-05	-0.925188143	0.000000413	-0.709172203	0.000180455
Foxo1	40.79278287	1.51713E-05	-0.848888755	0.000973671	-0.912461614	0.001005673	4.175462987	0.000666408	-0.950904777	0.0000261	-0.641022026	0.0000734
Fry	128.7515797	0.000249345	-0.832840944	0.005514063	-0.739389356	0.005849208	-0.634646912	9.61491E-05	-0.999519534	0.0000698	-0.957241973	0.003445657
Frzb	15.92134114	0.016016168	-0.240629378	0.020155028	-0.978848443	0.000932332	0	0.019061602	309.5228706	0.0000264	9.053349526	0.004154257
Fscn1	55.92355975	0.001949803	21.77439208	4.67922E-06	5.855490402	0.005231255	1.925314702	0.005087323	12.49248584	0.00000272	118.9321825	0.0000986
Fstl1	0.13677627	0.000557612	1333.585789	3.54704E-06	2.556884642	0.000342429	24.22135956	4.64589E-07	0.901706013	0.000000854	26.8610457	2.02E-09
Ftsj3	8.522625506	0.000172471	0.88350733	0.004375688	0.807902391	0.001179135	2.418389935	2.03269E-05	0.473225996	0.0000331	1.027156164	0.010082961
Fuca2	16.23295731	2.15283E-06	4.00114183	0.000060946	2.20477905	6.75171E-06	10.39748732	3.39649E-08	0.803733104	0.000175923	1.744015602	0.00020786
Fzd1	0.983383382	0.009418181	22.89170457	0.000214094	1.573478387	0.000260005	9.791826618	2.00078E-06	-0.050343265	0.00005	86.78841208	0.000000524
Fzd2	18.26048088	0.014032017	122.4160563	5.80367E-06	20.59799215	0.00067247	21.86824912	9.5879E-06	2.458765109	0.000213465	20.36908606	0.001359525
Fzd4	16.96681461	0.0001738	10.80584633	0.000344189	-0.96002036	6.11254E-06	11.04053677	9.79692E-05	-0.982823549	6.38E-09	1.477114366	0.004350713
G3bp1	4.8596966	0.002961639	1.178459218	0.003698409	0.497286326	0.007441521	0.062592479	0.00171789	1.483760098	0.00000034	0.154673759	0.0000848
G3bp2	20.20908882	0.001369605	0.936842875	0.004305082	1.553516549	0.001172079	3.759635118	0.000040326	-0.15138422	0.000163771	502.7128932	0.0000525
Gabarapl1	-0.115512801	0.000321672	-0.409616513	0.008725563	-0.898645523	9.49408E-06	26.15887697	1.14489E-06	0.069690116	0.0000194	3.669477641	0.00000135
Gabarapl2	1.901527121	0.003113706	0.674704861	0.007882809	-0.518791362	0.000838913	6.43599364	3.19751E-06	3.446674187	6.36E-08	1.083711251	0.0000243
Gadd45gip1	9.27856152	0.000701552	3.687410814	0.000152474	1.637486912	0.000197308	5.574387488	0.000010428	3.406606336	0.00000589	-0.511030519	0.000719725
Galc	2.37772661	0.006134619	0.327094372	0.013220459	-0.470045821	0.005891091	0.020056153	0.000621382	-0.813260744	0.00000949	-0.318127146	0.003168411
Galk1	4.060301175	0.006998391	3.2553496	0.001693379	1.989001452	0.001957378	2.64334998	0.000352443	9.782193579	0.00000146	3.596909188	0.0000534
Galnt2	39.52230406	1.1405E-07	10.51068793	4.75249E-07	3.41563804	2.6444E-06	6.401699624	1.7258E-07	-0.602114507	0.006751549	0	0.00000231
Garre1	0.321809238	0.001622898	123.9650465	0.009627754	1.822071952	0.000265098	44.59678265	0.000357938	-0.789374821	0.003759478	7.5868952	0.011361294
Gart	0.321809238	0.007669518	123.9650465	0.006913736	1.822071952	0.000265098	44.59678265	0.000670425	0.123961876	0.00834867	-0.722554652	0.000934527
Gas6	23.23113203	0.000261891	204.4350554	3.66058E-06	1.978261904	3.78283E-05	430.041382	3.43767E-08	1.174242071	0.0000277	15.51310017	0.00000073
Gcn1	6.992871213	0.00120011	0.616041629	0.003354667	2.551500033	8.30183E-06	0.466288576	0.007450687	-0.798700136	0.0000125	2.473646489	0.000664133
Gdf11	0	9.36475E-05	4.26386953	0.018402964	13.66936074	0.007398354	-0.840109955	0.000467966	0.373864126	0.002081541	0.689221025	0.006623553
Gdi1	13.410934	4.66108E-05	2.028943905	0.000424567	-0.028038111	0.004762497	3.397162763	4.19213E-06	0.349251267	0.0000105	0.628966068	0.000893308
Gfpt1	3.14413082	0.001783658	8.687100979	8.41368E-06	1.050472442	0.001130044	5.992387039	1.24638E-05	-0.508790806	0.000341864	0	0.00000817
Gfpt2	6.68454913	0.002752433	375.40845	1.17608E-05	6.432702715	2.46154E-06	2870.2052	1.65619E-07	1.746741736	0.0000884	84.6736835	0.0000135
Gfra2	6.68454913	0.002752433	375.40845	1.17608E-05	6.432702715	2.46154E-06	2870.2052	1.65619E-07	-0.951557362	0.000115996	-0.984837523	0.000270833
Ghitm	7.527510059	0.001261501	0.846354285	0.007525571	-0.397385557	0.00542714	3.849277841	1.43772E-06	-0.521982451	0.0057265	5.425834363	0.031107888
Gja1	8.111647142	2.18092E-05	612.378134	3.80925E-06	0.199961202	0.006274553	0	8.38778E-10	-0.446277906	0.0000276	7.857554888	0.0000441
Glg1	2.804141079	0.003999901	7.915403195	2.58376E-05	1.145632497	6.84525E-05	4.580372778	2.17659E-07	-0.297619541	0.000330898	0	0.00000214
Gli3	17.23539478	0.000520824	97.98974885	0.000657954	2.208333199	0.003444951	0	3.25637E-07	0.064744406	0.022092837	17.4532901	0.001112247
Glipr1	36.36896214	4.70355E-05	21.72467117	0.00018492	8.418211947	0.000125113	4.508089181	4.74762E-05	26.12040247	0.00000175	1.210514751	0.027026786
Glod4	2.949418047	0.014220851	1.510316541	0.001409536	-0.361065611	0.00675368	1.614425344	0.004601081	3.116390278	0.0000354	2.724440578	0.0000938
Glud1	2.848436784	0.005679614	4.730118803	1.14976E-05	0.152782111	0.002779995	3.781211477	0.00016223	0.420067951	0.00000221	2.083552312	0.00000907
Gmppb	4.1899109	0.005417247	0.300886061	0.0074037	2.2621923	0.001808119	4.876971732	0.000029237	5.008862402	0.0000286	27.35470098	0.005897443
Gna10	4.1899109	0.005417247	0.300886061	0.0074037	2.2621923	0.001808119	4.876971732	0.000029237	2.738864873	0.000000852	1.544668967	0.000304587
Gna11	8.214574922	0.007139725	35.24113382	3.26987E-07	0.348753352	0.006326444	8.236205878	3.72625E-07	0.942273972	0.00000323	10.57781142	6.29E-08
Gna12	17.80580854	0.002384398	2.10198323	0.014134045	0.232197981	0.002655521	0.958927106	0.000417929	-0.80911662	0.0000244	-0.665758409	0.000104295
Gnai1	10.35709738	0.005776238	9.088562209	0.000498443	-0.849889446	1.42354E-06	2.388865781	7.63512E-05	-0.818640627	0.000337445	14.55676613	0.00000394
Gnai3	3.565671231	0.009193549	0.298838504	0.005703313	0.893804526	0.000235682	1.174409188	0.00071589	4.408533201	0.000000223	2.966756745	0.00000218
Gnaq	0.402487963	0.000356849	0.787943961	0.007699586	-0.723959678	3.07133E-05	-0.408269296	0.000218687	-0.383955384	0.001630619	2.831667716	0.000100797
Gng10	3.946619077	0.007626965	1.818249088	0.004866196	-0.581707802	0.003591472	1.880836998	0.005674847	39.45271099	0.000000102	16.94903205	0.0000335
Gng11	137.6618497	3.6503E-06	15.66649298	0.006578227	-0.742683206	0.001866655	62.28517887	1.06104E-08	1.314474706	0.0000187	0.243126639	0.001260491
Gng5	17.69017125	2.52121E-05	0.689005864	0.002383261	0.633229389	0.002596058	7.832422871	2.51808E-07	191.4244467	2.48E-08	7.336729417	0.000000191
Gnl2	11.31118044	0.000264416	0.94857011	0.006466466	3.105719909	0.00016027	1.926248652	5.41015E-05	0.520933249	0.0000208	1.802806021	0.000247702
Gnl3	75.09135677	0.006259043	2.225779849	0.000226155	1.7699853	0.004711131	9.17628761	0.007231295	1.294109703	0.00000195	1.424395888	0.003429567
Gns	5.277052268	7.43941E-05	4.407912286	7.87761E-06	-0.495652839	0.003975375	2.282640718	1.02263E-05	0.034779839	0.00000385	5.447516961	0.000000252
Golph3	7.664967507	9.59996E-05	4.82166676	6.26093E-05	-0.050833889	0.002451056	0.522124078	0.001236402	1.96335962	0.00000307	3.188258064	0.0000374
Golt1b	8.007394931	0.000437182	5.653462337	1.09201E-05	1.312973228	0.002824041	4.920110933	1.93787E-05	15.04395236	1.97E-08	10.77488628	0.00000012
Got1	32.93071469	0.00015713	5.096565893	0.000112909	0.851015817	0.005708713	3.971732943	8.35279E-06	7.567208446	0.0000124	2.728941808	0.0000158
Got2	23.25847309	0.000879577	2.333622091	0.0001761	2.518596209	0.000116974	0.887107471	0.000270657	6.311022608	2.85E-08	3.017484331	0.000156497
Gpaa1	11.05192888	0.000296447	0.844176681	0.00265183	0.842087332	0.000587287	2.752498277	8.15679E-06	5.874140538	0.0000682	7.835618167	0.001766147
Gpc6	67.21565839	4.67877E-05	0	3.85098E-06	3.458546677	0.004136784	0	7.40179E-07	-0.55570158	0.002982698	10.8616179	0.00000885
Gpcpd1	13.83412066	0.018809876	-0.817450878	0.000499743	0	0.000451106	22.35369978	0.004369006	-0.962114054	0.009315361	-0.972411097	0.001537628
Gpr39	-0.131930375	0.019047699	0	0.000209048	16.25915598	0.005970073	0	1.12212E-05	1085.542544	0.0000121	276.1179189	0.0000625
Gpx7	8.429114347	0.003617888	2.305134617	0.002198601	4.587023069	0.000702932	1.361333045	0.003372167	5.611471426	0.000000461	37.70921744	0.00000245
Gpx8	12.33101388	0.003120685	0	5.90951E-07	7.222005212	0.002723442	0	6.33244E-09	19.37976502	3.85E-09	47.95798586	3.84E-08
Grhpr	9.747295232	0.000674546	2.921483431	9.86279E-05	0.151405603	0.006653351	1.130121298	0.000230811	1.208646862	0.0000815	1.972064267	0.000425636
Gripap1	2.16244329	0.004630632	-0.29303641	0.002086117	-0.429423574	0.006540524	0.952597871	0.000665161	-0.926467036	0.005999115	-0.933482445	0.002465974
Grk3	74.78546029	0.000787714	-0.538163503	0.012909907	-0.969651632	7.33291E-05	-0.771344473	0.000451154	-0.998329992	0.0000395	-0.98732313	0.000233304
Gsn	-0.954648874	3.30718E-05	3151498405	1.91182E-05	-0.996864293	0.000133415	2549654.136	0.000338297	-0.997123458	9.19E-09	2.122707409	0.034661025
Gspt1	10.46194526	0.00182551	2.053948433	0.000818169	0.941117803	0.003923082	0.111659211	0.006543687	0.659803466	0.0000329	5.995029304	0.006437165
Gss	11.60935324	0.000284597	1.868445019	0.00071946	2.057051363	0.000241883	64.46274712	0.001050126	7.291503815	0.0000105	27.95142009	0.003094618
Gstm2	13.31282996	0.002046453	2.54802658	0.003344511	-0.776465492	0.000514166	3.23075927	0.000391112	1.09072514	0.00000123	20.73536953	0.000104977
Gsto1	15.63312016	3.41565E-05	0.715514427	0.003721322	3.661594711	0.000011588	32.09485288	3.58249E-08	18.97336613	2.1E-09	23.73808989	0.000000331
Gypc	24.02198916	0.000247058	-0.87025693	0.00017344	-0.885045852	1.85097E-05	1.140106219	0.000116755	7956.996524	0.0000461	-0.855023965	0.001104132
H2az1	26.04524255	0.000536825	-0.409153528	0.001994399	4.264237707	4.24333E-05	4.515324528	0.002490691	26.1493398	6.32E-10	-0.637183823	0.0000337
Hacd3	9.580177759	0.000103093	2.514952983	0.002551425	1.126430699	0.000683549	0.539622515	0.009121488	0.616830649	0.00000806	1.768924277	0.0000306
Hadh	10.42418542	0.020618376	-0.053704909	0.008815037	-0.936037349	3.11141E-06	-0.0900707	0.002256994	-0.699255019	0.00000445	0.847123104	0.000366113
Hadha	4.943476939	0.000466416	0.424618302	0.006512412	-0.126413479	0.001673461	1.416125419	4.33693E-05	-0.6961372	0.00000361	0.971735309	0.000335224
Hadhb	33.5060434	0.014568829	1.883075191	0.000305654	-0.420904826	0.003360234	22.37407388	0.009677467	1.421620154	0.000233811	1.900966985	0.0000751
Has2	9.20801617	0.003299728	1563.989619	2.81669E-06	17.01854859	0.000347487	1492.905541	7.71973E-08	5.125460568	0.000360368	16.90584037	0.002067234
Haspin	31.00668432	0.006426527	-0.665786836	0.006819371	17.80016439	0.0043366	-0.765364141	0.000741878	2.674858638	0.000470386	-0.919829553	0.001153768
Havcr2	-0.848223742	0.002212883	-0.977361192	0.000815422	-0.972869524	0.00239408	-0.934172725	0.002219411	67.88952451	0.000584954	0	0.00002
Hax1	7.352250341	0.00125502	2.784985325	0.000555449	0.255226771	0.005575046	4.367633274	9.54888E-06	2.854261295	0.00000127	0.741636917	0.001007514
Hdlbp	13.91089105	7.75197E-05	9.093021519	7.08212E-06	1.664659889	2.30141E-05	12.44261028	7.39316E-07	-0.47673196	0.00000737	95.84185514	0.002817161
Heatr1	8.61981474	4.23151E-05	0.351640413	0.004072707	2.313128042	3.09793E-05	-0.124015255	0.000327691	-0.696225087	0.000129908	-0.570842467	0.000348117
Heatr5a	2.394637289	0.001911863	5.119931364	0.000400378	1.203395584	9.02543E-05	2.662765335	6.55717E-06	-0.691331559	0.0000148	-0.479883038	0.000361543
Hebp2	-0.078217344	0.00145258	1.489362732	0.006252897	-0.816447634	2.28929E-05	2.991865883	0.000462107	9.722872495	0.00000457	49.42442668	0.000117549
Heca	-0.120133572	0.000884702	-0.659103434	0.010268852	-0.678766288	0.00280404	-0.410617116	0.00078054	-0.923084018	0.0000144	-0.812990092	0.000266324
Hexb	11.11717794	3.71045E-05	3.001408603	0.00033238	0.12053468	0.005862457	3.212512276	0.000314239	1.958378958	0.0000589	0.40015086	0.001502161
Hgh1	27.83829268	0.006195456	1.366806925	0.005277704	2.108199413	0.001413262	0.608708393	0.00139005	3.025885212	0.0000874	0.225024716	0.001755653
Hhex	11.5925923	0.015844032	-0.964841879	5.96966E-06	-0.996137649	0.00042806	-0.920271097	7.84741E-06	-0.931204825	0.002625003	-1	0.00000941
Hif1a	21.27549812	0.018234673	2.250744451	0.005405097	23.03980691	0.002507676	3.667516999	0.023414221	-0.08937938	0.000614795	20.89530858	0.00042508
Hira	5.663476932	0.001602015	-0.200368004	0.003473677	0.666706677	0.001777665	0.226986687	0.001322043	-0.852953655	0.000482749	-0.941957199	0.000670957
Hivep3	-0.621059672	0.019771302	-0.747088092	0.01795577	79.80980285	0.001926147	-0.079365938	0.015493648	-0.885161608	0.000227952	0.015390782	0.005651997
Hk1	4.226030073	0.015878665	7.270443061	0.000027743	3.29610336	0.003560974	2.128484871	0.000217992	0.940603689	0.000349958	-0.732897497	0.008979433
Hmga2	188.2901307	5.72784E-06	20.18515039	0.000140513	64.36974561	0.000295747	5.551408988	0.006929522	17.94521543	0.000000109	35.94736546	0.00000235
Hmgn1	3.991626164	0.01450434	0.936296742	0.002928628	0.908818971	0.000823112	3.851246129	7.27396E-05	9.217171485	1.71E-08	3.551724693	0.000000385
Hmgn2	12.84132552	0.000288691	-0.649842261	6.02414E-05	-0.044902152	0.008301462	2.03206281	0.006344879	4.087433165	0.0000137	-0.804316492	0.00000797
Hmgn5	5.894962796	0.019154622	-0.744253259	0.009751719	-0.906156114	0.004161187	-0.77582347	0.000122058	-0.902339584	0.0000231	-0.884627004	0.0000106
Hnrnpa2b1	0	2.70522E-06	0	0.000259521	273180.1528	0.001639359	0	4.99663E-06	-0.521391235	0.0000382	-0.493866688	0.026601238
Hnrnpab	26.99108	0.000459921	0.39053568	0.006361286	4.381499618	0.000620739	3.057828878	0.000212762	3.304034111	0.00000141	-0.605033375	0.00000198
Hnrnpd	22.11814777	0.000519986	-0.141790892	0.003204338	0.608158633	0.003449145	0.909815296	0.000700072	-0.884308198	0.005376189	-0.984635648	0.000275928
Hnrnpr	7.432876096	0.00020974	2.206078246	0.00026134	1.061161269	0.000989504	-0.015685152	0.000717379	6600232.266	0.0000333	-0.769422043	0.008012403
Hnrnpul1	54.8123881	0.011760254	319141427.4	4.16888E-05	65.53555891	0.003512092	42.36967922	0.00214532	-0.77937033	0.000175438	-0.795077861	0.0000048
Hnrnpul2	7.998131327	5.97869E-05	1.381540915	0.000515116	-0.056549303	0.001869287	4.021717743	1.19897E-05	-0.985697374	2.53E-08	-0.97776208	0.0000153
Homer3	14.92915936	0.009727318	1.805768199	0.016615656	14.22031363	0.006081826	37.70095317	0.001726872	0	0.0000218	11.19999415	0.022309221
Hook2	14.92915936	0.009727318	1.805768199	0.016615656	14.22031363	0.006081826	37.70095317	0.001726872	-0.546023757	0.007566142	-0.587484305	0.01500657
Hoxc8	2620.130072	7.67163E-07	1833.673522	0.000015267	2.344163873	0.00105522	0	4.21298E-07	-0.849354637	0.000088	66.43564163	0.00063099
Hps6	2.463829852	0.007971646	1.093594775	0.008035593	1.484017588	0.002538762	1.42972431	0.001332912	2.124737912	0.000112171	4.311594121	0.00083169
Hs3st3b1	50.34735129	0.00272569	5.503361762	0.00410424	13.08170516	0.000438196	0.495883715	0.007196537	0.053497314	0.002170781	2.751819959	0.004039094
Hsbp1	4.5032778	0.006428179	3.739721873	1.70053E-05	0.75002548	0.001257695	3.268917446	2.54571E-06	7.570666564	2.78E-08	3.004638654	0.000334819
Hsd17b11	8.330497285	0.004523789	-0.719752178	0.000166027	-0.791677005	0.000103146	0.611283218	0.027372637	-0.962369303	0.00000785	-0.976823237	0.00000251
Hsp90ab1	42.82752714	0.006112747	0.681690956	0.014946315	0.558412366	0.003255928	7.354989272	2.42419E-06	0.405779105	0.00000183	0.739844466	0.000487152
Hsp90b1	10.43077157	6.96257E-06	2.206384084	0.002279059	1.673370894	1.80873E-05	6.336772483	4.24321E-06	-0.3379786	0.00000565	0.897805608	0.002626567
Hspa4	6.479430786	0.000074606	2.792488439	3.21218E-05	2.537681188	8.58226E-06	0.666942735	0.000330596	1.890412054	0.000000194	0.996627981	0.0000866
Hspb1	32.66136346	4.85237E-06	27.45773493	6.97889E-06	1.883021037	0.001241973	7.255936073	1.73554E-07	28.98892574	1.55E-09	723.9442985	0.00000225
Hspb8	-0.463224369	7.29465E-05	415.0495069	6.27594E-05	-0.841474551	0.000257235	0	2.12074E-06	2.328430987	0.000000141	440.4441013	0.00000288
Hspe1	13.48928025	0.000596525	1.028245412	0.013596858	0.920649279	0.005305154	11.51779771	5.80773E-06	5.686759962	7.17E-08	0.860686355	0.000136215
Hsph1	1.80455774	0.009631947	1.216121806	0.015558754	1.469521872	0.003711655	0.426760863	0.007505875	-1	0.00000871	-1	0.000234996
Iars2	3.477868154	0.001522308	3.20164626	1.95959E-05	-0.281365514	0.001284058	1.108855951	0.000140957	-0.498207851	0.0000156	1.385051758	0.012368767
Idh1	16.08085806	0.006242522	7.852080836	2.70044E-05	-0.676298798	0.000381064	8.598187077	3.79829E-05	-0.643080229	0.000142401	0.931963881	0.014814271
Idh3g	9.770886273	0.000524498	0.688625718	0.003724098	0.522637166	0.007660591	0.575284334	0.000391769	0.544851828	0.00000531	1.402600221	0.007005208
Ier5	1.735097888	0.010610323	-0.445441976	0.000627964	1.367692223	0.001712244	10.9054495	7.7142E-07	2.238412494	0.0000283	-0.15013131	0.020076358
Ifnar1	4.142836385	0.001011523	7.398561662	1.19679E-05	-0.378385977	0.001773285	1.50134087	0.000395578	-0.334706469	0.0000506	1.234412799	0.040374844
Ift57	3.483576193	0.016503622	1.220301142	0.005490063	0.696481983	0.004073479	3.693863069	1.70298E-05	4.714194071	0.002701863	0.059924438	0.013586253
Igf2bp2	106944545	1.13149E-06	2055472777	0.000205619	0	0.000358022	6463.064066	1.86632E-06	2.867126218	0.000294097	0	0.0000657
Igfbp4	91.12960635	5.30687E-06	1246.678666	1.12095E-06	1.87125305	0.000639612	28.36740222	2.34613E-07	-0.718449764	0.003023555	3.12868524	0.001102156
Igfbp7	57.64020289	1.26849E-06	52.66324637	0.000083057	-0.854512522	5.93881E-06	20.05607997	2.2816E-07	6.066436668	0.00000296	53.08945925	0.00000364
Ik	6.65072911	0.000250667	0.045455816	0.009359092	-0.165044298	0.002648301	1.654126242	2.18246E-05	-0.575254872	0.00000735	-0.181616108	0.0000931
Ikbip	61.22207187	4.94515E-05	32.36130342	0.000915366	8.381952518	0.000121024	7.56528937	9.39766E-05	1.527280328	0.0000339	29.27011521	0.00000178
Il13ra1	12.8797122	1.73561E-05	18.1478013	8.38771E-05	-0.464173666	0.006279094	28.92994325	7.48142E-09	0.734950943	0.000198086	-0.037744953	0.000763434
Il1r1	29.52109584	0.006918261	0	4.44682E-06	18.19307008	0.008235256	0	2.02414E-09	-0.470033825	0.000293457	1.183439194	0.001566794
Immt	11.64796137	0.019651484	0.806264614	0.005024088	0.990223819	0.003186853	0.461241518	0.005718676	-0.291729984	0.000063	2.231352988	0.003452151
Impa2	33.10640558	0.007827599	-0.383406726	0.008653624	2.914806657	0.006650679	1.326674222	0.018136263	0.362802536	0.003276519	-0.62695827	0.001977535
Impdh2	25.55268356	1.48108E-06	0.667965122	0.007749653	2.051266662	8.71796E-06	3.236587817	9.06617E-07	11.62888491	0.00000138	1.727122868	0.000219942
Inf2	2.448601259	0.016364056	3.155866763	0.014022864	2.755821574	0.006084475	0.742748778	0.003366279	-0.544331523	0.000104386	0.257913156	0.00049499
Inhba	27.90414173	0.001959648	33.77204049	2.09846E-05	9.998187642	0.006988796	988.0293945	5.66235E-08	1086.754899	0.0000099	388.2501521	0.0000613
Insig1	123.4202702	0.001561969	6.79150457	0.004012761	-0.731651935	9.36453E-05	1.445469549	0.000171004	-0.633880348	0.000131404	4.339484097	0.0000908
Ints11	16.34938444	0.005120814	0.531419606	0.015549135	0.280851655	0.007630916	2.673875783	7.45964E-05	3.918042359	0.00000056	0.231982608	0.001453112
Ints13	67.38471867	0.002123583	445674577.1	0.000157158	224.6110919	0.001157013	0.81921419	0.002504044	0.701255712	0.000335206	0.335723389	0.002974121
Ipo13	7.826771706	0.00135145	1.186613277	0.005248745	1.022740274	0.002293198	0.908825872	0.001214843	0.318503457	0.0000226	2.461653986	0.0000433
Ipo4	30.7312412	0.000338602	0.706826927	0.015661794	5.053955827	0.000117006	3.113709179	0.000150517	2.613904801	0.00000101	53.31395321	0.007256297
Ipo5	9.41280073	0.0013219	2.631802036	0.000247287	1.428518889	0.000871019	1.051464958	0.003289829	1.287901534	0.00000117	0.378696242	0.034650357
Ipo9	4.691255667	0.000332513	1.519436141	0.000856176	1.337308472	4.05405E-05	-0.092724033	0.000513919	-0.578356865	0.00117767	-0.262693772	0.003786952
Iqgap1	3.449127217	0.001009692	3.618376741	0.000133254	0.329746479	0.000501268	1.186510514	0.000603782	-0.560334326	0.00000508	-0.183046125	0.023276272
Irak1	32.46436397	0.013999914	0.830749469	0.018226175	4.369497066	0.000534973	6.898052939	0.004437137	5.205819278	0.038416196	0	0.0000281
Irs2	8.796411607	0.001218104	-0.885250201	8.32723E-05	-0.627760016	0.002431582	12.53188137	4.11585E-07	-0.926528184	0.00000315	-0.250017739	0.011408986
Iscu	8.673716321	0.005309443	4.090834963	0.000230877	-0.538222875	0.000714524	12.64001931	9.14063E-05	-0.015393957	0.0000506	0.674792931	0.0000598
Itga10	141.4297978	6.50438E-05	0	6.85781E-06	41.81566238	0.00416876	0	6.11258E-07	-1	0.00000761	-0.938170042	0.003158341
Itga4	71.67919841	4.45374E-05	-0.888511332	0.000182084	13.52110457	9.05091E-07	-0.751283609	0.000173421	-0.997841458	0.0000419	-0.995250294	0.000378817
Itga5	41.56292004	1.02241E-05	23.39513726	4.77866E-06	45.7417555	1.23959E-07	12.11430546	1.7991E-06	21.29237965	2.32E-08	64.76498914	9.42E-08
Itga9	-0.550947928	0.007489839	-0.918758357	0.000561511	-0.983345876	0.000104113	-0.98240865	1.00742E-05	-0.520463007	0.000449864	-0.131163903	0.014556344
Itgav	1.043925246	0.001178758	0	3.6103E-07	11.67855978	0.001874524	7350.856335	3.65632E-06	-0.514161955	0.00010606	0	0.00000292
Itgb1	9.041669627	5.95743E-05	49.55503572	8.94484E-07	0.932413871	0.000399569	24.95838526	1.17919E-07	1.212857386	0.00000136	16.29768878	5.45E-08
Itgb5	4.791324546	0.000217333	215.195037	8.44196E-05	1.191418702	0.000108812	0	3.27658E-09	-0.425874004	0.000278027	9.273319898	0.000000468
Itgbl1	56.06897803	0.007224489	0	4.08528E-07	14.4319215	0.000214138	0	5.81185E-08	-0.672338695	0.006122358	102.9897286	0.001624969
Itm2b	6.236815149	7.05285E-05	1.400662571	0.00163479	-0.789364329	0.000319134	1.736139134	0.000319444	-0.048938871	0.00000223	2.146802068	0.000032
Itpkb	0.164340386	0.01873236	-0.881386275	0.00014381	-0.97859659	6.81371E-07	-0.516197623	0.000321442	-0.982474612	0.000000339	-0.923359048	0.000000724
Itpr2	21.47820536	8.60133E-05	1.042848078	0.015319374	-0.760250978	0.000245933	1.661426422	0.000459572	-0.992234048	0.00000192	-0.908697096	0.007399763
Iws1	48.99230358	0.008322325	95.48195702	0.001060204	4.531071006	0.007683072	4.079393751	0.000211716	-0.636358636	0.0000264	-0.51905638	0.002408887
Jagn1	4.574478741	0.002356364	2.354073342	0.001668746	1.145394158	0.000955661	2.364827824	0.000188634	10.45217431	4.28E-08	5.685454279	0.000000813
Jam3	54.9840791	0.002212158	38.37988259	0.00862887	0.938570627	0.001090479	8.342545048	3.8834E-07	2.205120274	0.000109959	27.079272	0.000635772
Jpt1	79.75335575	0.001469598	1.58537984	0.000616131	9.808095382	0.000179199	16.34964114	1.93686E-05	8.524108055	5.06E-08	-0.023828835	0.000212582
Kcnk6	4.461326193	0.001197513	1.905618389	0.004565592	3.773214205	0.000609423	2.836658831	0.000440477	-0.984240407	0.000317007	-0.945474961	0.005262027
Kctd5	7.772284594	0.00121771	2.970829297	0.000232344	2.603652579	0.000223592	1.114060016	0.000208926	11.01345588	6.31E-08	4.56471506	0.000000974
Kctd9	2.133037328	0.021287014	1.791817317	0.001836131	0.694390616	0.001612167	3.784240345	8.82753E-06	-0.775959662	0.00023204	-0.49158883	0.001422972
Kdelr1	20.96372635	7.39819E-06	6.968086211	1.47892E-06	1.621270274	7.14747E-05	3.904492223	1.09522E-06	3.586384512	0.000000165	1.863166491	0.0000532
Kdelr2	13.92416648	6.98161E-07	20.1170516	4.21829E-07	2.644965802	9.12385E-07	10.64305944	2.60043E-08	20.5533256	1.56E-09	23.25627443	7.2E-09
Kdelr3	40.40898567	1.33898E-06	308.0400653	1.70932E-06	15.63164329	1.05453E-06	60.46228699	7.27656E-09	52.80309074	1.23E-09	355.0280929	7.14E-08
Kdm5a	0.988905526	0.001127684	-0.323938004	0.00194043	0.167773515	0.002707676	-0.108705266	0.000084016	129.5795929	0.000347558	9.436012876	0.02046007
Kdsr	1.117996027	0.002203472	4.803486389	6.20025E-05	-0.583702635	0.001077297	0.610702116	0.007054233	-0.201712626	0.0000517	9.073844032	0.000000663
Khdrbs1	12.0867916	6.08504E-06	1.037904931	0.00443844	0.111244246	0.004009988	1.449134907	0.001167218	1.790788284	0.000000579	-0.294350384	0.0000348
Kif1c	1.197650538	0.001538127	40.37896586	1.86947E-06	-0.193165616	0.002852518	42.83594725	0.00426886	-0.612634819	0.006697271	6.000428258	0.007018081
Kif26b	184.6943052	0.000212409	0	1.63406E-05	108.8773318	0.000470013	128.3724709	3.16591E-05	-0.266311155	0.011237366	0	0.0000637
Kifbp	7.324340457	0.000526842	19.92962254	2.66162E-06	0.309507025	0.005669742	1.653840874	0.000484201	-0.136623809	0.000234225	1.833083018	0.019013086
Klc1	1.095496861	0.006842858	2.81287776	0.00088734	0.831832135	0.003194529	3.359822798	7.87269E-05	0.122153209	0.0000663	3.002624122	0.000217649
Klhl5	25.56757543	0.00791235	10.68984383	4.00462E-05	-0.891307624	8.47988E-06	2.5483691	6.59722E-05	-0.718166796	0.0000111	0.394203228	0.000662758
Klhl9	5.761016331	0.000373037	2.173331911	0.00038825	0.301343919	0.002484358	0.45750544	0.000252915	0.391339606	0.00000361	2.464763878	0.0000529
Kpnb1	14.93350657	1.70768E-06	5.03276449	0.000012269	2.630412561	0.000054044	3.193266715	8.35792E-06	-0.479842734	0.0000046	-0.525445715	0.0000124
Kxd1	137.2597269	0.00028553	1.325630964	0.001416726	1.039588242	0.001033215	2.237380814	0.004363724	0.676092802	0.0000573	0.027899409	0.000941181
Lactb2	15.87020484	0.00404417	11.27833313	0.000522255	-0.749008259	0.002251495	2.297095473	0.000782303	-0.559688632	0.00713565	3.268321702	0.000118846
Lamc1	6.451206759	0.002016793	354.0902572	6.49978E-08	1.705810745	0.001277229	18.20876024	2.10762E-09	-0.955379711	3.76E-09	2.563768693	0.004723774
Lamc2	-0.936449125	1.32375E-05	1013.702319	0.000140471	10.51461569	0.000524062	483.7816374	9.06048E-05	19.44770024	0.005614204	22.53764786	0.000645587
Lamp2	5.169341111	0.000209545	1.009374184	0.001593122	0.236135107	0.001511989	0.773776945	0.008645965	0.990014452	0.000127675	7.490080205	0.000000348
Lamtor1	13.47969306	4.40331E-05	0.420238935	0.003898447	0.44594366	0.002953707	1.918375023	0.001564675	2.153630488	0.000000166	2.453819605	0.00000359
Lamtor5	9.709649203	0.000274453	0.10274134	0.007441758	0.074638867	0.006916594	9.336279149	8.23752E-06	7.865325948	6.22E-08	2.40151793	0.0000106
Laptm4a	4.359537515	0.001663913	3.68780071	0.00018799	-0.236847951	0.002606564	11.41354988	1.52204E-07	2.241558728	0.000000994	7.353914763	8.75E-08
Lasp1	26.87040993	1.77645E-07	2.379213514	0.000110206	2.420404379	8.72579E-06	7.407315066	1.29042E-05	2.056153019	0.000000119	1.150086351	0.000152402
Lbh	4.340174478	0.011690174	2.492385456	0.009741059	-0.092621048	0.006861557	3.802477633	0.008267219	0.890485526	0.00000677	-0.770491747	0.00000782
Lcor	0.121006218	0.008039294	-0.646618597	0.0004395	2.907600023	0.001423067	-0.870433048	2.23156E-07	-0.885793097	0.00000548	-0.04045595	0.00520083
Ldha	5.016011012	0.002016447	6.607487759	2.09453E-05	5.172529427	2.97179E-05	9.827518926	0.000133555	5.263527826	0.00000009	4.688290147	0.0000028
Leprotl1	10.95071627	0.000792837	0.936415324	0.020141533	-0.528505061	0.005584715	0.166270195	0.00437784	6.109015455	2.67E-08	2.775524007	0.00000158
Lgals1	33.46063564	7.70385E-06	31.92746413	4.16193E-06	2.398389125	0.000241356	232.5600159	1.25847E-09	13.71649613	0.000000126	44.04867287	0.000000243
Lifr	2395.151684	2.49271E-05	164.0312205	0.000208835	-0.999999708	1.58115E-05	0	1.79233E-07	-0.987798916	0.000309153	2.36743043	0.021527768
Lima1	89.51419404	0.002106749	106.3929293	4.89281E-05	0.581905348	0.003953128	23.90411765	0.000335614	1.547931968	0.00000154	9.837439775	0.000000704
Lims1	32.58105233	0.018698339	5.136495656	0.000145863	-0.524383542	0.002548264	3.349163602	0.016733657	21.36217429	0.000000825	0	0.00000108
Lman1	15.11837531	4.56782E-07	9.31966188	3.14865E-06	1.744087859	1.20908E-05	3.914630675	3.77229E-06	0.687617903	0.0000133	3.186422921	0.00000549
Lman2	9.235663634	2.69676E-05	2.337139655	5.64661E-05	1.244093746	0.000318067	1.633617083	5.38687E-05	-0.05717497	0.00000944	0.744022968	0.0000646
Lmcd1	29.14051717	0.007635101	73.77070661	0.002055217	-0.743684863	0.003105178	340.5507942	3.82588E-05	4.021245797	0.0000625	7.994178984	0.001506125
Lmf2	36.61645549	0.011071128	2.025754072	0.003744438	1.280664523	0.00091218	9.363638355	2.52671E-05	0.734655126	0.0000141	1.297686447	0.000142453
Lmo7	-0.705382976	4.70093E-06	162.7518896	1.17425E-06	10.5970849	8.16647E-05	37.79889677	0.003349704	-0.994921627	0.000252402	0	0.0000572
Lmod1	14.92856973	0.011595054	603.6103428	2.10453E-05	-0.869818457	0.002555042	291.8437674	2.96268E-05	4.117122134	0.001059794	10.67501308	0.002069887
Lox	39.32502599	1.70105E-05	6571.693361	1.18813E-06	23.30386079	2.44236E-05	579.9973197	1.11833E-06	13.18401775	0.000000728	5565.231865	0.00000699
Loxl1	28.49359625	0.008883306	1129.388187	4.03455E-07	11.86402308	0.00001135	31.25947294	4.53614E-06	1.456007689	0.00000108	23.1677196	0.00000104
Loxl2	87.31469146	1.17864E-06	3949.902524	1.37885E-07	6.725391445	6.84855E-06	2603.657424	3.8437E-06	4.486841993	0.000000587	58.66502762	0.00000192
Lpar1	2.49577E+11	6.71985E-07	4467829037	8.01059E-06	30.55738028	0.00230897	2858.663547	1.06892E-05	7.407043168	0.003955057	0	0.00000186
Lrch1	0.783939904	0.007002901	1.30946814	0.008652137	-0.753454001	0.000118958	1.031660777	0.001196771	-0.736550283	0.0000376	-0.123299085	0.005377271
Lrrc41	5.649832029	0.001014661	3.134848339	3.02455E-05	2.071767878	7.68692E-05	1.836101424	0.000272577	6.02309897	3.97E-08	6.051968083	0.00010822
Lrrc59	16.10595269	5.00926E-07	1.703270277	0.00054766	9.288861978	9.03889E-07	5.454413445	2.49503E-07	0.6235582	0.00000104	4.861285684	0.000000485
Lrrc8e	0	6.95496E-05	0	9.59484E-05	0	0.00190553	0	5.61586E-06	0.323322582	0.006859048	3.198410736	0.011228634
Lrrfip1	0.073801091	0.003219773	-0.039347989	0.01583354	0.735419244	0.002485344	-0.09733717	0.000757159	3.675147758	0.000000852	2.522076579	0.004576495
Lrrfip2	16.12020351	0.003414943	0	0.00015084	614872393.9	0.001208359	684.3746317	0.000420947	-1	0.0000104	-0.933065228	0.003799526
Lsg1	4.743342292	0.0019961	0.124228312	0.014058141	1.04263196	0.003432526	0.488122204	0.001694395	-0.395702284	0.002484375	-0.36175592	0.012521448
Lsm4	3.432565435	0.005383209	1.076884282	0.004090953	1.799548104	9.77669E-05	2.236825386	6.30001E-05	8.153850401	0.00000231	-0.311572537	0.000343436
Ltbp1	17.11350663	0.001934469	60.11509325	0.000573863	14.78232961	0.00030209	1117660.747	6.28485E-08	0.522654304	0.016909698	7.736548342	0.018523359
Ltbp2	123.8225012	7.74293E-07	539.2769173	4.6372E-06	8.203488585	4.83871E-06	2963.13641	4.88405E-06	8.342929234	0.00000144	54.3189621	0.011472794
Ltbr	61.39440359	0.003002466	10.29102625	5.37702E-06	1.600535884	0.003251944	5.092254909	4.63828E-06	0.477629999	0.0000134	3.407462731	0.00000318
Lztr1	6.035315431	0.002090955	1.907761331	0.000835402	0.463829465	0.002593958	2.24392957	0.000247912	0.252973041	0.00205877	6.393165364	0.00000542
Lzts1	6.035315431	0.002090955	1.907761331	0.000835402	0.463829465	0.002593958	2.24392957	0.000247912	-0.947346903	0.000863958	-0.299791178	0.003278383
Macroh2a1	22.47935459	0.004082418	33550979.49	4.29915E-06	17.96040367	0.006106766	629005.1808	1.41203E-06	0.192068048	0.000337549	-0.969114137	0.000000152
Maea	21.47901068	0.01386369	3.881826725	0.004392843	0.800548162	0.005022931	5.342968248	0.014390879	2.192765938	0.00000051	1.621412014	0.00000931
Maged1	92.73286032	0.003067336	40.92363452	9.0832E-07	13.23660855	1.49774E-05	6.004451718	9.13703E-07	0.11231525	0.00000271	16.95739387	0.0000146
Maged2	0.252668617	0.002203648	16.25542959	3.36062E-05	8.018144593	0.000120866	5.846654758	0.01312104	4.841827802	0.023692348	64439.71133	0.005717164
Magt1	2.028592575	0.006736447	1.979419629	0.000181925	0.34715166	0.002537119	1.288163419	0.00020256	0	0.00000342	0	0.00000466
Maml2	5.963764675	0.001152193	16.37593255	2.65538E-05	-0.488948804	0.004337925	13.22034742	1.29633E-05	-0.85781648	0.000728914	21.78915274	0.003400054
Manf	11.70203502	0.000129849	4.597699041	2.23559E-05	2.532669797	0.00016674	6.850324335	8.53629E-06	17.25266542	0.000000277	0.523744165	0.003431581
Map2k2	7.819369404	0.000422962	0.779895703	0.003687056	1.191005811	0.001793744	1.282600167	0.000635083	4.785532536	0.000000245	1.578934313	0.0000271
Map3k20	42.68896432	0.003069642	14.1213661	0.000151767	-0.755512434	0.006533011	1.046838335	0.002336728	-0.406681916	0.001405989	-0.52948909	0.004046913
Map4	25.74835652	0.000616436	46.3782143	0.000426859	0.353209017	0.003541152	169.7631064	0.000514613	3.363600899	0.013039674	32.0939341	0.009886628
Map4k4	3139.101378	0.000169918	-0.953453905	0.016609095	300.4031785	0.001424456	252.043693	0.000313308	-0.895287826	0.00000131	-0.865913203	0.00149413
Mapk1	3.956085622	0.00030094	1.279154836	0.001279901	0.316085876	0.001057004	-0.095299405	0.000178591	3.183483247	0.000000771	0.158015454	0.000528173
Mapk11	100.9544971	0.000123457	11.48221693	0.003445333	-0.719666361	0.001352692	16.63735999	0.00146036	-0.245927624	0.00144843	0.039914509	0.01220903
Mapk12	209.6671401	0.000070063	9.130147762	0.000182484	2.877235649	0.001387409	3.110026999	0.000378028	-0.767121423	0.000677779	0.188788617	0.004334877
Mapre1	18.67327414	0.003132876	-0.046533471	0.008057258	0.892561863	0.003173403	4.499620731	0.001512194	2.133935278	0.000000951	1.337087889	0.0000145
Marcks	14.65391585	2.10537E-06	6.619418077	0.001764125	1.317694641	0.005820892	6.076708695	0.000229333	-0.378670244	0.0000186	0.163130686	0.001920967
Mars1	7.121822798	0.001966201	4.413056897	0.002661816	2.6612381	1.50191E-05	4.454004546	2.89512E-05	2.825721434	0.00000133	5.196110068	0.0000994
Marveld1	12.98515104	0.000449482	21.08693317	8.38152E-07	2.344767009	1.18583E-05	3.264494132	6.71648E-06	-0.849137486	0.00000122	0.288779918	0.001783694
Mat2a	12.85550287	0.00012234	1.409675627	0.00070419	0.443493743	0.002121015	0.376723591	0.000906979	0.135576955	0.00000202	1.289498793	0.0000722
Mat2b	14.24795669	9.60455E-05	1.325347302	0.001692285	-0.365348524	0.00464086	0.531286106	0.020868245	2.260061638	0.0000529	0.06919289	0.000318014
Mbd2	0.806739227	0.00099786	1.008497893	0.004241193	-0.55390447	0.000636239	0.371183185	0.004696288	-0.890293972	0.000091	-0.937228462	0.000000164
Mboat1	-0.696643054	0.009215147	-0.966674025	0.000766333	-0.961385613	0.003596043	-0.879717947	0.002002096	1.306443243	0.001849349	0.206078676	0.005265046
Mbtps1	4.2838875	0.000279284	8.859478198	4.99939E-06	0.125779057	0.001665456	4.224607157	7.26959E-05	-0.449818697	0.0000261	1.091544279	0.017404124
Mcm5	14.18444928	0.012259442	-0.63476421	0.00316866	4.256069819	0.000261498	-0.604399213	0.002393243	2.107527428	0.00000449	-0.915639938	0.0000258
Mcm6	52.92999951	9.5122E-06	-0.044507716	0.006842374	3.327929867	7.42951E-05	-0.266819413	0.008025752	7.023555936	0.000000101	-0.750715881	0.000143645
Mcm7	150.0035859	0.000712789	-0.733399826	0.001797429	6.713493281	0.000469734	8.354813286	0.019608706	1.269295113	0.00000712	-0.872196478	0.0000236
Mcub	0.771184307	0.017128671	1.339588626	0.016403821	1.763211052	0.003850203	0.171198736	0.024746273	8.749305137	8.03E-08	19.17879565	0.022369804
Mdfi	-0.845827161	0.001244844	0	0.001495508	-1	0.001420596	0	8.79404E-06	0	0.000330601	1.211191787	0.027677074
Mdfic	-0.086480261	0.000607976	6.64710108	2.50248E-05	-0.60603895	0.001395657	0.024276222	0.01242281	-0.864174114	0.000034	0.793275125	0.003554727
Mdh2	18.27820949	0.000031209	1.637653915	0.000399046	0.457864734	0.000506481	1.142699295	0.000140562	7.748678671	0.000000349	9.901235381	0.000366418
Me1	155.2628235	0.000101721	77.41480245	0.000136145	-0.835255897	0.003521501	81.51161942	3.76654E-07	-0.628861234	0.000159562	16.72694441	0.001658574
Med13	-0.959633813	0.000502468	-1	1.35212E-05	0	1.89188E-05	-0.969390842	0.005800505	-0.952937097	0.00000142	-0.841503557	0.0000249
Med27	17.68406592	0.016393416	3.567420616	0.000346132	1.761075015	0.006138731	4.85629392	0.000433367	7.596479141	0.00000165	2.550093401	0.000177875
Med28	1.755825442	0.002164198	-0.346909324	0.004730267	-0.02395607	0.006399989	-0.168649819	7.67621E-05	36.27051571	0.00000536	1.292163408	0.000630914
Med8	12.5269699	0.006467013	2.308014734	0.00049006	1.502321838	0.002674423	10.64347155	3.15661E-05	3.826777257	0.00000211	0.113465433	0.025392148
Mertk	-0.627788334	0.000181414	-0.94340166	0.002065044	-0.996891051	0.000170657	-0.952776036	0.000394323	-0.989408674	0.002893088	-0.207438841	0.033450874
Mesd	6.248158123	0.00022669	7.007138359	7.46267E-06	0.714929312	0.001422795	4.066562662	7.53679E-07	3.757751788	4.62E-08	3.196892326	0.00000151
Mettl21a	-0.695990784	0.000083537	-0.387435552	0.003885507	-0.428312748	0.008017833	-0.830111507	1.03607E-06	3.873287524	0.00000354	14.11011802	0.0000131
Mfap2	24.86482178	0.010810874	0	7.23573E-06	32.48346858	0.002516817	9.75703282	0.005390203	-0.387063337	0.021429368	61.27854278	0.001051954
Mfap4	70.66880539	0.002153277	15.59953324	0.003925575	-0.589215425	0.00600775	13.67706184	0.001643605	0.821669018	0.01970336	0.580596691	0.008291622
Mfge8	19.17369889	0.002021593	137.8861192	0.000744486	2.047690313	0.003960976	8.833473005	0.000345933	-0.549311627	0.000662611	39.6905107	0.00460325
Mfsd14a	4.849018063	0.002544735	1.337727708	0.003908424	-0.431300295	0.004560325	0.462496869	0.001061484	1.742001186	0.00000169	0.668790864	0.000123533
Mgat2	11.36889634	2.86681E-05	4.734116015	0.000128484	1.768006317	0.000214791	0.872305221	0.001007567	2.142971626	0.000000582	4.055117719	0.00000101
Mgat3	-0.939912032	0.000304153	-0.998460049	2.85643E-05	-0.99883215	9.71211E-05	-0.981601533	0.000124011	0.355181081	0.009280592	2.133810401	0.006273116
Mgat4a	-0.987989738	1.39123E-05	-0.998256003	2.87854E-05	-0.995912907	0.000156365	-0.980373502	7.08684E-05	-0.921099829	0.003447157	0	0.000298471
Mgst1	0	3.12388E-08	1.036043956	0.009862649	-0.703261245	0.001344689	4003.880302	4.27801E-06	-0.096028755	0.0000397	0.858441104	0.00249626
Mib1	1.873239557	0.003860572	2.564219917	0.000218626	-0.455051799	0.002670345	-0.305689955	0.000423765	-0.92447849	0.000000568	-0.327086633	0.006005346
Mical1	114.8961706	0.000191829	-0.679260877	0.005959373	2.182005948	0.005365608	3.889957264	7.57816E-06	-0.912214109	0.01312815	-0.815007138	0.008823695
Mif	3.57213367	0.003384201	5.909993557	0.00018282	7.23034773	6.14504E-06	17.90284675	4.30975E-08	142.3543103	0.00000012	6.626916594	0.000000523
Mis18bp1	7804313871	3.90118E-05	-0.737961889	0.018882412	-0.979608254	0.006003908	0	1.04111E-05	1.053063946	0.000880424	-0.869663698	0.0000484
Mlec	7.385473835	0.000619405	7.085563745	1.35821E-05	1.660062281	0.000259406	7.898648806	0.000315427	-0.702560627	0.00000162	0.196168394	0.000122734
Mlf2	7.385473835	0.000619405	7.085563745	1.35821E-05	1.660062281	0.000259406	7.898648806	0.000315427	1.110101763	0.00000597	3.148892995	0.00000166
Mlycd	0.818654443	0.020589025	2.053323348	0.006584638	-0.628172193	0.004548489	-0.650697746	0.000124234	-0.563522262	0.000701863	0.532266015	0.001314711
Mmp14	33.16748679	9.69625E-07	525.3818667	1.73167E-06	3.262026428	0.000573099	1111.757866	1.9909E-10	2.478790614	0.00000966	21.735334	0.0000089
Mmp16	10.36773488	0.006042508	3236.800894	2.01327E-05	2.983451344	0.007188975	20.88312693	1.37435E-05	17.16897485	0.002409294	0	0.0000218
Mmp2	77.84876482	0.000042126	12314.46335	1.77043E-05	4.141614929	8.79783E-06	238.1267123	3.78622E-07	0.076432254	0.000126538	146.212403	0.000000434
Mmrn2	-0.679434217	0.002220135	1.526123223	0.01964152	-0.803920118	0.002567413	3.33436138	0.00740157	-0.999066752	0.0000131	-0.916917245	0.002463799
Mmut	3.971712368	0.012680032	3.289634791	0.010721692	-0.752515031	0.000997433	4.844042831	0.000273453	-0.817216125	0.0000107	0.942138549	0.003037663
Mocos	18.69803333	0.001130028	4.587299171	0.009334365	2.251550777	0.005401032	29.08483642	5.96997E-06	-0.468600905	0.000928905	-0.154581773	0.005393702
Mocs1	21291186700	5.5184E-06	0	1.37732E-05	-0.885450377	0.001089763	0	3.63415E-06	-0.952071985	0.011579248	-0.92177858	0.002012039
Morf4l2	24.94825413	0.002957734	4.003799673	0.002273118	6.043729498	0.006501573	18.21591096	0.005444939	5.849611091	2.83E-08	19.00277237	0.0000688
Mpc1	21.50365254	0.002084352	0.692599245	0.014393387	-0.601304855	0.003126888	4.731745141	0.000115631	0.410768223	0.037218126	0	0.000522632
Mpdu1	67.89094405	0.002128963	0.377293274	0.018246199	1.524651786	0.003158596	6.663617254	3.83853E-06	0.40679782	0.000086	-0.129396218	0.000594101
Mpg	18.47408738	0.001296587	3.76406714	5.17846E-05	1.322818438	0.000984732	22.45017889	3.06163E-05	6.844206211	0.0000349	2.503415275	0.005118795
Mprip	5.208471394	0.002314551	443.3463636	8.66868E-05	-0.412183403	0.000660887	27.33322568	6.60881E-05	-0.989174176	0.000000834	1.686736715	0.008619247
Mrc2	82.03521224	1.60563E-06	74.31312187	2.73126E-08	5.718527483	6.88164E-07	92.12726835	6.19269E-08	-0.828349478	0.00000139	50.18692033	0.000000641
Mrfap1	10.20660838	1.04628E-05	3.236750465	2.76814E-05	-0.046852311	0.004701092	15.44874168	0.000120886	2.972086904	3.16E-08	0.494403365	0.000413341
Mrpl12	28.32728673	2.17844E-05	2.260554887	0.000276943	1.917193006	0.000149944	3.644455244	3.64693E-05	2.895067036	0.000000412	-0.277031654	0.000828783
Mrpl15	37.78621336	0.000121838	3.399793781	0.000177253	0.966430435	0.004169801	8.436856526	1.86409E-06	46.38799316	0.000624336	1.932101843	0.005332662
Mrpl17	6.385915766	0.000524118	5.771489909	0.000022569	3.055806142	0.000402993	7.810139482	1.58096E-06	0.795873924	0.0000163	2.943425314	0.0000298
Mrpl18	10.30238303	0.012825118	2.633099934	0.000218938	1.065355461	0.004522879	7.480144344	0.003615507	-0.358512184	0.0000207	-0.257225532	0.000174863
Mrpl27	11.30082436	0.002893192	2.090841346	0.001237316	0.899218216	0.004170826	10.68577182	2.57516E-05	1.967866902	0.00000271	1.402284195	0.00035977
Mrpl3	14.8793169	9.62114E-06	3.698463622	6.94065E-05	1.162084435	0.000494913	0.126416311	0.000551555	0.342458483	0.025387155	0.2751494	0.006442187
Mrpl37	22.12612687	7.53815E-06	1.218902022	0.003302151	0.980915031	0.00022747	0.399561105	0.000221841	2.810103373	0.000000889	0.533773448	0.000527209
Mrpl51	7.374556703	0.001828974	2.040733703	0.000231414	0.924573528	0.000449004	13.27583244	1.89454E-07	3.574596866	0.00000479	1.392807204	0.0000977
Mrps15	13.88319909	0.000182123	0.877229851	0.003769577	0.129357239	0.005314931	1.348722388	0.000199164	7.861359721	0.00000129	0.464477876	0.000546836
Mrps16	6.565804185	0.00057619	1.342351914	0.000988997	0.501720786	0.001802111	2.47540593	1.06769E-05	3.991866421	0.00000142	1.091831525	0.000342353
Mrps21	23.44055485	0.012034728	3.5	0.00019368	0.839342765	0.003343423	0	1.94947E-06	1.132765632	0.000036	0.974662637	0.000793325
Mrps23	3.999560522	0.004888766	1.57100796	0.001685826	1.030911417	0.003014658	2.840971649	5.57762E-05	2.253695242	0.00000913	0.195342098	0.002003645
Mrps24	14.63154682	0.002366123	1.253146682	0.003980006	0.809931737	0.002706747	21.6249506	0.000221647	28.96452398	0.0000607	0.645601778	0.000816227
Mrto4	24.91164835	0.001515032	1.856229942	0.001192702	4.748273883	0.000162221	12.02316177	0.002520038	4.149484965	0.00000561	1.830788309	0.001196483
Msantd2	487.605239	0.000160602	12.54152965	0.010687962	-0.937915323	0.007976629	5.322505142	0.008773796	-0.759909203	0.003954656	-0.87312989	0.000769069
Msmo1	27.87944976	0.000139918	16.74462082	0.000297277	1.577724985	0.006680777	14.66261431	0.000510965	22.22317587	9.06E-08	26.7838284	0.000000132
Msn	232.1152759	0.000160988	1.060647625	0.005393826	0.960448445	0.00015678	1.988480645	0.009409422	2.702793105	0.000000413	1.771525811	0.0000533
Mtch1	5.169972046	0.002887577	0	2.39943E-06	0.639611739	0.002089324	12.25008767	1.36387E-05	3.8495211	0.0000117	1.95483331	0.0000653
Mvp	13.28951825	0.000459665	3.764456359	1.59211E-05	2.330311297	6.18516E-05	368.5096824	0.000023976	-0.224550013	0.000276368	3.347141542	0.000101214
Mxi1	-0.447884673	0.003873459	-0.732855605	0.014695463	-0.900778316	8.13412E-05	-0.229010572	0.009021851	-0.784954991	0.028665221	-0.98340758	0.004260104
Mxra7	27.81733835	0.013043241	248.701444	0.000391954	0.325368221	0.007117996	1388.293721	9.27622E-06	1.865129022	0.00000516	55.3938967	0.0000147
Mybl2	246.6918119	0.000182615	-0.822472635	0.000409564	6.702700081	0.000306536	-0.647015736	0.005315859	4.555019912	0.0000693	-0.960320192	0.0000195
Mydgf	17.65629299	9.27412E-06	4.635921606	4.44099E-05	5.759598206	1.15514E-06	19.71556483	2.62358E-08	4.370614317	3.21E-08	2.419083379	0.00000683
Myh9	12.9043169	0.000286334	3.547571426	0.001308385	0.760105755	0.001096188	2.915759549	0.001534798	-0.796614756	0.0000177	-0.554707926	0.012683478
Myl6	26.78171158	0.000112455	-0.438860649	0.001050252	-0.09909235	0.007739294	18.45024756	5.69714E-06	2.207567427	0.00000046	1.346235285	0.00013082
Myl6b	26.28985603	0.010442026	7.73080785	0.000023303	2.045458104	0.00271693	83.71122823	0.000483257	-0.468129403	0.001984417	-0.247674541	0.006491818
Myl9	892.9803207	0.000024599	501.2963274	3.32436E-05	-0.192049125	0.001390991	677.1718325	2.89368E-07	72.32149402	6.32E-09	12.19216923	1.76E-08
Myo1e	0.394157855	0.000255974	47.54084266	2.67536E-07	2.720352168	4.04159E-05	18.48944715	5.28759E-08	-0.155773795	0.019485482	4.700662336	0.000112676
Naa10	28.23616313	0.00803913	3.597856302	5.39402E-05	1.935009456	0.000181423	9.8863882	1.51881E-05	2.309162734	0.000138561	-0.119158403	0.003254301
Nagk	3.317383345	0.006030591	1.993143045	0.002025658	0.860685228	0.005218577	6.290468679	2.45412E-05	0.586534766	0.0000395	22.89337668	0.011669917
Nans	20.55335994	0.000174753	1.850216807	0.001517814	1.807966094	0.000273668	3.947316228	2.71447E-06	4.186140241	9.97E-08	0.464273068	0.000436933
Nap1l1	28.22498473	1.12416E-06	0.766713154	0.005509466	0.721463917	0.000500206	2.759286956	0.001503578	0.867682362	0.002313485	0.522917881	0.000434529
Nat14	64.95673894	0.000505864	9.113812303	0.00042729	6.344601124	0.004592962	22.10143111	8.96064E-06	0.801794396	0.002484662	1.286942145	0.006558441
Nbr1	5.154434139	0.004790031	5.135505632	1.18703E-05	-0.443760413	0.004468914	37.27091048	0.006955349	-1	0.00000159	-1	0.0000052
Ncaph	620.005724	0.000228264	-0.629761695	0.010728774	7.691957956	0.003847777	-0.674375642	0.002619322	0.498913541	0.003513996	-0.861889306	0.000389469
Nckap1	1.045416215	0.000280207	118.5572423	2.12433E-05	0.096458325	0.001402245	58.00424199	6.65782E-10	-0.410051977	0.000106523	6.568036756	0.0000016
Nckap5l	141.744812	0.000833617	6.707848235	0.002409091	0.626874762	0.006436103	4.994246934	0.01808788	-0.205425423	0.001392554	0.31236746	0.004930789
Ncl	16.09597208	1.92478E-05	0.157619893	0.017662714	1.144634544	0.000485462	0.644021477	0.001780271	-0.533245586	0.000031	-0.656578887	0.000111147
Ncln	31.10189529	0.000156905	0.492803067	0.018449664	4.546280721	1.43847E-05	2.411117445	0.000784426	1.735510917	0.0001555	0.70513647	0.003025979
Ndfip1	9.47092456	0.000036865	1.758476303	0.000691317	-0.688316166	0.000366608	2.369561099	0.000411778	-0.093540146	0.00000631	6.338123693	0.000000104
Ndn	17.87573925	0.000153299	29.02695951	0.000594764	-0.778734012	0.000393177	23.7063011	2.97659E-06	12.93893932	2.14E-08	265.223541	0.0000013
Ndst1	31.86309436	0.014679313	28.93178138	0.000012476	2.292492669	0.00047507	1.154665971	0.00177294	-0.708583371	0.0000134	1.413551845	0.023985868
Ndufa10	6.430127301	0.002505953	0.992504417	0.002674167	0.117385784	0.004538545	4.564285436	8.10071E-06	-0.253810466	0.000109502	1.78843309	0.00640007
Ndufa5	0	6.48277E-07	0	1.51695E-05	0	0.000393562	64386583.79	1.31863E-06	0.464582712	0.000331469	0.255472361	0.006315464
Ndufa9	0	6.48277E-07	0	1.51695E-05	0	0.000393562	64386583.79	1.31863E-06	1.447073728	0.000000433	1.472442835	0.000277966
Ndufaf8	11.44622543	0.009901409	4.782087141	0.000533964	1.729873492	0.001275904	15.3752537	0.001042553	6.245194763	0.0000756	1.092193377	0.002891246
Ndufb2	3.643279216	0.007588172	1.632045487	0.012579023	0.889405781	0.001689445	25.85272599	5.11945E-06	6.552972051	0.000778794	4.481341099	0.00118526
Ndufb5	3.344156601	0.01386888	1.875402102	0.002131792	-0.772194723	0.000309469	3.844765052	0.000102056	0.093212877	0.026300236	0	0.000385833
Ndufc2	7.420018916	0.000829925	1.90034663	0.003149095	-0.300690021	0.006511666	4.241427888	4.48994E-06	8.993241358	0.000000685	1.829255711	0.0000198
Ndufs2	10.22556433	0.000470575	1.866797053	0.000428562	0.590646869	0.001567065	3.913406635	2.98458E-06	1.55183277	0.000000236	2.256454676	0.000032
Ndufs8	15.62256923	0.0002364	1.947460862	0.001247485	0.300177548	0.006302276	0.495100475	0.001024353	6.959936784	0.000000543	2.379425894	0.0000118
Ndufv2	5.724745759	0.014131921	2.196798524	0.00075486	-0.002340222	0.008089686	9.00317036	6.57982E-06	1.818777591	0.000000397	0.980430051	0.001224005
Nectin3	22.23095828	0.011082721	0	7.14254E-05	93.20822082	0.006162682	0	2.53643E-07	4.63330608	0.0000196	3.843575047	0.030670264
Nedd8	4.353488875	0.020430335	2.092268783	0.00044668	0.835781952	0.001391531	6.38091002	3.49302E-05	6.847916589	0.00000883	0.775355766	0.000252582
Net1	0.164075742	0.004751375	1.17232495	0.007385066	-0.858206753	0.000126393	-0.286830734	0.002991603	1.308125428	0.009560185	-0.955161795	0.004176427
Nfu1	36.09362098	0.002726423	3.491739305	0.000245973	-0.555170734	0.006802303	61.87181007	0.000368305	4.629190483	0.003759581	2.36372618	0.01197801
Ngrn	1.483749016	0.00237581	3.357969674	4.49145E-05	-0.234955732	0.003715755	5.714490208	1.19236E-06	-0.1014257	0.003122351	-0.609862642	0.000414982
Nhp2	19.15584232	0.000022759	1.037924616	0.008061391	2.170431205	2.60406E-05	11.98018354	3.46767E-07	38.79878103	0.00000664	1.896621755	0.002281496
Niban2	0.005223415	6.11187E-05	28.80564695	9.69483E-05	11.87922106	0.000250692	11.40074022	5.8574E-06	8.743589744	0.00000042	42.31618193	4.94E-09
Nifk	12.72931608	0.000434029	1.459248223	0.001535887	1.927740332	0.003535093	0.311191866	0.002973783	5.486497564	9.16E-08	1.035465113	0.0000879
Ninj1	33.92670946	0.004798972	-0.784786518	0.002734104	-0.854108978	0.005903671	2.388743237	0.000791305	2.250428989	0.0000281	12.84972194	0.004016667
Nip7	62.41356157	0.002823055	2.247187862	0.000956743	1.786794981	0.00440625	2.009563931	0.000461591	8.042519033	0.00000575	1.435319639	0.0000616
Nipbl	-0.717625717	0.00873477	-1	0.00011654	94.48522977	0.000503764	-0.94019997	0.018404214	-0.96581029	0.00000643	-0.848661604	0.000580255
Nipsnap2	12.4558801	0.000449108	0.812612029	0.017381543	-0.76397749	1.37264E-05	0.146849344	0.008058093	-0.027298678	0.000697403	1.098453133	0.000526166
Nln	10.52058507	0.004773221	13.15428857	0.000162892	5.067082331	0.00221326	-0.308118781	0.001628851	-0.729293744	0.00000747	4.150431893	0.0000235
Nme1	24.37300803	0.014252205	5.539854236	0.011679383	134.9666771	0.000665032	0.139191601	0.024415145	12.26705048	0.0000345	2.064370612	0.013466992
Nme2	66.4941457	0.005987162	4.767780103	0.000147337	2.40630146	9.45884E-06	54.66949547	0.005418193	8.590365943	0.000000124	12.24076919	0.00000129
Nmt1	8.797623772	3.23899E-05	2.333273192	7.11848E-05	0.160297617	0.001702761	1.345649812	0.000100578	0.028046572	0.00000665	0.542825032	0.000249911
Nnmt	0	4.87136E-09	394.4604415	0.000211967	5.246956555	0.000147972	7854.400259	9.06788E-07	-0.050477069	0.000339344	22.10175203	0.000470673
Nob1	22.57904467	0.000202402	0.762029632	0.00717989	0.842708441	0.002548569	0.760690959	0.000484273	21.56853644	0.000188244	4.028379584	0.006137089
Noc2l	9.813762178	0.000125337	0.722457679	0.005191068	1.881901976	0.000888429	2.512238753	0.000574517	-0.441670757	0.003728811	-0.684371679	0.000371492
Nol7	6.354842263	0.001953911	0.609503049	0.004255586	1.020116629	0.003963922	12.55780681	1.88251E-06	0.948726138	0.0000333	-0.613919866	0.000192854
Nomo1	25.38661267	0.021222935	12.24886806	8.66775E-06	2.388552429	0.005835371	2.295541101	0.006809838	-0.657975627	0.0000184	0.748746051	0.000372063
Nono	9.383719238	0.000803495	0.850243289	0.002890809	0.500726848	0.00116178	0.183232817	0.001092042	1.131830376	0.000000634	-0.169439753	0.000426359
Nop10	4.188767628	0.002967801	1.425573385	0.000856911	1.661633232	0.000245176	15.67284498	6.70473E-07	9.798857993	0.00000279	2.12189484	0.0000102
Nop16	1597.292369	3.97804E-05	0	0.000519003	0	0.003620397	0	0.000201844	10.30839151	8.33E-08	2.425961091	0.0000172
Nop56	55.84620432	0.002418382	-0.529443455	0.014885159	10.93797112	0.000146248	3.114067534	0.002545806	6.176251854	0.000000116	3.00205972	0.0000651
Nop58	10.08949909	4.84921E-05	-0.346039255	0.00288363	1.501611434	0.007422076	0.274880842	0.009820312	12.94630123	2.45E-08	3.933345569	0.00000253
Nos3	10.74036554	0.01041313	0.574946802	0.012703091	-0.915315573	0.005698413	57.76725276	0.000103243	-0.997749475	0.000100238	-0.86067138	0.010767858
Notch2	3.916427744	0.010575334	8.21637073	1.68828E-05	1.413224734	8.69055E-06	0.476589496	0.000784253	-0.744786491	0.0000023	-0.248331366	0.006343201
Npm1	8.207012912	0.001017687	1.021997881	0.007155201	8.180398005	2.45832E-05	2.454053665	0.000015562	8.751040149	3.28E-08	0.036097713	0.000112717
Npm3	31.26504568	0.00061974	0.490024723	0.017921253	4.064295308	0.001812763	7.808351595	0.00001021	3.854312552	0.00000314	-0.300418209	0.000244111
Npnt	31.26504568	0.00061974	0.490024723	0.017921253	4.064295308	0.001812763	7.808351595	0.00001021	21.1527933	0.01216864	10.86773521	0.022453453
Nprl3	22710243.61	4.99616E-06	2644712.495	0.000018698	951148.6802	0.00016697	1288565.501	1.92779E-05	3.532972723	0.016367673	-0.079467554	0.035469647
Nqo1	82.74302043	8.62616E-05	1007.823828	0.000176201	0.322874964	0.002359246	20.17810816	1.46927E-07	107.2572027	3.83E-08	58.20772112	0.000000678
Nr2f2	12.54102185	0.021060586	1195.019892	2.28025E-05	-0.692762894	0.006881715	0	4.60629E-07	-0.376048448	0.000209521	7.264408732	0.000298077
Nrp1	71.02360415	0.000771658	0	6.56978E-06	-1	3.22478E-05	533839.8452	9.02038E-07	-0.76134398	0.00000626	4.156138675	0.00000377
Nt5c2	0	3.47243E-06	9829.226679	1.42318E-05	37.22284468	0.007153078	113015.3199	8.33921E-06	-0.786177035	0.004952516	960.1244384	0.0000194
Ntn1	-0.719162007	0.01537978	-0.804461633	0.014967981	-0.908438285	0.006904518	-0.943401128	0.001322673	-0.921372485	0.0000533	4.285432775	0.007983801
Nuak1	19.34190001	0.016643463	100.2582962	0.000223785	-0.575473173	0.001475475	1070.592965	1.10435E-06	-0.570883251	0.0000766	0.013463081	0.001919223
Nucb2	0	6.03632E-05	529229526.7	0.006929366	0	0.004870889	0	0.000851971	-0.269762123	0.00020457	0.940782584	0.00159196
Nucks1	7.053422567	0.000177096	2.432924136	9.17249E-05	-0.086957191	0.006889336	4.306706123	5.13889E-05	-0.175611544	0.000461766	-0.724502735	0.00000553
Nudc	37.45693708	0.008787567	2.392708482	0.000641565	0.726442515	0.003897716	13.99357681	8.0413E-07	2.099012356	0.00000163	-0.423891869	0.0000754
Nudcd3	0	8.42574E-05	0	0.001091045	0	0.003202808	0	3.63879E-05	-0.287858063	0.00030373	2.608835331	0.000316087
Nufip2	4.701295582	0.000382092	-0.310241917	0.00228711	0.260676019	0.006133392	-0.04567959	0.000439622	-0.87354957	0.0000535	-0.706272012	0.0000301
Nup93	14.00536963	0.000139332	-0.021580861	0.005268357	2.906318669	0.000121952	0.125098409	0.016281806	3.989604508	0.029760103	-0.777523833	0.016133449
Nutf2	202.9615309	9.61401E-05	3.432334472	0.000232507	2.452954546	0.000409732	15.46465443	0.000657798	2.781774234	0.00000229	1.161571805	0.000872462
Nxn	3.57213367	0.017938757	5.909993557	0.004053492	7.23034773	0.001253443	17.90284675	0.000148069	4.449274889	0.0000635	0.117263055	0.015359708
Oat	1102763848	4.91293E-07	1.585555447	0.004107519	2.42819747	1.48308E-05	114.3218021	0.000662701	2.818957405	6.43E-08	6.696385991	0.000000226
Odc1	23.41061378	1.25912E-05	0.319487203	0.013804222	1.67382915	0.003653366	0.693462188	0.000946994	2.973328616	0.00000109	-0.68801972	0.00000243
Oip5	43.24992291	0.004833177	-0.552530687	0.01365331	23.39916749	0.002591401	0.946988905	0.018589846	6.023095182	0.000104884	-0.899466794	0.000579607
Olfml3	14.66645535	0.00138235	282.0356473	1.2655E-07	5.515955039	3.07455E-06	2110.318199	2.04864E-06	-0.936467159	0.0000444	5.234191086	0.020583375
Osbp	3.488310251	0.000942198	0.486023666	0.004666269	0.039245217	0.002757014	1.884492898	0.000195707	-0.93833232	0.00000158	-0.897402511	0.00000146
Osmr	24311129066	1.58283E-06	0	7.86422E-06	11710.64492	0.000220838	0	2.52347E-06	-0.043976772	0.0000746	25.83001872	0.00000149
Ost4	11.75537839	8.59581E-05	2.539757915	0.000610918	1.143507484	0.000177974	6.495717041	6.59367E-05	34.40035729	3.79E-09	6.324972379	0.000000318
Ostc	17.94988984	1.12702E-05	4.793637561	0.000212451	4.35317539	2.50284E-06	29.60064802	2.5092E-08	9.674058897	9.53E-09	5.630295959	0.00000885
Otub1	9.279458169	0.00104701	0.840645564	0.006046237	0.766410329	0.001984043	0.081279593	0.001266217	1.771855885	0.000000141	2.870923479	0.00000134
Otud1	-0.63791455	0.006306075	-0.92487527	0.000135583	-0.919957121	0.000831993	1.4379445	0.005635591	-0.535577762	0.001205739	-0.477730359	0.004131241
Oxa1l	10.2048322	2.23685E-05	-0.084435424	0.007283908	-0.053044913	0.003389288	0.412440487	0.000322573	0.220547565	0.000109201	-0.457246243	0.000369027
Oxr1	32.81254864	0.002471836	0	3.48534E-05	-0.971571809	0.003383083	44.95453198	0.00093611	-0.999999256	0.00140052	-0.922801596	0.009099492
Oxsr1	0.846757932	0.003672459	0.909690521	0.018561005	0.82718973	0.00118438	14.84174435	0.018606059	-0.809396638	0.00000148	-0.718324439	0.00000639
P3h1	198.3916434	0.000525305	0	2.96132E-06	9.399561208	0.000984429	0	1.50246E-08	10.56016735	0.014467193	12.00094374	0.012407636
P3h3	13.36865815	8.80178E-05	121.1252608	1.44548E-07	12.61530252	4.54033E-06	113.1707529	2.95662E-08	-0.181253559	0.002995724	9.368871169	0.001202386
P3h4	24.25733732	9.81611E-06	80.54516945	1.02392E-06	15.57436002	8.35549E-05	13.74461432	3.74609E-07	19.31234455	0.000000508	91.80668365	0.000000123
P4ha1	3.358821504	0.006744273	52.42636719	0.001150523	2.780772867	0.002704068	26.68283469	0.000401701	2.004200798	0.00049062	8.540272965	0.0000417
P4ha2	118.3780178	0.000104572	149.3227125	8.36909E-05	7.74920162	6.47823E-05	210.6183705	6.82607E-05	7.930378967	0.0000952	0	0.00000239
P4hb	25.33580366	5.80574E-06	2.575755741	0.002234023	3.642976263	2.56835E-05	8.997458164	8.5172E-07	2.469500166	0.00000015	7.740859472	0.00000566
Pa2g4	11.52317123	2.69617E-05	0.455598501	0.018335041	1.092356593	0.002813164	-0.420001163	0.000255615	4.378367906	1.99E-08	0.24881707	0.007817426
Paf1	8.813316071	0.000572559	1.133683232	0.008947631	0.052415851	0.006606554	3.188856777	1.76587E-05	0.80729963	0.0000218	0.427542117	0.005949401
Paics	14.48125019	0.000012161	1.161860302	0.001669948	7.756495521	4.02677E-05	0.024482489	0.005101575	0.664240281	0.0000146	26342412059	0.0000074
Paip2	16.64601727	0.013333267	-0.225136416	0.015217838	-0.708691396	0.000075821	3.679671787	0.028820654	1.159978711	0.00000305	0.872699402	0.000274299
Pak2	17.76290293	0.006766114	4.736901882	0.004297995	0.630223591	0.005678626	3.344085949	0.001642169	-0.241080018	0.000018	-0.177827252	0.0000829
Palld	59.85011983	0.001255049	1179.327514	4.87177E-05	4.355668296	0.000183503	281.5988165	0.000090674	6.294132246	0.000000095	149.9792228	0.000000125
Panx1	0.820187157	0.007834687	3.686248971	0.003648922	3.50737787	0.001060994	11.41464909	6.54354E-07	42.25631936	0.001249765	-0.589165317	0.001094062
Pappa	59.22964947	0.003399658	284.5442661	0.00019515	-0.999295565	0.00389232	687.5586902	4.71725E-05	4.218858738	0.0000237	4.019683924	0.00018824
Papss2	141.4563087	1.23245E-06	93.59293395	8.12578E-08	2.019615413	4.43162E-06	213.3630636	7.15344E-09	-0.225902142	0.0000479	7.690503715	0.00000375
Park7	60.38311903	0.008635326	2.079961101	0.000345329	0.463476573	0.000922421	16.39379942	2.39789E-06	2.989482184	0.012430588	0.57286562	0.000558353
Parm1	87.98799878	0.000228189	-0.777770501	0.019177952	-0.998972682	2.05652E-06	53.68073639	0.001226661	0.642634611	0.0000414	74.76314747	0.00000607
Parp1	8.686652901	6.16236E-05	0.299730927	0.010295115	0.602182576	0.003244254	-0.37554458	0.001826899	-0.682506693	0.000375407	-0.716710279	0.0001881
Parp4	2.746908152	0.003363171	1.696413038	0.005125952	1.117689947	0.000377947	-0.143696336	0.000106575	-0.945733277	0.000038	-0.798274534	0.00328339
Parva	25.23209194	2.65728E-06	521.1880708	1.24906E-07	-0.060376687	0.002109357	726.0418914	2.41265E-09	0.486795147	0.0000258	58.05732797	9.55E-09
Pcbp1	12.15369113	4.30761E-05	-0.087022162	0.010154006	-0.185683012	0.001692785	0.40804993	0.000435758	3.004285881	0.000000182	1.224752333	0.000654232
Pcbp2	4.398677023	0.007355917	-0.031893911	0.014460552	-0.543163178	0.000914045	0.309965794	0.009429527	-0.605535699	0.000039	-0.748088547	0.00000295
Pcdh18	34.52759424	0.003288206	155.4411276	0.000503601	1140.350125	0.000195377	0	1.43444E-06	2.126139858	0.0000588	9845.806873	0.00000308
Pcgf5	0	0.000285289	-0.999856243	9.98592E-05	33.37508956	0.002345931	17105593.34	0.000252266	1.833532242	0.043363444	-0.100785391	0.010700492
Pcmt1	3.773428781	0.014054344	-0.233363022	0.009220895	5.676559341	0.000773729	11.08880589	0.000309888	3.792806352	0.0000482	0.448926366	0.000450878
Pcolce	436.3800086	0.000080598	884.7619391	5.08978E-07	3.473541662	0.000365205	6774.058457	3.50941E-07	2.380464529	0.000000611	67.43070535	0.0000388
Pcyox1	4.168174091	0.000358404	24.57783208	2.40471E-07	-0.675186163	0.000132469	3.379923662	1.26227E-06	-0.472732773	0.0000134	3.870099996	0.00000258
Pdap1	10.08350417	4.34654E-05	1.997240249	0.00011836	0.580968906	0.000556433	8.859305116	2.72051E-06	1.10258625	0.00000551	-0.426293359	0.0000866
Pdcd4	4.47330611	0.002941425	-0.493351015	0.007202043	-0.760784844	0.004594257	1.155942583	0.006606924	-0.594349114	0.000278848	-0.298852523	0.000289266
Pdcd5	7.59497879	0.003942739	4.751670969	0.000166127	0.976269232	0.001527313	11.5947842	4.10133E-06	44.97418582	0.000000024	1.852339958	0.001938162
Pde4dip	2.236544747	0.001853977	5.649687869	7.28195E-05	2.638805567	5.34971E-05	10.26173417	3.05673E-07	-0.495325055	0.000043	3.499226337	0.000259191
Pdha1	0.954799351	0.011586055	-0.243627384	0.004876406	-0.3654553	0.006576668	0.142431409	0.009836822	-0.117813457	0.00000309	2.150954409	0.00000583
Pdia3	9.204753924	2.99562E-06	3.218362061	0.00036974	2.915756993	8.26094E-07	6.595968493	1.8473E-07	1.676435681	0.000000341	3.365743257	0.000003
Pdia4	34.19482957	0.000558454	12.11756767	2.16148E-06	7.2387651	0.001386555	11.1545605	4.45262E-07	1.184986061	0.000000448	4.466794687	0.00000477
Pdia6	12.27236368	4.39591E-06	5.149832816	7.00394E-05	3.227345234	9.4749E-07	6.168464196	2.35068E-06	4.636606209	2.08E-08	1.357821651	0.0000306
Pdk3	-0.687792092	0.000964709	-0.614468505	0.008665723	-0.95121951	0.001706203	-0.92437002	1.67494E-07	6.824436021	5.47E-08	3.140193567	0.0000191
Pdlim1	12.83017324	0.000054397	3.113658161	0.000549265	-0.191530871	0.004904436	0.819738078	0.000227444	88.92531557	2.91E-08	11.08473942	5.21E-08
Pdlim2	11.2418325	0.000367324	11.53186142	0.000352664	3.713534039	0.001330092	6.771888465	4.45727E-05	0	0.000000353	6.893517439	0.00000211
Pdlim3	19.58948196	0.005723433	0	0.000153416	-0.988417414	0.000887892	0	1.01619E-06	0	0.000000353	6.893517439	0.00000211
Pdlim4	2.286049924	0.003189909	878.6454281	3.66502E-05	15.8982792	0.001150077	818.6971123	5.01403E-06	6.532479491	0.0000119	14.9935952	0.0000567
Pdlim7	8960.414129	2.96466E-06	0	1.07116E-06	60.60226059	0.001773658	40.92432096	0.005892243	4.026963169	0.000000248	6.296878391	0.015870922
Pdzd11	14.72020304	0.015711979	12.06396976	0.000012034	1.083411407	0.00290528	65.22379068	0.000612804	26.71023721	0.002087966	5.132083828	0.017495727
Pebp1	2.649390828	0.005905622	2.14267575	0.001114307	-0.354688823	0.000449811	2.486429686	3.56401E-06	6.627755678	4.41E-09	1.49091979	0.008332074
Pecam1	-0.490421379	0.018188993	-0.948189441	0.001809824	-0.990980243	1.39798E-05	-0.89128065	0.001172179	-0.978400891	0.009814637	-0.980472729	0.002622961
Peli1	-0.522205205	0.017816245	-0.995556861	1.56728E-05	-0.978796919	0.001539024	3.468803656	0.008545056	-0.502911489	0.000147487	-0.509084797	0.000113107
Perp	-0.86167172	1.31297E-06	13.59514423	0.007118469	3.074327168	0.000884922	0	1.09871E-06	20.88448347	0.000068	179.712746	0.000000174
Pes1	11.4593906	0.00672115	1.026817578	0.006799617	3.277996815	0.007789399	3.837497335	0.001229958	0.798815656	0.00000537	0.47816983	0.000367327
Pfn1	38.38514622	8.05224E-08	1.471932491	0.004352076	2.557060081	4.10537E-05	3.573800127	5.91176E-06	7.327376632	4.89E-09	-0.07200314	0.000384489
Pfn2	14.70788671	0.001450399	583.1803317	0.000078808	5.794017712	7.60476E-05	106.4812204	3.59038E-06	3.540842859	0.000326888	73.35339821	0.002156549
Pgam1	6.097566913	0.000101827	3.73656228	0.001962051	2.366022691	3.32915E-06	4.522189634	1.39224E-05	6.106115736	5.87E-08	5.047340156	0.000000213
Pgd	29.73496683	0.000115773	-0.388035531	0.008823466	-0.305400608	0.00501171	1.075691155	0.002709638	1.239285039	0.000000799	0.324067866	0.002494928
Pggt1b	3.87871931	0.012266123	0.434108963	0.006269151	-0.700059995	0.003393136	-0.346747771	0.010633926	-0.549289928	0.000399392	1.881868745	0.000414519
Pgls	7.307994521	0.001896289	2.650848049	0.000369731	0.887854954	0.007333092	3.799537332	1.55816E-05	9.054473526	0.00000121	0.415270291	0.000836949
Pgm2	3.355619978	0.005551414	0.864458703	0.003570026	1.252556416	0.004938492	0.116137871	0.024578772	5.975772449	0.000000873	2.581291733	0.000271741
Pgm3	6.078920234	0.001410354	28.64433645	0.008963233	8.822788061	8.86226E-06	372.547905	2.15319E-05	0	0.00000108	10.79821888	0.000535108
Pgrmc1	4.616417431	0.001440076	5.399629691	0.000832515	0.075616662	0.004611771	10.9445277	2.37438E-07	2.317049921	0.000000918	15.00678929	0.00000168
Pgrmc2	7.238558823	0.000180163	4.084512989	0.001739918	-0.641394059	3.65152E-05	8.241096337	1.66077E-06	-0.868943362	0.00000976	-0.352090619	0.008470543
Pgs1	0	1.63263E-05	0	0.000161847	1509.916124	0.000891176	135554900.4	3.73175E-06	-0.927337654	0.018364636	-0.969547472	0.005802051
Phb	31.60316064	0.00448677	1.955574537	0.000274556	1.245949406	0.000173423	6.66140338	0.001373179	1.073094772	0.0000535	2.57534798	0.00000621
Phb2	24.58295275	6.75422E-07	0.577232927	0.016034912	0.717478924	0.000364798	2.010040158	1.03153E-05	3.638700776	6.34E-08	0.551334534	0.01198218
Phc3	-1	4.54995E-05	-1	0.00028614	0	0.000393837	-0.923130642	0.004366881	-0.175805056	0.012951983	0	0.001318633
Pheta2	0.321809238	0.018995344	123.9650465	0.01486423	1.822071952	0.004951323	44.59678265	0.013427401	-0.3052795	0.009102394	-0.87606858	0.0000933
Phf3	0.556172947	0.000978858	-0.369074204	0.015765979	-0.5076952	0.001921863	-0.665839183	1.31615E-06	-0.579997338	0.004082372	-0.022314117	0.007143693
Phip	3.296791192	0.002384785	-0.644895686	0.000191626	-0.776218942	0.00052442	-0.599477438	0.000131744	-0.961351603	0.0000238	-0.933609402	0.000000163
Phldb1	134.5848449	0.000424993	0	3.27391E-05	-0.959614385	0.005159983	14.9781744	0.005016373	-0.726288002	0.002062802	0	0.00000406
Phyh	16.02625414	0.015993944	3.180292608	0.002484519	-0.829286645	4.60319E-05	4.820680022	0.009843647	-0.891749884	0.00000275	-0.129635367	0.000815086
Pias3	10.30489882	7.69857E-05	8.469116718	9.56541E-06	2.455036441	1.92914E-05	2.835021267	7.66228E-06	-0.904101616	0.001806444	-0.86356165	0.003386426
Piezo2	10.4370853	0.007054653	16.00049605	0.014668222	-1	0.000599308	0.607078591	0.027158904	10.47675055	0.004901557	0	0.0000558
Pigg	15.74494856	0.004071188	14.13991142	0.005816272	865.7384309	0.001279665	12.13858858	0.01313726	-0.655615271	0.000670551	1.553460352	0.005773356
Pigk	5.653310113	0.003269849	4.497974394	2.04319E-05	0.376926441	0.007181016	2.048340903	0.003509111	1330.31717	0.00000472	0	0.00000697
Pik3c2a	-0.965361929	0.000147547	-1	0.002446224	0	1.49384E-05	315.7065435	0.001604927	-0.87434295	0.00000282	-0.154518631	0.009803195
Pik3r2	27.35251052	0.01230707	2.749840549	0.00018138	1.268557909	0.007859794	1.409165974	0.002547189	-0.313484613	0.000151206	2.159761206	0.0000797
Pik3r4	3.640789985	0.002675212	0.640720428	0.004222602	0.071816232	0.008235275	-0.226926982	0.000181845	-0.787562613	0.000106253	-0.131763066	0.007995237
Pim3	-0.443168438	4.28816E-05	-0.837021525	0.000185726	-0.810097789	0.004687677	2.639896527	0.000941676	-0.589576681	0.011568659	1.466232482	0.00207727
Pip4p2	16.51351534	0.00477212	-0.135919125	0.005970106	-0.759079074	0.001789074	1.497304334	0.000997271	6.226326841	0.0000012	8.236547251	0.00000094
Pirb	88.41269905	0.000581652	1.816698174	0.012878823	-0.801245276	0.007512379	14.74030864	0.000240323	-0.996280692	0.0000831	-0.997446828	0.0000211
Pitrm1	45.78547088	0.00075549	21.79960061	0.000168924	0.886671844	0.003631553	1.619043342	0.000303278	0.034590851	0.0000172	1.216106094	0.038454246
Pja2	1.945119611	0.001218735	0.354173486	0.006790629	-0.370612448	0.001856004	0.437965719	0.006130653	1.697171956	0.000099	39.48714031	0.010759372
Pkm	-0.958866954	1.90781E-07	3.326077239	9.18515E-05	1.660835394	0.000223679	-0.778098841	0.000725117	6.189996006	0.00000177	0.49042871	0.001473954
Pla2g12a	1.776800543	0.004373969	1.735775892	0.002313928	-0.631574956	0.000960726	0.764696405	0.000484414	-0.245081687	0.001517656	-0.502067823	0.001302388
Plaat3	-0.840998311	0.000111763	46.75873772	0.002636877	-0.977270083	6.37537E-05	0	0.000320158	-0.993484935	0.00000073	-0.757005673	0.003145799
Plcg2	-0.998867513	6.74623E-09	-0.996833479	4.36414E-06	-0.980845468	0.000403133	-0.991473305	2.35864E-06	-0.74197927	0.00067183	-0.867183808	0.00101314
Plec	4538228575	8.42142E-07	122.0230564	0.002912975	180415.4837	8.58516E-06	216421164.7	1.24064E-05	-0.841309059	0.000581942	8002.985302	0.0000063
Plekhf2	0.74453293	0.010115665	-0.839443758	1.61147E-05	-0.771170911	0.001528692	-0.647676904	1.95471E-05	1.058623326	0.00000751	-0.456286137	0.00580164
Plekhg3	-0.530715677	0.001384792	-0.647936818	0.003496502	-0.915474778	0.003384044	-0.680914491	0.01003301	-0.512075109	0.000075	0.15723343	0.002122983
Plekhj1	15.8612683	0.000954426	0.35305688	0.008914483	0.949450126	0.003359185	5.211815929	4.70086E-05	4.230368529	0.000000817	-0.168102846	0.000182796
Plin3	6.231371435	0.000161716	3.367785749	1.06166E-05	13.73684102	0.003644119	8.983507205	9.30567E-08	0.478796807	0.0000989	2.356510523	0.0000212
Plod1	13.12114362	0.000098817	35.93610395	1.06783E-06	2.928099614	0.000169418	11.28488541	1.09707E-07	-0.222325356	0.0000233	3.702991474	0.0000366
Plod3	30.58916241	0.000055792	6.747367326	7.41942E-06	3.479129223	1.34821E-05	6.799078295	3.55058E-07	1.139177941	0.000216556	3.327149977	0.00000129
Plp2	9.786183176	2.62717E-05	0.016043352	0.004654553	4.209727754	4.3584E-06	0.439029474	0.01611457	12.75770244	1.95E-09	0.596174825	0.004253181
Plpp1	57.43015802	2.34621E-05	96.1230405	0.000140515	-0.702349319	0.003334541	2.312851326	0.000869283	67.39655179	0.000000257	27.04209992	0.00000204
Plscr3	8.637844973	0.020472616	1909148.171	0.001322275	48.72624528	0.005324804	11731.77211	0.000445956	2.353548229	0.0000153	2.153224194	0.000292362
Plscr4	0	7.62464E-06	25.34993177	0.008117346	-0.928041465	0.005289032	0	3.88304E-06	-0.749707942	0.000141584	5.117739543	0.004077404
Plxnd1	36.48190356	0.004564595	1.972124778	0.000352786	-0.740795744	0.000214072	-0.186073578	0.01181114	-0.990924283	1.37E-08	-0.919617625	0.0000933
Pmm2	18.81804387	0.01662985	8.475886328	0.000261037	2.837019045	0.003848501	3.669426932	4.14833E-06	2.677131967	0.00000932	0.326478978	0.000692338
Pmpcb	5.777284425	0.004473665	-0.172252359	0.008675325	-0.015897001	0.007920539	2.354834527	5.06012E-05	0.842930237	0.00000223	4.344629185	0.000036
Pofut1	10.18517023	1.67162E-05	4.706337254	0.000008261	1.399389863	0.000048113	3.692628922	5.39652E-07	-0.67762973	0.000063	-0.613747053	0.0000888
Pofut2	11.04872097	0.015713833	4584480082	8.37737E-05	33.05770498	0.006137052	176.1550393	0.000118829	3.313486583	0.00000017	13.16364206	0.000000231
Poldip2	12.73171213	0.000013386	1.488185102	0.000897911	0.580789739	0.000910113	1.576356328	5.70478E-05	1.691896346	0.0000049	3.502790116	0.00000642
Pole	9.206957881	0.010473493	-0.791659373	0.001325497	1.061712763	0.002290654	-0.789040445	0.000963348	-0.739340034	0.022491087	-0.885287301	0.001101296
Polr1a	8.373269427	0.001205641	0.944325934	0.002048403	2.61794555	1.34718E-05	-0.271875589	0.000125364	-0.7536355	0.0000578	-0.550311664	0.006347327
Polr1e	10.7158582	0.001147627	1.410186752	0.005133462	1.313626217	0.007080043	1.373876456	0.000279187	6.866696907	0.007666706	21.74653609	0.006526166
Polr2a	7.191421027	0.004493763	-0.195013048	0.010384595	0.594996066	0.004293909	-0.711850499	1.45027E-07	-0.745487103	0.0000615	-0.757916881	0.00000662
Polr2b	7.134810173	0.001505994	0.6242386	0.003893171	0.524477312	0.00158598	0.875988518	0.000178184	-0.302862202	0.0000154	0.561157533	0.000232443
Polr2c	5.587380965	0.000981002	0.680242467	0.003582539	0.761144232	0.00315045	3.163335528	5.40318E-06	7.988948555	0.00000157	2.116137164	0.0000126
Polr2e	16.28856688	0.001154977	1.676785803	0.000352522	-0.142268325	0.005361197	0.386623455	0.006738583	22.20883235	0.000000122	2.112244916	0.00000948
Polr2g	15.27473891	0.00019238	0.812492176	0.004460667	0.913153914	0.002210148	13.70898427	5.09461E-07	8.769988236	2.91E-08	1.000890208	0.000077
Polr2l	38.34215589	1.05167E-05	4.890706386	1.70439E-05	0.370378998	0.004751653	24.16749497	5.44561E-07	17.87178425	0.000000553	1.700406138	0.000798151
Polr2m	3.676654463	0.003192937	0.169435632	0.010992999	-0.552407185	0.004824228	-0.124392437	0.000837258	1.021184035	0.00000101	3.002595775	0.000111696
Polr3a	4.532527541	0.001339429	2.265649638	0.001687675	2.138088435	0.000103941	0.078746179	0.000344476	-0.589231632	0.0001575	0.263166986	0.002422732
Polr3d	3.809692676	0.002374631	1.128564868	0.002708451	1.298035531	0.002009918	2.246841861	1.90759E-05	1.096019439	0.003305873	9.591230504	0.017839851
Pomp	16.61935209	2.67359E-05	2.203652032	0.000316442	0.597191611	0.001899056	12.51110221	4.16324E-07	2.705812866	0.00000071	0.569496874	0.000147829
Pop4	7.177289672	0.006595823	2.115133589	0.000713699	0.625956398	0.007549914	3.748504926	3.00744E-05	4.208686493	0.00000129	0.72966899	0.000567853
Pop7	4.095370649	0.010663216	1.048609929	0.003879815	1.466420805	0.00814747	2.855172635	0.000748241	7.399238725	0.00000282	0.695437602	0.00107469
Postn	192.9751327	0.000937713	2530.605519	0.000290677	6804.998193	6.35808E-05	0	2.44513E-06	-0.825204768	0.003810045	20.61019018	0.006156965
Ppia	1.624388793	0.000953953	1.197716003	0.005775116	1.940542624	3.29291E-06	-0.003360114	0.000263274	38.56098725	6.36E-09	1.881976055	0.0000863
Ppib	15.01288038	2.48905E-06	4.195564295	0.000547424	4.353761057	3.53642E-05	7.850431789	4.30235E-07	2.404060137	4.86E-08	4.424743248	0.0000158
Ppic	19.94949866	2.63832E-05	881.2144343	5.30676E-06	1.576372819	0.001615016	592.0962335	3.3488E-06	0.909864327	0.00000102	29.69799195	0.00000268
Ppm1a	-0.09306151	0.018215772	7.166252623	0.002334435	-0.836373537	0.005677589	28.89632768	0.001240149	-0.874162751	0.000000153	-0.507982432	0.000167496
Ppp1ca	6.73709106	0.000373755	0.364136583	0.004856511	0.918640628	0.001641415	1.749174963	0.00083826	3.334003314	2.28E-08	1.430918239	0.002720326
Ppp1r15b	2.060667549	0.001392746	-0.805305153	5.37471E-05	-0.569304406	0.000475075	0.424349955	0.003233598	-0.689361512	0.000622333	-0.924200473	0.000000183
Ppp2cb	2.546973995	0.002228175	14.8540655	3.7905E-06	-0.19062986	0.002792285	4.389072648	1.3459E-06	-0.894042308	0.00000272	-0.816124086	0.0000029
Ppp2r1a	9.977402297	0.005291589	1.780975116	0.000162661	0.979458921	0.000111409	1.242069232	0.000294889	2.3393871	0.000000125	2.399525925	0.00000159
Ppp3r1	6.530845949	0.000389924	0.342939638	0.011382996	-0.59585748	0.002297417	-0.034821975	0.00013579	0.503259731	0.000500576	3.113365448	0.0000335
Ppp6c	1516.41277	7.83435E-06	1.180622279	0.016502644	-0.63045938	0.000166991	0.18901667	0.002068813	2.044951003	0.000000535	0.12099025	0.016910595
Praf2	65.93451623	3.47563E-05	15.17100727	8.1728E-06	4.617882	5.07117E-05	6.355481	8.2139E-06	27.27381079	0.00000279	21.47228083	0.000000209
Prdx2	11.19892901	2.55916E-05	-0.631751499	0.003419626	-0.541887577	0.000323379	2.820953619	5.26396E-06	23.91810557	0.001759575	3.328002598	0.025317433
Prdx4	8.336708009	8.19009E-05	13.23264391	0.000542757	2.906263885	5.02746E-06	17.41077432	3.3329E-08	30.57437066	1.24E-08	5.759450879	0.000000199
Prelid1	7.399832289	0.000452575	1.842326386	0.004331265	2.674306934	8.24675E-05	1.653510524	7.70062E-05	8.971172466	8.68E-08	2.296764985	0.0000027
Prep	9.233993552	0.000399944	2.676830039	0.000398911	0.547894746	0.005762288	1.508825158	0.000114962	4.955211297	0.000000134	1.90718748	0.0000292
Prkar1a	-0.984079699	2.40763E-05	36.70578612	0.012310275	50.38002457	0.001672429	0	0.016538803	0.701633793	0.000000859	1.022452656	0.0000636
Prkdc	6.547264676	0.010725401	0.71366101	0.010541288	5.06380671	0.001155252	-0.530979536	0.000192799	-0.963247569	0.00000477	-0.724342572	0.001100526
Prmt6	8.946296005	0.00364549	3.006554294	0.000965597	1.533602687	0.003397826	0.011840068	0.002463602	3.340758525	0.000314446	1.267206932	0.001664857
Procr	22.08864593	0.000111022	71.18097529	0.000154257	2.48634573	0.001307752	131.8658938	1.92936E-06	6.278814008	0.00000739	85.97147542	0.000156522
Prorp	23.0143379	0.005671106	9.47361631	0.016557005	15.52674845	0.005349226	11843.4099	5.98514E-05	0.356773575	0.003114869	11.29459968	0.008893604
Pros1	13.68835126	0.009663267	12.81493677	0.004564996	-0.753003887	0.001329447	0.184097802	0.029601375	-0.54838116	0.0000209	4.290117343	0.00000115
Prpf19	25.25683038	7.93026E-06	0.104450747	0.005615815	0.952099408	0.001237734	0.995913803	0.001588676	-0.103247671	0.000342546	0.305162197	0.001403432
Prpf40a	1.497550769	0.010604299	-0.576206164	0.007912889	3.726647386	0.003041706	-0.520188284	0.000159913	-0.650127178	0.000507621	-0.501825506	0.0000201
Prpf6	2.963245738	0.00131307	0.610188759	0.003709091	0.049199653	0.007350191	1.317587464	0.000223073	5.354174717	0.0000209	2.733836761	0.03051759
Prpf8	6.113933681	0.002994718	-0.095837713	0.008430074	0.698130673	0.000191616	-0.36631784	0.000280199	-0.784724484	0.000000842	16.93080635	0.025052371
Prrx1	145.7258285	0.000055416	0	1.03551E-06	0.866025316	0.002669907	0	1.24772E-07	0.592335594	0.002601464	14.66638235	0.000530708
Prss12	0	1.30291E-05	0	0.000110678	40.5475265	0.002390254	0	7.91868E-06	-0.748201191	0.001489933	21.13636675	0.002028295
Prss23	5.805896881	0.005445801	278.0388828	0.000922536	3.944772008	6.68206E-06	754.3780227	2.58339E-05	42.98024253	2.73E-10	494.4766154	7.96E-08
Psap	0.50710989	0.004753911	9.403776687	0.000228433	-0.614089681	0.004009882	23.23694102	3.09606E-05	-0.286625725	0.00000945	26.26636395	0.002037667
Psd3	725.4831755	3.21098E-05	59.94681324	0.00439596	7.822455541	0.006963763	388184464.2	6.57607E-07	-0.872140604	0.006561248	-0.696520975	0.034965351
Psma1	8.563144718	0.000305149	1.574206321	0.000585099	0.806794299	0.000696592	3.096932466	0.000027317	6.954418154	0.000000117	1.750229246	0.000062
Psma5	8.24369763	0.000702811	1.477671975	0.001110901	2.150816535	0.000033157	5.866780964	3.52009E-07	5.863157168	0.000000012	2.886783089	0.000000907
Psma7	9.650487952	0.000176076	0.655832254	0.011760376	0.292548921	0.001631786	10.78207311	3.30289E-08	13.56555968	0.000000194	2.276444146	0.00000445
Psmb1	6.022039074	0.00530318	1.23459103	0.014657387	0.448746614	0.000853422	7.693194599	3.69311E-08	6.409528108	1.09E-08	1.372670683	0.000106504
Psmb2	11.02923648	0.00125886	0.777581032	0.003976607	1.119802767	0.000210533	0.452225977	0.000563481	30.92602013	1.16E-08	5.277308999	0.000000317
Psmb3	4.463430457	0.009864342	0.534941264	0.006259379	1.31086145	0.001955755	7.680196043	8.00442E-06	16.49349826	2.43E-08	2.567892243	0.00000195
Psmb4	9.006948303	0.000183352	0.540145481	0.006924013	0.479760373	0.003137745	3.520857716	1.48875E-06	2.78191148	5.12E-08	0.647264979	0.000128307
Psmb5	14.14916237	7.87146E-05	8.131664362	5.68728E-06	2.456238568	1.19671E-05	11.21240347	1.31081E-07	9.714334612	0.000000263	3.179616569	0.00000134
Psmb6	6.812853814	0.000837142	1.0918864	0.005157141	1.113157319	0.000523238	10.7354881	5.76346E-07	3.49657997	4.33E-08	2.569799717	0.00000256
Psmb7	19.18685512	6.19216E-06	0.590568494	0.007274316	0.502461033	0.001430827	6.518398658	1.41431E-07	3.749834365	4.52E-08	1.47136952	0.0000268
Psmc1	4.824246855	0.00314205	0.715959253	0.004006828	-0.074886741	0.007885122	4.36524888	7.26788E-06	1.854675129	0.000000232	0.864204655	0.0000472
Psmc2	7.311110623	0.001460382	0.685876871	0.005778189	0.344356433	0.004514367	1.28738996	0.000300613	3.020521766	5.05E-08	1.084297451	0.000084
Psmc4	24.5112258	0.002731914	2.234526827	0.00067041	1.091414937	0.003704299	7.61198049	0.000118961	3.378534619	0.000000065	3.239334516	0.0000015
Psmc5	26.96176019	0.008052402	1.303305645	0.001243827	0.415049772	0.001352104	11.01562198	4.22478E-07	2.700095509	0.000000125	1.559057107	0.0000107
Psmd1	11.6603187	0.010485801	4.24960485	2.40191E-05	0.951659724	0.00010413	2.234120661	2.66115E-05	-0.026008052	0.00000505	1.742285388	0.0000862
Psmd13	7.923368225	0.000519718	1.633990645	0.00044919	1.10994433	0.000165794	6.197560342	1.14455E-07	2.010797108	0.000000397	-0.20117819	0.004221684
Psmd14	7.912627874	0.00063363	2.326684385	0.00008791	1.428542536	0.000182054	3.753276231	2.62699E-06	3.525320302	6.73E-08	6.253009218	0.000000319
Psmd2	6.657626384	8.54566E-05	2.2001614	8.86919E-05	2.398557465	2.24863E-05	3.097626441	0.000170738	0.649815453	0.00000127	0.646923015	0.004441715
Psmd3	9.700005901	0.000057948	1.427589186	0.000722611	0.972569208	0.000918036	1.209891633	0.000450253	1.426679292	0.00000163	1.240060025	0.0000638
Psmd4	3.860229344	0.005354979	1.204465566	0.000875073	-0.010722292	0.003495339	8.337322819	3.16947E-07	0.429540322	0.033276581	1.706383765	0.039587467
Psmd5	9.98747828	0.000087712	2.537121958	0.004586209	0.930605141	0.001526628	0.864031233	0.001635696	0.83308372	0.0000143	0.979655148	0.002769769
Psmd7	4.226805683	0.003950845	0.203200279	0.004948696	0.501127273	0.001551439	2.174445025	9.45955E-06	3.148927432	0.000000123	2.840433742	0.00000363
Psmd8	6.260995916	0.000624007	1.734563349	0.00028891	0.746639804	0.000398939	1.991360444	2.02123E-05	11.0419891	1.22E-09	2.36282691	0.00000892
Psme3	45.50600806	7.33963E-05	1.436030014	0.00046112	2.095651973	8.54854E-05	0.080522881	0.002461095	2.044511011	0.00000223	-0.458616381	0.000440245
Psmf1	15.84437311	0.000158868	0.230757945	0.020324798	0.084160333	0.005423213	0.762793019	0.000317093	4.111172472	0.000036	0.569266242	0.005351621
Ptbp1	24.12957015	0.000875393	1.931329829	0.000529364	1.350314513	0.000322896	0.269455823	0.002875453	4.371852382	0.000000283	3.899308223	0.011968305
Ptdss1	17.4730132	2.12026E-05	0.136674547	0.006052624	2.238538289	0.000113465	0.552864436	0.0004057	0.877624835	0.00000904	2.281090661	0.000015
Pten	4.2964992	0.001031123	2.211503507	0.000975638	-0.68952377	0.000524218	-0.174475322	0.013976815	-0.908292816	0.00000105	-0.82135943	0.000000122
Ptger2	39.82529234	9.57074E-07	-0.71106816	0.01715194	3.029062216	0.000771037	15.48940466	4.24898E-08	-0.671150314	0.002797429	-0.950155599	0.001872469
Ptges	-0.937336175	7.89048E-08	9.687172104	0.000939987	3.849309249	0.001672827	30.51019598	0.000744091	0.750368451	0.001237568	135.8525003	0.000216749
Ptgfrn	-0.915152202	0.00108138	315.8659064	1.55823E-05	-0.981364202	0.004144337	8.304110863	0.000121077	-0.957071385	0.0000116	0.37958517	0.006383649
Ptgs1	18.20034669	0.01566754	-1	0.000100288	36.30626395	0.001998777	-0.720519107	0.009602954	0.278600733	0.004734471	0	0.00041081
Ptpn14	0.897199333	0.006616494	199.6047887	3.65669E-08	0.658267892	0.005574736	15.18108639	1.03353E-06	-0.813823596	0.0000103	7.994382096	0.0000333
Ptpn4	0.262933496	0.002451868	0.22172484	0.021082277	-0.746606585	0.000347382	-0.338753379	0.000376132	-0.988221696	0.000381434	-0.861074176	0.000170162
Ptprs	0	0.002842023	4.771185501	0.001070806	-0.984621419	0.002258992	0	0.000943575	-0.256826827	0.011636392	0.552502346	0.001022441
Ptrh2	26.03956581	0.002852212	4.312704122	0.005721287	3.197215909	0.007626784	2.864144864	0.002898004	1.537073278	0.000055	0.011435492	0.004337957
Pttg1ip	7.811004614	3.22809E-05	8.322212914	0.000102474	0.707437737	0.000377931	7.452154162	4.12467E-07	0.697354159	0.00000461	2.473157271	0.0000011
Ptx3	139.5907373	0.000125279	16.84728632	0.005884818	657.2881505	8.01291E-09	6023.93024	1.2267E-09	15.96005522	0.000000287	51.79137905	0.0000421
Pum3	8.736096139	0.000377302	1.656465788	0.000990406	1.75670109	0.001994984	0.524918888	0.005305137	1.021808392	0.0000163	0.478788236	0.001326674
Pura	0.201967414	0.000641823	8.271356864	0.000012242	-0.370049432	0.008182709	0.106296732	0.002325245	-0.892882022	0.00000258	-0.285332222	0.013191007
Pwp1	12.08539522	0.011964282	1.901153215	0.000251535	1.051119195	0.000739377	5.011482577	0.000296731	5.25935069	0.000000183	2.128021012	0.0000329
Pxdn	44.81097868	0.016992095	0	2.43281E-07	10.82592307	0.002992651	12.94352583	3.93611E-06	-0.821300516	0.00000133	19.49078113	0.00000944
Pycr1	141.8647347	3.82377E-05	0	1.13973E-05	59.42773094	0.001224498	43.8491898	0.001502709	4.478507692	0.0000103	20.94996319	0.0000284
Pygb	3.697534922	0.017822988	9.666716605	0.000010501	2.492198024	0.001440448	12.29003096	1.98191E-06	-0.471446416	0.000267034	3.294493185	0.0000576
Qsox1	1.867208561	0.017941986	3.31035915	2.42591E-05	2.123531502	0.00072041	34.55239509	3.91851E-08	2.74532551	0.000000838	9.934300924	0.00000152
R3hdm1	0	9.88125E-05	5689848518	0.000287788	0	0.000697924	-0.885807122	0.009411282	-0.104133227	0.000775607	0.119091197	0.003112658
Rab10	3.583898628	0.001070024	3.171284028	0.00046549	0.352988951	0.001812946	2.73483005	3.4843E-06	-0.113715751	0.0000216	1.556082286	0.000574394
Rab11a	1.826932655	0.003265432	1.705990219	0.00020414	-0.275336871	0.004954593	0.598391238	0.00151348	14.65178805	0.000255448	0	0.000004
Rab11b	12.24759812	9.81119E-05	1.240122143	0.001207312	-0.53764459	0.003942245	0.538049588	0.004554161	-0.166733034	0.000281427	-0.219759359	0.000157976
Rab11fip5	1.134914771	0.009117545	18.62850295	0.000621499	1.189605865	0.001004356	146.2364572	2.15252E-05	-0.380683848	0.000256371	4.731996294	0.005000618
Rab12	0.864399272	0.010597265	11.84488537	0.003189567	-0.723710947	0.000108264	15.46083302	0.001884777	-0.675032654	0.000206219	0.640605419	0.00066411
Rab14	4.112218933	0.000263527	0.372911791	0.005755766	-0.208033492	0.003417959	1.044109674	6.81781E-05	0.519960165	0.0000113	0.916932982	0.0000543
Rab1a	7.953723208	5.46599E-05	1.040102931	0.004080388	0.541022666	0.001186474	6.173732388	6.04907E-07	0.284016596	0.002152855	0	0.0000022
Rab1b	14.12274574	1.64539E-05	1.757680103	0.000502666	0.075618433	0.003799652	3.278411712	3.16054E-06	0.251312919	0.000029	1.491868032	0.000127743
Rab34	15.86623565	0.0186787	0	2.24567E-05	124.163913	0.001445604	6.318963583	0.025727525	1.695161029	0.00000162	114.3390666	0.00021482
Rab3b	20.26206989	0.000299289	95.71627224	0.000003145	37.85974572	0.000415458	28.5644977	2.79571E-06	78.29658009	0.000184262	125.9611087	0.000063
Rab3gap1	4.044985401	0.007274029	9.719449384	0.000278979	-0.059335554	0.005889548	6.296887587	0.000174917	-0.74895777	0.0002842	0.082610182	0.000915655
Rab3gap2	2.334822615	0.001161623	1.166587873	0.004463374	0.216095622	0.003833559	0.540126768	0.000168149	-0.701845335	0.000782278	0.189470871	0.02206012
Rab5a	5.007272278	0.00485422	1.882165226	0.000349998	-0.290474062	0.006296293	4.094423677	1.77868E-06	0.848172773	0.0000435	2.649402226	0.0000392
Rab5c	16.23561882	3.05989E-06	0.631498639	0.005446405	0.000847115	0.004644455	1.970048688	5.65369E-05	-0.067535865	0.0000335	-0.300161562	0.000721579
Rab8a	6.820240888	0.000361796	0.121717005	0.005232056	1.304227623	0.000261731	-0.37983833	7.83949E-05	2.448377111	0.000000483	0.237932895	0.000683638
Rabac1	12.077982	4.55375E-05	5.536399968	2.95059E-05	2.039328764	0.00037007	59.61175304	1.45911E-06	9.785460071	4.24E-08	3.314036543	0.0000035
Rabepk	0	6.08388E-06	389559.1385	0.00135605	20.4487315	0.003534506	26.99679738	0.00181451	6023064197	0.0000117	0.376162589	0.029349717
Rac1	7.829335352	0.0001719	2.510613898	0.003959159	-0.124708243	0.000809764	0.296531425	0.010911451	3.958699855	0.00000011	1.840601093	0.0000194
Rac2	87.70510582	0.000229164	-0.813457141	0.002537426	2.969840805	0.000918304	-0.864151856	2.17398E-06	-0.986109421	0.000914762	-0.999844161	0.000000085
Rad23b	2.447941962	0.0009606	7.25467124	3.64739E-05	0.895913413	0.000201483	3.156354967	0.000141899	0.168419038	0.0000794	0.268693346	0.000446794
Rad50	2.500716038	0.000801461	1.957681846	0.000438313	-0.021390352	0.008054082	0.309828601	0.000828001	-0.94275773	0.000210697	-0.381692053	0.027660889
Ralbp1	2.09435201	0.001775483	1.661390024	0.000429833	-0.105891155	0.003228902	0.37142757	0.00030235	-0.709547066	0.000259196	-0.688178114	0.000033
Ran	54.37359228	0.014964424	1.246525737	0.002653056	4.932773109	8.3436E-07	2847.665131	3.72103E-06	12.10814344	1.17E-08	0.727474844	0.0000811
Rap2a	3.775306868	0.002428796	1.851833175	0.002000072	-0.519294951	0.002252447	0.588881668	0.000374563	0.373141077	0.000947088	6.456982688	0.003505922
Rbck1	515.9664385	0.001091585	0	3.65991E-05	0	0.000301262	1337444347	0.000237246	0.118877733	0.035385834	-0.829969368	0.001514305
Rbm15b	3.572247024	0.001238638	1.615130859	0.003923582	0.029846049	0.007816422	0.166874236	0.000533772	-0.532621535	0.000114004	-0.624846083	0.0000649
Rbm3	17.38938804	1.27772E-06	1.603497841	0.001696433	0.533143114	0.000945087	7.854702486	9.36444E-08	6.650987763	0.00000189	1.218273645	0.000446719
Rbm39	0.112477529	0.000536746	-0.718650978	1.43535E-05	0.889873851	0.000740212	1.141144073	0.000240509	0	0.00000124	0	0.00000281
Rbm4	3.144300494	0.003355006	0.503530868	0.006731889	0.694716088	0.004278912	1.244178782	0.000631592	4.538937197	0.012984643	-0.651822756	0.01385488
Rbpms	0	1.86803E-06	1162.804343	2.31412E-05	-0.730228624	0.000189522	10.08732493	0.001529603	5.475400576	0.000101501	1.628268628	0.010316904
Rcc1l	7.003529464	0.001174973	2.200490996	0.000285858	0.211124284	0.007692153	1.425097665	0.000456391	2.448367004	0.0000234	0.427758666	0.001095881
Rcn1	50.84702988	1.11592E-07	45.09723548	6.12798E-06	4.60159271	5.18939E-06	15.97267365	1.97536E-08	4.790164208	0.00000154	23.18536273	0.000000718
Rcn2	6.628587888	0.000252603	7.347803937	2.51881E-05	0.788500888	0.000511129	2.227772658	0.000428527	13.21381603	6.5E-09	37.01938305	4.99E-08
Rcn3	80.78240518	4.17433E-07	176.5202555	1.0149E-07	13.42222591	9.93612E-07	645.5885677	1.85861E-08	12.61686965	0.003153399	71.5315648	0.003329947
Rdx	5.342681681	0.000574286	4.251414947	1.54125E-05	-0.419367957	0.00173491	3.559796977	2.93257E-05	3.042835786	0.001304349	5.524043563	0.027568787
Reep3	3.512079463	0.001253728	16.52499845	8.98585E-07	-0.521612037	0.003129086	1.741270859	0.001691432	-0.31969991	0.000139374	1.566931733	0.000381972
Reep5	3.937502306	0.000802043	3.420236474	1.55389E-05	-0.405842961	0.001213969	2.303961152	2.42188E-05	-0.533506776	0.000019	1.894952918	0.00000333
Rer1	5.904060976	0.000634978	3.817281883	1.46752E-05	0.893296813	0.000186149	6.352564963	1.5184E-07	1.441303432	0.00000436	2.101957776	0.0000111
Rere	166.4780984	0.000014194	0.602344329	0.017717129	-0.669000804	0.000132437	0.754144262	0.000730404	-0.964843169	0.022138469	-0.986700796	0.001593069
Retsat	6.298089688	0.000399204	4.40570933	0.000130874	-0.906508491	4.3911E-06	14.31782599	1.64305E-07	-0.87437288	0.00000531	2.068296535	0.003231453
Rexo2	4.015678875	0.005207584	5.125745081	7.69879E-05	2.037374172	0.000023371	17.96466579	1.47564E-08	1.53631223	0.000000281	5.029810511	0.000000396
Rgcc	-0.968824141	1.24182E-06	-0.998352899	3.21552E-05	-0.815838183	8.86629E-06	16.23820849	0.002261264	-0.971296526	0.000000896	-0.83955271	0.0000618
Rhbdf1	796.6832979	0.000091948	0	0.002612027	101.4184747	0.001327815	0	2.90208E-06	-0.751567335	0.000157463	33.22395556	0.00570685
Rheb	8.689077921	0.000716945	1.556178771	0.000766527	-0.213063424	0.007094478	2.5186845	0.000108947	7.160165673	1.76E-08	12.65785578	0.00000163
Rhoa	8.202332226	3.24588E-05	2.434273418	0.000299941	0.172534056	0.000359795	2.149246186	0.000254032	3.721015539	6.08E-08	3.330938033	0.0000139
Rhobtb3	10.92499501	6.75216E-06	13.30163362	0.000414824	-0.557445995	0.007270943	12.02671298	1.69809E-08	1.874778492	0.00000128	6.440817249	0.000100242
Rhog	21.18057165	0.003266755	-0.692823691	1.83122E-05	1.52285086	0.002232399	0.742112364	0.009791271	5.496955353	0.00000214	-0.540657244	0.0000127
Rhoq	12.07763957	0.000475614	7.807691914	0.004213546	-0.907028854	0.00020345	10.4653801	9.79043E-06	-0.819058326	0.00000231	0.815596354	0.010809964
Rhou	-0.361935089	0.000536006	-0.9838567	0.001613248	-0.993082186	0.000341458	16.21869904	0.005259429	-0.256105487	0.001395515	-0.871661005	0.0000236
Rida	18.41054231	0.004871975	3.323466279	0.003265673	-0.681812698	0.001611487	5.904595467	0.00014707	-0.269611919	0.002468574	0.088592658	0.001442882
Rmdn1	34.21799444	0.002211165	77.06432589	0.001548372	-0.700055605	0.005083555	31.79862583	0.001778264	-0.335387364	0.000720761	2.259967984	0.001751357
Rmnd5a	0.089830537	0.00097565	-0.76506306	0.001261882	-0.78256544	4.25666E-05	-0.62325738	1.51072E-05	-0.961893403	0.000000509	-0.877052835	0.0000264
Rnf114	5.439741625	0.001181557	-0.089238912	0.004122045	-0.197653056	0.007973087	1.950288087	5.23143E-05	-0.144286909	0.000704929	0.550032022	0.003906628
Rnf125	-0.654802983	0.005753431	-0.989446482	3.07138E-05	-0.959374445	4.20379E-05	-0.961235877	1.95025E-05	-0.8689518	0.000446071	-0.08284719	0.023475297
Rnf139	1.95333857	0.006726351	-0.686142008	0.000242756	-0.401286815	0.006388616	1.704672122	0.001858599	0.909334187	0.0000215	-0.41490777	0.007992288
Rnf141	0.459094289	0.001983654	1.258399219	0.009437685	-0.605300619	0.000627365	0.740775789	0.000689689	1.660354093	0.017867068	0	0.0000565
Rnf146	3.765236704	0.005963044	5.391915846	0.001428187	-0.744565813	0.002479548	0.962405345	0.006732012	11.02781066	0.000716491	0.263177574	0.001337459
Rnf150	0	6.58358E-05	46.27181621	0.003333037	-0.976372941	0.000459304	40.78807378	0.000652529	-0.88313139	0.0000124	-0.379941906	0.005315451
Rnf20	4.080526298	0.011961371	1.654199614	0.004327054	0.058635971	0.006975074	1.687274696	0.000158194	-0.750505706	0.0000591	-0.588744895	0.003456922
Rnpc3	1.461399467	0.013304151	-0.421059864	0.003724757	-0.801895485	0.000459569	-0.340383944	0.000788499	-0.178854985	0.000221428	1.013673687	0.001376098
Rnpep	7.811322125	0.001220504	6.968083503	0.000131279	2.161643863	0.000377301	7.183131308	4.12078E-05	24.247039	0.001107293	-0.946316275	0.001028169
Rpa1	4.194816795	0.002338598	0.197894091	0.020392308	0.67709865	0.003788155	0.42545867	0.012875608	2.131818194	0.00000112	-0.241289617	0.001332994
Rpap2	-0.699612949	9.5622E-07	-0.408941999	0.005124366	0.640332316	0.006560229	-0.794837918	2.00251E-07	0.003717384	0.000700759	2.550330647	0.000913745
Rpl13a	-0.842309522	9.79802E-06	-0.633092458	0.002848372	1.393010967	0.00010535	-0.892423258	1.35467E-06	1.566191551	0.00000182	-0.754603749	0.000000543
Rpl14	3212.05572	3.05035E-06	5.302354439	0.003450987	1.110134224	0.00084038	0	1.41538E-09	5.146488745	1.04E-08	0.055921747	0.0000993
Rpl22l1	555.1205629	1.90606E-05	2.113654969	0.007668139	17.47817193	0.000252937	1423.903137	1.17798E-06	0	0.00000604	4.064625353	0.012491653
Rpl26	-0.319707116	0.001309805	-0.766503776	0.003050505	-0.74093961	0.000159311	-0.723347172	0.001071573	0.754196468	0.00000122	-0.024883576	0.000248746
Rpl36al	5.008314807	0.001468051	0.292870193	0.01028846	0.170094273	0.005657192	12.82134495	8.30555E-08	12.53051306	2.16E-09	0.036041631	0.001388793
Rpl41	0	1.1782E-08	2.367890582	0.005869214	3.272116102	0.000135183	0	3.49774E-10	3.474718491	0.00000368	-0.381655168	0.001109944
Rpl7	-0.736544415	2.43578E-06	-0.78515116	0.000242213	-0.794804807	1.89278E-06	-0.612155843	0.000139647	4.545314072	1.42E-08	0.002871668	0.000365997
Rplp2	28.39536371	1.21574E-07	0.194252356	0.017067883	-0.153364764	0.008245677	15.45856192	1.5874E-07	4.196686123	0.00000016	-0.57239423	0.000183442
Rpn1	10.15376188	4.09182E-06	2.571461833	8.52232E-05	2.370141553	2.00156E-06	3.660718929	8.09912E-07	0.241977332	0.00000259	0.624652123	0.004545235
Rpn2	21.37789163	1.97958E-06	2.515722146	0.017282186	2.670015506	1.79847E-05	2.507711539	7.48954E-06	2.128401166	0.00000463	0.076547495	0.026974144
Rps10	-0.761609372	3.06597E-05	-0.825389297	0.000986293	-0.521262046	0.001407116	-0.868793941	5.16924E-06	0.090227259	0.015190389	53.47169426	0.001334671
Rps15	-0.338574181	0.00322603	-0.901069474	8.34328E-05	-0.676468521	0.006292444	-0.964146476	1.54479E-08	58.25777992	0.001965567	-0.553978925	0.000227521
Rps19	-0.481684629	6.36538E-05	-0.697123056	0.004070471	0.340722892	0.002067701	-0.24380683	0.009982724	18.15356788	0.000000677	1.882425588	0.000191024
Rps24	0.513722388	0.010174385	-0.389625398	0.011706162	1.906715914	8.16509E-05	2.353642986	3.95904E-06	9.840617177	3.19E-08	5.492747272	0.000429551
Rps27	-0.968998612	6.06205E-07	-0.914774706	0.002056653	-0.911659621	1.53809E-05	-0.906980735	8.64312E-05	34.50484104	0.000000356	0.384750794	0.001901428
Rps27a	1.794178131	0.008362804	2.661797078	0.006812762	1.49695224	7.47717E-05	169.0280555	2.48808E-05	11.12735033	2.84E-09	-0.043982078	0.000652943
Rps27l	3.574285554	0.001947255	7.59490265	3.03169E-06	1.244769106	0.00024951	7.550818526	2.36165E-07	202.1497671	0.00000159	9.185659804	0.000000444
Rps6ka2	21.62114492	0.000463332	30.42048741	0.005496187	6.703190372	0.006056674	392.8709428	5.47931E-05	0.216797551	0.00379339	1.106527498	0.000483547
Rps6ka5	-0.95353268	0.000258165	-0.680942891	0.016914058	-0.985434454	0.003079207	-0.983642163	0.000100854	-0.928769894	0.0000295	-0.920172432	0.009665007
Rraga	6.06834949	0.00030712	5.198850492	9.25867E-06	0.783112284	0.000315426	7.206135075	2.38138E-07	2.381082724	8.59E-08	8.553334456	0.00000931
Rragc	1.075115107	0.003078468	0.997279529	0.003394635	-0.541884248	0.00063443	3.609121759	0.00495683	-0.551881594	0.000212954	0.763511646	0.001333536
Rrbp1	10.83015346	0.001538759	12.11917658	1.16204E-06	5.100846544	1.7475E-06	22.38789452	7.93205E-09	-0.947568875	0.000149281	-0.927443319	0.0000597
Rrp36	12.63394419	0.004548836	2.537853809	0.000249468	2.006693793	0.000196496	4.029136954	4.88531E-06	-0.122908054	0.000431375	1.216211993	0.002473021
Rrp7a	1.697797413	0.014799172	0.194953585	0.006974555	2.028184146	0.000466791	0.48250515	0.003586197	1.493864634	0.00000206	1.083894888	0.000144576
Rrp9	16.61698998	0.000800236	1.25581309	0.003678503	1.738962247	0.004568281	2.157166269	0.001636741	6.144712416	0.000000499	2.629629444	0.001955539
Rrs1	27.11992552	0.000832137	3.642058258	0.00105108	2.637537416	0.003078432	2.517025061	0.000753522	3.275995886	0.00000299	1.21376413	0.002951911
Rspry1	54.96285901	0.001569731	94.52804478	0.016922559	44296231.63	0.000537705	1123.982053	6.15005E-05	0.10420891	0.0000567	0.653786998	0.00048912
Rsu1	16.13659857	0.003078516	2.994453668	5.41275E-05	0.476127223	0.000852929	1.584200587	0.000670759	10.68034613	0.00000019	3.312225364	0.000107065
Rtcb	4.128317726	0.01510453	1.844434997	0.000356031	0.895306711	0.000595304	5.058684866	2.46485E-06	1.128918579	0.000000919	0.510649036	0.0000719
Rtf1	4.299290402	0.000823981	-0.039521143	0.007870586	-0.016529914	0.005175971	-0.361985711	2.13725E-05	-0.730753536	0.000111219	-0.755388356	0.0000244
Rtf2	4.318829213	0.014929938	0.350781762	0.010044161	0.147278844	0.002421827	10.68995238	0.007365778	0.689861909	0.0000181	0.202148669	0.01209506
Rtl6	12.58882916	0.000740089	6.2296798	0.000207345	0.487436274	0.002788426	1.81887614	0.000305954	-0.335524678	0.006366828	0.464717917	0.003145173
Rtl8c	22.76578149	1.79673E-05	28.86749458	3.32902E-07	1.353258625	0.000373796	14.54399021	1.78251E-06	0.161882251	0.005346842	10.77257193	0.000716243
Rtraf	8.324205162	0.000056437	1.112293359	0.003694867	0.24905753	0.002459222	4.110007051	7.7603E-07	5.360725744	0.000000168	1.481261871	0.00043791
Ruvbl2	12.93640933	0.00304434	0.879066052	0.004165095	2.77301137	8.42664E-05	2.820112928	3.66273E-05	14.765064	0.000000146	0.863286861	0.000468965
S100a10	1.04654157	0.000662517	9.036137622	0.002613761	1.916643085	0.000559273	101.9188458	2.96941E-08	1.395416896	0.000000742	5.855241184	0.000000851
S100a11	9.208562998	0.000189632	7.16704768	3.67928E-05	3.127262419	2.14552E-06	8.29808866	9.48769E-06	3.018457526	0.000000256	1.721278349	0.0000992
S100a16	1.808810269	0.004106451	997635.9981	5.01019E-07	11.04512622	2.12484E-06	2598681.654	1.24275E-07	9.263546803	8.42E-08	56.10068955	0.000376755
S100a4	-0.948401662	8.30608E-08	-0.926130595	0.000296366	3.565015188	0.000267461	3.625589539	0.004118477	321.3400286	4.34E-08	32.13101483	0.0000017
S100a6	-0.853280269	3.29705E-06	0.07232061	0.013852481	2.868975114	1.83487E-05	19.94728141	0.00012145	61.45329709	0.000000139	16.61825403	3.18E-08
S1pr2	2.651444433	0.017698749	2.748240995	0.017002271	3.578335761	0.000878221	1.418399332	0.001907037	15.68413815	1.47E-08	30.83169171	0.000000194
Sae1	10.03265613	0.000213436	1.734085625	0.000186511	2.289712951	2.59044E-05	1.846210628	0.000932159	2.867736809	0.000000129	0.416131011	0.000144924
Sap18	3.581443237	0.001757817	0.350978582	0.01111094	-0.315007006	0.002132541	3.583472408	0.000040602	2.354581547	0.00000226	5.942328119	0.000000639
Sap30l	-0.333786879	0.000297041	12.64458857	0.000661321	-0.736921268	0.00249049	0.532006669	0.006245037	-0.600977298	0.001056914	-0.607218718	0.000795896
Sarnp	6.465691273	0.00346952	0.911686966	0.003157397	1.003739943	0.002643704	18.43076125	5.14068E-06	1.879224301	0.00000159	0.650588376	0.00031582
Sat1	5.512180803	0.019676721	-0.898280662	0.00032835	-0.846328174	0.001411931	26.89484933	2.46592E-06	15.87517656	2.12E-09	2.335886495	0.0000192
Sav1	2.11126055	0.012516508	2.598981687	0.000576934	-0.76357942	9.31539E-05	1.40944727	0.001586299	-0.953019409	0.00000042	-0.897959787	0.000013
Scaf11	-0.527108299	0.000330672	-0.765157462	0.020819033	141.0629556	0.000268917	-0.864097964	6.79509E-06	-0.793222311	0.00000205	-0.41723811	0.004290539
Scamp2	7.042444134	0.000145917	0.02086421	0.014410478	0.022836935	0.007561635	0.294318968	0.001680963	1.619890567	0.00000088	-0.018996493	0.000222248
Scarb2	2.914907282	0.000294241	12.07662624	1.45696E-05	-0.277825037	0.00249306	8.452758642	4.28866E-07	-0.699601056	0.0000145	0.126853791	0.000447252
Scpep1	275.3519125	0.000188841	-0.032389872	0.018519109	-0.558205044	0.001441435	156.3138202	0.000124624	4.622075091	1.72E-08	47.90802553	0.000000167
Sdc1	19.99294929	0.008717057	0	6.43689E-06	148.8043919	0.000579365	0	4.15285E-05	2.429287977	0.00000308	10.24660984	0.000000653
Sdc2	11.59173755	0.003038546	268.4675031	7.70332E-05	-0.554569246	0.001422492	0	5.91372E-07	3.833680913	0.00000137	128.7372581	2.91E-09
Sdcbp2	105.2515728	0.000732991	-0.041012513	0.005924817	-0.588032211	0.001074382	1.617204845	0.022295963	4.81080708	0.001069105	18.89356772	0.001845391
Sdf2l1	24.43034618	0.001750982	0.328901646	0.015386957	5.211527957	0.000796084	20.45573337	2.93286E-05	6.28555932	0.000000376	1.049178662	0.000206615
Sdhb	3.658884887	0.007302972	0.894718719	0.002772106	0.092492145	0.00665776	3.051189914	7.31142E-06	3.59602017	0.00000074	2.395412446	0.00000247
Sdhd	13.29474433	0.000270109	0.595137739	0.006848182	-0.520196243	0.001157051	4.386360746	0.000129136	3.564459826	3.13E-08	0.694213919	0.000766917
Sec11a	8.596152101	0.000251944	1.614078785	0.000920848	-0.001492042	0.002555881	10.13283907	7.45224E-08	5.093830608	0.000000765	4.24939619	0.0000308
Sec14l1	196.2842817	0.000189913	0.257450522	0.012606517	-0.575171898	0.001230112	8.127267768	0.029515131	-0.80959864	0.007040931	3.360186096	0.036794085
Sec22b	19.82253597	7.94668E-07	6.680357453	1.26727E-06	0.043736941	0.004817188	5.882809455	5.57316E-06	1.694722004	0.000203992	2.922821547	0.0000108
Sec23a	17.52501162	5.0435E-06	22.02113181	2.67621E-06	0.324571247	0.002880056	6.974651358	3.95852E-07	2.688854916	0.0000203	7.152646485	0.00000151
Sec31a	2.034246761	0.010606551	807207.0473	1.98316E-06	12.2492409	0.004320092	87898.6071	5.90093E-08	0.980198886	0.000000485	29.24660951	0.000609227
Sec61a1	24.28875218	1.30655E-07	4.412135097	2.43849E-05	4.43518881	5.96629E-07	5.790367729	2.38395E-06	6.963734701	4.76E-09	5.35568778	0.000000114
Sec61b	24.97608787	3.07691E-06	1.280435226	0.005670538	2.327785942	1.63438E-05	36.35980791	1.56987E-08	25.76509682	6.5E-09	1.370762754	0.000263458
Sec61g	105.3361168	0.000539336	4.65553846	0.000587639	2.106090446	0.00071148	314.9287323	6.28819E-05	18.36168603	0.0000615	0.290937653	0.005127922
Sec62	5.883931391	0.001069854	1.2359436	0.002365136	-0.631160158	0.001718062	3.095408076	1.06033E-05	-0.002954881	0.001037661	0.620428769	0.000103278
Sec63	9.773588449	4.32094E-05	0.764561486	0.005508571	0.058130609	0.003992832	2.713221295	0.000168823	-0.785252954	0.001709295	-0.350067182	0.005117622
Sec64	9.773588449	4.32094E-05	0.764561486	0.005508571	0.058130609	0.003992832	2.713221295	0.000168823	-0.785252954	0.001709295	-0.350067182	0.005117622
Sel1l	7.674591881	0.000130382	6.870937055	0.00021481	-0.592910977	0.000532745	6.900128128	2.00477E-05	-0.488334648	0.000231317	209.1706009	0.000194871
Selenbp1	240.0421468	6.66511E-05	-0.796538975	0.000298177	-0.926078525	0.000651591	0	2.33786E-06	-0.987808934	0.003782565	-0.999995717	0.00000477
Selenof	53.0643452	0.010119016	2.412216608	0.000251911	0.102549441	0.004822923	9.892640343	0.000912838	12.81346682	0.000000882	2.964244599	0.0000044
Selenom	23.14621729	6.38873E-06	99.92693787	2.02063E-06	2.741577019	8.46726E-05	5366.859288	3.16643E-07	21.06524107	5.15E-08	19.42157143	0.00000033
Selenop	9.205254214	0.014506807	-0.993247012	0.000291374	-0.996757241	0.001042982	17.77297359	0.008612962	-0.882136683	0.00000328	-0.572045843	0.001186688
Selenos	6.538086287	0.000614821	3.409102049	6.93267E-05	0.653656892	0.00274061	33.3918228	4.03634E-08	2.390632885	9.64E-08	3.956178762	0.0000562
Selenow	3.473249372	0.012606317	7.977286069	0.000109647	0.81733375	0.000222958	18.37112728	1.11537E-07	5.104647246	0.000000686	3.310013661	0.0000365
Sem1	11.3637719	0.001636988	3.187301582	7.43317E-05	0.157272081	0.006426804	25.11169374	3.35242E-06	8.412525708	2.63E-08	0.017363788	0.000237689
Septin11	226.6492837	0.00055958	68.31965456	0.000147852	0.954263113	0.001986303	5.762377385	1.01482E-06	3.371812871	8.64E-08	3.197296466	0.00000552
Septin2	69.48494917	0.003276407	8.703050457	2.12101E-05	-0.093558168	0.002820902	29.60915595	0.004258893	55.43876938	0.004552017	4.093444814	0.0000708
Septin9	3.583481207	0.002453209	7.599014102	8.96272E-05	4.268042949	2.29254E-05	14.69197171	1.16796E-07	1.044518211	0.002255045	24.00833518	0.006216195
Serbp1	12.30559779	0.00334374	0.805411078	0.007876588	0.632993207	0.006557844	0.903503398	0.021819173	1.454470871	0.000000302	-0.347446607	0.000067
Serpine1	55.23087786	5.14912E-06	1435.445321	1.0568E-06	106.9978553	3.94836E-05	17294.78302	1.22189E-11	-0.622929225	0.000643257	134.2380361	0.000657108
Serpine2	38.45260444	2.03548E-05	818.0209262	5.31126E-05	57.07638088	0.006603698	58.76638901	0.005252968	-0.299289954	0.012315612	5.506913711	0.00101678
Serpinh1	560.5501486	0.00014773	631.2775783	2.33949E-05	10.64603291	0.000113614	449500340.6	2.9731E-11	1.888593886	0.000000945	42.70504372	1.38E-08
Setd7	1.599771479	0.001778519	21.19388504	0.001775147	0.593327174	0.00525705	20.90085417	0.000246434	-0.982648169	2.38E-09	-0.777618464	0.000062
Sf3a3	4.833045857	0.001018973	0.260315375	0.006558269	0.921288694	0.000841975	0.967310147	0.000170234	0.968924395	0.0000116	-0.107424992	0.000479838
Sf3b1	2.603883066	0.00099014	-0.207934247	0.007526142	0.299381758	0.00039531	0.715759754	0.000384017	-0.414574698	0.00000614	-0.381806585	0.040253661
Sf3b2	15.67013862	0.000651039	0.350664105	0.009507624	0.286200515	0.005690116	1.039282827	0.003089216	-0.601212549	0.00000716	-0.617583403	0.0000131
Sf3b3	7.113603633	3.59097E-05	0.73558473	0.00399809	1.235699863	2.99835E-05	-0.186698791	0.001123542	0.827181265	0.00000191	0.396918912	0.003923891
Sf3b4	26.2833536	0.000560694	0.483578331	0.019889229	1.125337223	0.002731166	-0.269094135	0.000311602	16.52818521	0.000000266	2.137040372	0.0000398
Sf3b5	12.20690635	0.00017285	-0.133649125	0.01896835	1.565041317	0.000423491	10.59767886	3.47446E-07	5.361248164	0.000000234	0.26863573	0.011416912
Sfxn3	5.105472827	0.001065167	5.402317587	6.70945E-05	1.244064833	0.003776188	4.688297382	1.61587E-06	4.119989957	0.00000765	17.17112299	0.027399412
Sgcb	48.31394284	6.54433E-07	152.9764597	5.86887E-07	-0.226806728	0.00678728	134.912579	4.87749E-09	-0.401017316	0.000518535	6.518181582	0.0000105
Sgpl1	2.488447821	0.005537112	6.349597915	0.002218673	-0.578500344	0.007771773	7.900487098	0.000163975	11.80155918	0.040571461	28.61034406	0.008379359
Sgsh	26.42075406	0.00855773	334.890301	0.000109202	64.42625221	0.001299922	17200887798	3.84212E-06	-1	0.00000237	-0.974387372	0.002358368
Sgta	16.57545559	0.000763961	0.832975122	0.002950198	0.549937946	0.004359587	1.558447114	0.000192416	0.604589999	0.0000125	1.437058405	0.0000818
Sh3bgrl	3.663082994	0.001416534	0.591478775	0.007635989	-0.690964971	0.000230373	-0.143555527	0.011613071	0.104283601	0.00000398	8.691177766	0.000000893
Sh3bgrl3	26.08782878	3.0037E-06	3.979090604	0.000577482	6.207169768	2.22297E-06	1.468329588	0.0009207	21.89128921	2.26E-08	0.862086681	0.000290775
Sh3bp1	26.08782878	3.0037E-06	3.979090604	0.000577482	6.207169768	2.22297E-06	1.468329588	0.0009207	3.148730849	0.001221018	-0.665095092	0.0000975
Sh3glb1	3.339750719	0.00047017	2.983743318	0.001452186	-0.563565249	8.20376E-05	1.589432631	0.000101483	-0.183906202	0.016408509	0.178750148	0.007299941
Sh3kbp1	95.28444453	0.000411543	0	1.23324E-05	100.6953403	0.001369176	0	1.25044E-05	-0.676474298	0.000110896	115.230797	0.000279242
Sh3pxd2b	31.69577372	1.65031E-05	527.5850419	1.04452E-06	1.73669594	8.50558E-05	22.15979155	2.18407E-09	-0.82921411	0.0000165	7.403155309	0.0000499
Sidt2	7.250743964	0.002741035	3.33893154	3.43068E-05	-0.572008255	0.005765057	1.784299691	0.000122982	1.071693129	0.002230918	3.44552904	0.001510996
Sigmar1	117.3105145	0.001059116	3.667238385	0.000221282	7.324102909	0.003584152	0.322030169	0.000838262	1.663287021	0.00000109	17.97710473	0.000339787
Sik2	2.9362463	0.00745659	4.084093696	0.000340826	-0.823887711	1.38122E-06	0.528231836	0.000640446	-0.996332038	0.00000177	-0.961820535	0.000612419
Sipa1l3	74.32115048	0.000486378	4.264617621	0.004615957	3.436432161	0.00037914	-0.129121403	0.010607682	-0.795903767	0.007583271	0.608315372	0.029578598
Six4	0	0.002189029	0	0.00480322	52.25655547	0.00165216	0	0.000117568	-0.147418777	0.003760237	26.27594805	0.002298507
Skp1	1.798480157	0.002896227	1.150143914	0.002513018	-0.02874709	0.002345663	2.935927414	8.47037E-06	1.061936884	0.00000146	2.744996979	0.00000435
Slc16a1	1.601715902	0.00417797	10.47481678	0.000272129	2.210194787	0.00063695	0.394833166	0.000242879	-0.212284369	0.0000992	-0.766029531	0.00000243
Slc16a3	12.4337654	0.00086317	106.3645399	0.003180467	43.51879775	0.005818752	115.7423113	0.001448911	35.71415983	0.002488361	-0.858191491	0.001135083
Slc20a1	21.63836385	0.00029479	13.80867422	0.003585852	12.58967899	3.22224E-05	8.721329542	1.50062E-05	3.781714564	0.000790005	14.89289218	0.00053076
Slc25a1	26.01464643	0.012469821	8.386083178	0.003692289	-0.487907722	0.004822611	3.371937824	0.008071318	0.622505097	0.0000506	8.274718769	0.000000185
Slc25a10	20.8592791	0.01557397	-0.451002452	0.015388652	-0.726139098	0.003897687	0.370709832	0.013145669	-0.886229623	0.00000391	0.072866433	0.001008965
Slc25a15	10.70885227	0.001382678	0.242693421	0.016882769	4.60105233	0.00033453	0.951349322	0.000980054	0.028859452	0.000127843	1.101264255	0.001974989
Slc25a16	26.87777657	0.005352023	6.449933346	0.021076076	-0.897970712	0.005161565	20.97024697	0.002183009	-0.723972513	0.0000468	0.934287816	0.002449484
Slc25a22	443.2523221	1.02378E-05	45.14906413	0.000729402	28.49114683	0.00160914	23.4006709	9.41791E-05	0.07396813	0.008351334	21.12809411	0.006663929
Slc25a23	0	8.33003E-07	34.58058461	0.006872236	-0.863332851	0.000120682	0.247694082	0.001148962	-0.993356101	0.0000486	-1	0.0000156
Slc25a36	3.24804625	0.014878551	-0.507499128	0.001341565	-0.774643876	0.003391104	-0.271842671	0.009751435	-0.271903301	0.000732106	0.981969003	0.005003357
Slc25a4	2.053445253	0.021307963	16.74412374	0.000178818	-0.795396725	0.000247042	2.712938995	0.00160837	2.253035975	0.000019	11.20894846	2.25E-08
Slc25a5	39.01751489	2.06262E-06	-0.029643436	0.013115559	0.233652212	0.001681838	1.248371571	0.009270844	3.895152254	8.59E-08	4.426225318	0.000239916
Slc29a1	3647013117	0.002827858	-1	0.000793193	-0.975929462	0.005354714	-0.903429722	0.028847789	-0.213613686	0.010388029	108.1047902	0.00028537
Slc29a4	0	0.001202729	115.9087405	0.00330687	-0.99994491	2.14855E-05	0	0.000396094	0.603792261	0.001643391	3.620837461	0.017577397
Slc30a9	3.575057515	0.007511176	2.279201053	0.002759145	2.642877818	0.006757486	4.156620958	4.73009E-05	-0.875187984	0.000221049	-0.830605207	0.001555854
Slc31a1	11.09232262	0.000060482	2.236711817	0.008100912	1.649130428	4.68231E-05	4.705560424	5.33751E-06	0.613811473	0.0000562	3.991471862	0.000000933
Slc35a4	18.85663961	1.25819E-05	0.986824069	0.003175317	-0.160608187	0.006207881	-0.078313781	0.000835813	5.647408756	0.0000641	3.348310307	0.000671563
Slc35b3	0	5.29507E-05	12.26341014	0.013973433	3643.130514	0.001718377	0	2.81978E-05	18.65815553	0.002272802	0	0.000180004
Slc35e1	2.528918054	0.001960114	1.90747808	0.012307629	0.431255673	0.002030957	0.909575411	0.00026406	-0.092761613	0.0000183	-0.216699304	0.002095836
Slc35f5	0.483654126	0.020540956	1.87792941	0.008866616	4.435865847	0.00081521	1.256387183	0.001129215	3.02173954	0.000000271	17.00519108	0.00000334
Slc39a1	7.305715581	0.000265825	9.58848585	5.18946E-06	0.354241646	0.00388014	6.773022397	9.21826E-07	2.926780065	5.55E-08	16.66702869	1.35E-08
Slc39a13	184.8476265	0.000215163	236.3849441	0.000448868	6.587898827	0.002427383	106.8789186	0.000476943	3.936883431	0.0000518	29.06672865	0.001105927
Slc39a14	11.03429635	0.000644708	366.4943484	0.000445498	3.261649783	0.000805206	13.4002964	5.29848E-05	-0.651352315	0.001343885	0.603026046	0.004485999
Slc39a6	5.246462783	0.002721083	13.37656563	6.39516E-06	1.024396383	0.001603892	2.748114774	4.97718E-06	8.561397131	2.19E-08	5.702391229	0.0000121
Slc39a7	17.60591504	0.000359443	7.787993198	0.000198471	2.766854992	0.00055408	29.67812239	6.34353E-07	1.537047819	0.000000463	21.76970909	0.001699512
Slc44a1	11.24853654	6.71648E-05	1.700999602	0.019970289	2.612620107	0.001552899	3.150614411	0.000534203	-0.836067985	0.0000866	9.320485645	0.001274759
Slc7a1	5.600941716	0.002173669	4.215375167	2.61255E-05	7.387764939	0.000140599	0.484097166	0.000608284	0.78369409	0.0000222	0.023415743	0.000484488
Smad4	2.551386067	0.001290993	1.581132536	0.001111128	-0.356080824	0.003254439	0.147210208	0.000397247	-0.677945422	0.0000697	-0.128629669	0.007224198
Smarca5	4.513967181	0.002184831	1.120152221	0.002840356	0.974996187	0.005104336	0.416160108	0.000419675	-0.524482684	0.0000697	-0.513098173	0.0000253
Smarcc1	3.535171231	0.000449306	0.287857984	0.005355119	1.524360236	0.000112458	-0.273668921	0.000271086	-0.442880646	0.000202214	-0.62585593	0.0000996
Smarce1	7.742922536	9.36237E-05	1.281687686	0.000673767	-0.249830023	0.001886383	0.733491543	0.000245458	1.023294747	0.00000468	-0.083495007	0.002235402
Smyd2	1.792689467	0.006318543	4.325156146	7.81555E-05	1.194696062	0.000592571	3.860918188	2.05522E-05	3.046644327	0.00000513	12.47233444	0.00000584
Smyd5	7.974996506	0.001479981	0.838658491	0.005218535	1.084346082	0.00395305	1.115157689	0.001051097	5.26378463	0.000000859	5.043293228	0.0000223
Snai2	17.40961174	5.33472E-06	283.1507147	0.000429977	3.935617672	5.83121E-06	0	1.12305E-08	-0.173834912	0.001455541	13.2493583	0.00000541
Snd1	10.58319181	2.52607E-06	1.868223243	0.000221373	2.325237735	1.71133E-06	3.743593596	1.08998E-05	-0.171623571	0.0000721	0.965189996	0.013258782
Snhg16	4.992703728	0.000613541	4.675075205	0.000402419	1.797921897	0.000438233	0.349788708	0.000702426	-0.65352082	0.006290689	-0.798544292	0.001889769
Snrnp200	3.839189963	0.000224369	-0.295516481	0.002656179	0.835437521	9.27632E-05	-0.190613977	0.000751024	-0.778227954	0.000181347	-0.491513831	0.0000913
Snrnp25	17.64129808	0.004512541	0.185994532	0.014385842	1.283718245	0.005602153	1.114923667	0.00563562	49.56034717	0.000128157	-0.15996985	0.001688466
Snrpa1	7.511204968	0.002489478	-0.180274914	0.008521537	2.624531947	0.000642994	2.417611733	0.000693483	-0.94836115	0.001468692	-0.872533299	0.001762846
Snrpc	11.85018502	0.000340143	0.480290546	0.007361179	1.37560749	0.000425298	11.70128224	1.66069E-06	2.706172079	0.0000391	-0.423354494	0.002192748
Snrpd1	7.555203556	0.005747952	0.271099239	0.006136646	2.253030761	0.00059287	0.71943872	0.00238459	8.252443944	3.27E-08	-0.043123137	0.000168504
Snrpd3	7.882450243	0.001325909	0.630545365	0.003271618	0.853369979	0.002712414	1.914924125	0.00704755	4.131362309	0.000000226	-0.267754034	0.0000727
Snx1	4.788958576	0.003364693	2.067948171	0.000989603	0.762592546	0.00166098	1.790414466	0.000363197	0.581916053	0.00000716	-0.165249646	0.000115828
Snx17	23.07548574	0.000158206	4.528966405	0.000447527	2.064453084	9.04125E-05	28.30753036	9.65433E-06	2.171926401	0.00000692	2.823451943	0.001633028
Snx2	1.898550323	0.014777542	0.01539989	0.008728396	-0.452148606	0.001882622	0.079787926	0.003157965	0.105665697	0.00000607	-0.312210787	0.010357556
Snx3	4.52689575	0.001778605	0.853057392	0.006848181	-0.31513943	0.000879385	4.020931421	5.64051E-07	5.034550676	0.000000047	6.838259442	0.00000178
Soat1	16.9078772	0.005610464	4.056064789	0.00284765	6.83321576	0.003193232	1.075635112	0.004615356	33.74507445	0.000000214	7.989129121	0.0000026
Sod3	45.11336878	0.001355315	0	7.56475E-05	-0.947285933	1.50036E-06	0	0.000164351	-0.936873679	0.000000379	64.31725798	0.000000225
Son	4.005670389	0.001285495	-0.676496959	4.74359E-05	-0.366539177	0.005959538	-0.61755759	1.38716E-06	-0.836931031	0.000100408	-0.809371791	0.00000107
Sord	7.659038566	0.00165317	1.169554261	0.004272454	2.667084643	0.001675311	0.921322669	0.000456786	-0.773515022	0.000157094	-0.934670455	0.0000388
Sorl1	29.74241844	0.010613697	-0.997885764	3.3847E-07	-0.98552642	0.000614926	-0.898755453	0.000154079	-0.998146403	0.000000788	-0.998532143	0.000000689
Sort1	29.74241844	0.010613697	-0.997885764	3.3847E-07	-0.98552642	0.000614926	-0.898755453	0.000154079	-0.992255084	0.00000142	-0.964451824	0.008990925
Sos1	4.979652522	0.003565931	7.574220965	0.000827878	-0.789234763	2.90544E-05	-0.432565604	0.00107545	-0.858533135	0.0000463	-0.648903023	0.000946404
Sos2	0.200413254	0.000979391	-0.339090613	0.002078047	-0.839958613	0.00022612	-0.405995178	0.000403568	-0.935823722	0.0000332	-0.623746705	0.011390072
Sparc	15.68255312	3.16732E-05	339.3958683	3.06746E-05	0.739479004	0.000880836	1033.992661	1.11122E-10	-0.810816088	0.00000237	60.05502116	0.00000188
Sphk1	50.07956268	0.001568314	11.70462904	0.004814762	22.23472991	0.006330147	128.206321	0.00016266	0	0.00000169	14.60174464	0.009446735
Spn	-0.585710271	0.008927849	-0.994903834	1.75476E-06	-0.900412436	0.008387831	-0.975050299	0.00304945	-0.999585715	0.00000835	-1	0.000000485
Spns2	-0.582147723	0.019231153	-0.98252701	7.19721E-05	-0.95467302	0.002029483	-0.978096456	7.72448E-05	-0.945998634	0.001074068	-0.875411979	0.004870363
Sppl3	4.903535093	0.0068724	0.454190117	0.008081571	-0.601583333	0.005251993	0.368163837	0.000421261	-0.576497996	0.004393322	-0.668760154	0.001701087
Spry1	0	3.84589E-06	-1	0.000220773	-0.961343771	0.006295927	5.96920399	0.017191271	-0.983461497	0.002415432	-0.481695105	0.019200985
Spry2	2.352975491	0.01181898	-0.255023356	0.007069975	-0.841593656	2.17126E-05	6.919178029	0.000047809	7.000604034	3.35E-08	24.10076991	0.0000299
Spsb1	10.22060984	0.001099755	14.45884114	0.000163808	-0.603671884	0.005843476	78.32367625	1.5194E-07	1.139306918	0.0000943	39.79537723	0.0000159
Sptbn1	-0.118865402	3.27413E-05	2.268973071	0.018157663	-0.660771916	0.00329546	1.780999964	0.000273917	-0.930988012	0.00000857	8.522435351	0.0000128
Sptlc1	7.689717875	0.001943792	6.126221635	8.89942E-06	-0.279040579	0.005980591	5.182725164	0.001252936	0.80527816	0.00000666	1.998963484	0.0000371
Sqle	23.21768682	0.000108538	4.523790772	6.26645E-05	15.77230197	6.3194E-06	2.178788671	1.75975E-05	11.93907037	0.033172277	10.78693499	0.008656713
Srgap1	231.6822075	2.53996E-05	266.8182064	0.000149976	6.24823916	2.09284E-05	75.54802231	0.00063098	-0.885225528	0.038358996	6.311802278	0.020032207
Srm	124.7710165	3.59769E-06	5.113137505	2.10441E-05	5.851920135	2.21048E-06	0.530503419	0.002351027	19.87261589	0.000000128	4.267599829	0.000000853
Srp14	6.394522047	0.000110683	0.912275434	0.009648227	0.01452995	0.003306609	4.10535388	1.37798E-05	13.40022616	3.74E-09	3.794335321	0.00000051
Srp72	17.18899307	1.17586E-05	1.047112606	0.014815621	1.1048061	0.002296166	0.926877889	0.001181801	0.155597706	0.0000117	2.394688331	0.000019
Srprb	16.76556245	6.66763E-06	3.173856812	0.000156702	5.11364156	6.16164E-06	15.47800119	3.35883E-08	5.861406058	6.65E-08	6.229452137	0.00000114
Srpx2	12.29410363	0.000017874	178.1970585	6.78609E-06	2.14368473	0.004767538	52.97681877	6.95042E-08	-0.580839694	0.004589585	77.34279765	0.00073446
Srsf5	79.00916846	0.001038285	-0.453639336	0.00188701	-0.797879965	0.001034009	22.91080286	0.000612658	-0.550456501	0.001884476	-0.731103154	0.000101603
Srsf9	3.61035764	0.004315515	1.013181147	0.008231534	0.834663021	0.002164905	2.628653878	8.46217E-06	1.225214878	0.00000731	-0.088325248	0.000485777
Ssr1	16.29757017	0.00000285	2.023770183	0.000176953	1.286024975	0.000363018	0.992997913	0.001349968	2.348281978	0.000000296	2.09034051	0.00000701
Ssr2	20.51176406	1.54621E-06	1.685097497	0.000868645	2.755806424	4.1754E-06	5.184204219	3.2572E-07	4.165404214	0.0000293	11.91246026	0.011990928
Ssr3	24.63372292	5.42023E-07	6.685246725	7.90397E-06	3.336731668	0.001022644	7.954324271	3.10947E-07	1.765133894	0.00000609	4.418284417	0.000000828
Ssrp1	17.70459665	2.95997E-06	0.491952562	0.007823618	1.259079272	0.000125262	0.525883745	0.002928292	1.365738605	0.00000504	-0.459238788	0.03311716
Ssu72	6.572201907	0.000272238	2.909196268	7.18349E-05	-0.156760711	0.00400734	1.937345703	2.80387E-05	24.99894779	6.71E-08	2.993818863	0.0000059
St13	6.935593476	4.72652E-05	1.107798924	0.001653964	-0.634765712	4.34359E-05	0.454942315	0.002070562	0.8941867	0.000503825	3.935353696	0.00000307
Stambpl1	21.88040742	0.00838612	-0.920506576	0.006508716	0	0.005539377	-0.761064214	0.005757687	0	0.00000226	-0.608291009	0.000107294
Stard7	11.38608512	0.000447241	2.649689882	0.0002541	1.485431781	8.97987E-05	2.964294391	7.69232E-05	8.615818453	0.008167248	-0.925789732	0.022521447
Stat1	6.515556283	0.011908618	19.58166869	0.000407902	3.870871127	0.001266428	3.842737118	0.000022937	-0.853503026	0.003678117	-0.965233798	0.002003939
Stc1	-0.944183617	0.000207151	109.4534066	0.004930908	-0.921831783	0.002660079	64.38509259	0.000410356	-0.876995055	0.002383924	3.87812773	0.004854901
Stc2	85.19414858	6.25078E-06	0	2.44734E-08	9.544784513	0.000704733	20755.32521	1.36353E-08	-0.843376725	0.006048943	1.714765499	0.00527333
Stip1	10.02778246	0.000032298	2.092789147	0.000137658	2.777316995	1.13622E-05	0.34347613	0.025201652	1.699553623	0.00000326	0.043231455	0.013762643
Stoml2	20.24467579	0.0092894	1.402701612	0.015034978	1.483778454	0.005030769	4.088012387	0.00010325	7.388248343	0.00000497	1.244858042	0.002657725
Strap	27.28858507	9.62098E-08	3.251466366	3.14036E-05	1.106813123	0.000219885	9.205593645	1.60782E-07	5.741013495	1.81E-08	1.712595247	0.0000173
Stt3a	10.00645284	3.18471E-05	11.55154601	1.37889E-05	1.4343493	0.000192233	3.849903321	3.93039E-06	1.836857195	0.000000814	7.226738008	0.00000284
Stub1	5.906430699	0.0009506	2.731260949	9.98933E-05	0.818077201	0.002566614	6.932219771	5.85777E-07	4.414611536	0.00000047	0.717050236	0.000452358
Stx7	1.197231433	0.003094981	4.240368102	4.32915E-05	-0.739758192	2.24415E-05	0.728655015	0.002840894	2.311270995	0.00000206	1.32694894	0.0000638
Stxbp1	10.90630867	0.017749886	18.69713893	3.51902E-05	-0.664131883	0.000104862	2.22044277	0.000116869	4.53221247	0.00000155	57.79808174	0.002455951
Stxbp3	0.763117678	0.005114808	0.977226453	0.002996405	-0.421637593	0.007116046	0.378158397	0.000677404	-0.279487176	0.0000525	0.359877501	0.004220526
Suclg1	6.701292776	0.000938403	1.027162813	0.001906704	-0.617437998	0.000190976	2.586273262	1.91704E-05	0.768108285	0.00000357	2.115595316	0.0000143
Suclg2	11.46282184	0.001497516	3.669203492	0.000876007	-0.495323284	0.00264716	5.43805209	4.0341E-06	0.314842922	0.0000312	1.350962139	0.000120788
Sumo2	6.362393439	0.000372982	1.239677297	0.002006756	-0.357572278	0.002706701	3.442291694	8.67354E-06	146.2886899	0.000533073	0	0.00000321
Surf4	17.42762869	4.76137E-06	3.105288109	7.09537E-05	1.248573982	2.49101E-05	7.232043788	7.13137E-08	6.330862853	6.34E-09	4.618467018	0.000000498
Swi5	46.99342236	0.001137514	0	4.95117E-05	0	0.00070394	12.22760472	0.004068529	25.37161146	0.004200233	-0.40026714	0.012692732
Syf2	1.237179204	0.012904983	-0.46980128	0.000921183	-0.682125824	0.000175157	3.692072252	0.000098042	-0.058265477	0.000957339	-0.464346948	0.000279892
Syngr1	-0.875000093	0.002227676	-0.931580413	0.001952621	-0.983939482	0.000668046	-0.750452393	0.004826546	-0.403179004	0.013653103	-0.763232552	0.002288446
Syngr2	1.254579115	0.008114703	-0.932783527	0.000740571	-0.966001308	0.000842975	0.585099266	0.011210056	3.548289291	0.000000424	4.345193427	0.029528301
Synj2bp	1.166719245	0.002677878	6.150843275	0.000031634	-0.534787848	0.001811355	1.146098515	0.000277426	0.159668163	0.000172897	4.346139526	0.002288577
Synm	119.1831402	0.000723574	50.50467786	0.004039587	-0.984689855	0.000439588	20.55610627	0.012865404	-0.998878343	0.000464211	0.447328262	0.030672723
Synpo	32.88981468	0.000842459	150.3746521	0.000503251	-0.923606098	0.007210409	0	9.57652E-06	-0.233124568	0.001735869	4.219500168	0.001543075
Synpo2	19.67082798	0.000175081	86.58641522	0.003795546	-0.788794844	0.000363327	42.14764856	1.98652E-06	-0.996945036	2.32E-08	0.397436018	0.011457356
Tacc2	47703808.92	3.66162E-05	0	1.30686E-05	-0.919005771	0.003318371	0	3.49172E-06	-0.992262101	0.00017299	0.41432895	0.006304548
Taf7	3.442859164	0.016979798	0.294323995	0.014446235	-0.139535831	0.003649253	2.360307481	0.000012414	-0.419796767	0.001285234	-0.722333301	0.000264294
Taf9	43.78587841	0.002372824	0.134926733	0.021183095	1.161659524	0.005006279	3.012383516	0.000289329	5.238173516	0.006522272	0.691944584	0.037432892
Taf9b	3.864858238	0.005681653	1.135443992	0.003923538	-0.519859582	0.008243633	-0.480010845	0.000796514	9.720139008	0.011917362	1.216016367	0.002532182
Tagln	691.0045817	0.000124552	9781.538567	9.48368E-05	1.509507844	6.93995E-05	1521.154771	1.75281E-06	425.2305692	5.69E-11	303.4691648	3.24E-08
Tagln2	10.92173932	0.000248036	1.66073062	0.00949269	1.93900255	5.39095E-06	21.08703514	5.14416E-05	17.83008224	0.000981956	71.86677694	0.000788381
Taldo1	5.730115605	0.00037662	-0.050036421	0.008572113	-0.184922803	0.002575056	1.941489783	1.62983E-05	1.487316272	0.00000156	-0.51417659	0.00000767
Tango6	12.99132518	0.005331766	2.174747145	0.001815071	2.201567349	0.000521796	2.772436875	0.000454226	-0.496047138	0.000239591	0.788851855	0.005892615
Tardbp	0	0.000106257	-0.929422951	0.006104259	-0.984382949	0.002791437	3.918070916	0.019312161	-0.830921285	0.000182951	-0.903869008	0.0000136
Tatdn2	4.54645193	0.001369916	-0.196003945	0.005506675	0.893438002	0.000492267	0.935700055	0.000352496	-0.967918607	0.00000467	-0.752764709	0.014208547
Tax1bp3	17.20243845	4.91815E-06	21.63012529	9.40613E-07	2.949379446	3.02996E-06	46.01457707	4.63273E-07	5.373074027	0.000000896	15.41909556	0.00000933
Tbc1d9	1.767012749	0.005784992	12.72519314	4.15773E-06	-0.348777944	0.007320625	22.95820667	2.28766E-06	-0.908935429	0.000222699	-0.846965349	0.001277994
Tbcb	3.90278613	0.00585032	3.067981413	5.58607E-05	1.694236161	0.000380388	7.882470187	0.000258748	5.797666832	0.000000172	5.018707314	0.000000955
Tbl3	5.475041146	0.002832845	0.559152031	0.006079864	1.63076393	0.000704768	0.729099998	0.010310622	6.326001963	0.00000043	3.739035616	0.0000172
Tbrg1	2.865936686	0.010846406	-0.513988855	0.000678479	-0.666283104	0.002893944	0.412233841	0.000829054	9.767982024	7.96E-08	6.762397522	0.000000134
Tbrg4	7.185582038	0.001147916	0.359519388	0.007665765	1.993647053	0.000680504	1.239871618	0.001995235	-0.754310912	0.004058863	-0.646029307	0.007342304
Tceal9	58.70315281	0.000138011	47.55540967	0.000296118	0.920743868	0.001776317	83.83480272	0.000696763	5.45307077	1.76E-08	8.785938667	0.00000507
Tcf25	13.30148136	0.00966929	3.434920756	0.001993682	0.647364012	0.004447974	1.892771201	0.000593953	0.904177359	0.000059	3.752344473	0.0000319
Tcp1	12.64824944	0.000279606	0.661587592	0.01014106	1.163406367	0.001391041	2.377443657	4.40953E-05	13.77871755	0.0000292	1.496465108	0.01949056
Tcta	11.76977436	0.000537212	4.083256007	0.000197761	0.338038041	0.007693789	2.630706967	0.00035309	1.236482035	0.0000311	5.90273446	0.00000317
Tead3	3.021284336	0.003738965	150.6598529	0.000022945	1.051537609	0.004075998	117.9506539	1.11852E-07	11.83440634	0.008031984	6.8276193	0.015891758
Tef	-0.449097858	0.004825361	21.72406673	0.012903901	-0.852562262	0.000651375	0.129443786	0.011134738	-0.949520244	0.00000072	21.49697103	0.005202909
Tent5b	0.211554635	0.002152527	52.92014256	0.00063363	3.205384311	0.001737882	95.73002784	0.000110952	21.97992204	0.00000104	13.48112052	0.012206188
Tent5c	-0.73365722	0.003321446	-0.998116338	2.23544E-05	-0.955498791	0.004724014	-0.994089133	3.27044E-05	-0.895155739	0.000178593	-0.997835626	0.0000722
Terf2ip	10.3676186	0.000462001	0.455855419	0.012847101	-0.437835506	0.001578063	3.00737709	7.21716E-06	-0.343451255	0.000225024	0.680946234	0.000733432
Tgfbi	12.02814268	0.000392691	296.5650304	3.64986E-06	40.65457622	4.72056E-05	3282.366267	1.718E-08	-0.999438719	0.0000309	-0.745165076	0.00000321
Thbs1	-0.362193183	0.00104855	20.12543699	0.003716293	67.78256899	4.73707E-06	95.00196552	2.15381E-07	43.67696178	0.000000389	25.62186597	0.000000263
Thbs2	17.43620099	0.000851435	7491.241208	7.23097E-06	11.32235731	0.00018288	2239.519984	1.74467E-09	0.589632134	0.000626028	184.9477542	0.00000963
Tigar	5.863623733	0.00182709	1.858144476	0.008513609	2.30001796	0.000534717	7.988892473	3.04737E-06	-0.74872221	0.000230268	-0.435888361	0.003151479
Timm13	14.16510124	0.000219944	1.035143446	0.003988631	2.232049354	7.83349E-05	5.168032308	4.92183E-05	10.99484367	4.73E-08	0.54300671	0.000759227
Timm17a	17.46911495	8.90319E-05	1.941439256	0.00036622	2.338245664	0.000117615	12.45424412	4.69734E-07	2.464519764	0.000000857	7.883745952	0.000000644
Timm23	11.5983312	0.000271647	1.716874724	0.001640821	1.445631306	0.000351834	2.414740438	1.85417E-05	6.188523957	0.000281872	0.919366618	0.001661929
Timm44	9.527268831	0.000837121	0.998699628	0.005012258	0.66117695	0.005675708	3.255962123	3.02539E-05	-0.449108641	0.000165694	-0.407495728	0.00107014
Timm50	29.17423063	0.001716956	0.924820537	0.003782826	1.01738096	0.00292996	1.447644191	0.00024876	7.496982185	0.000000244	0.932999555	0.000763261
Timmdc1	5.379657978	0.005006762	5.202114372	3.06794E-05	0.437998231	0.006703677	3.208276081	6.66574E-06	0.756248034	0.0000214	1.713753661	0.000252632
Timp1	11.64243695	0.001720898	27.45065384	0.000178485	22.31430329	4.26811E-06	14.82903237	2.39253E-05	1557.633588	3.92E-09	3131.842093	0.0000723
Timp2	9.120901358	0.001053455	41.14644687	1.49291E-07	0.453364353	0.000517987	24.52284672	1.0145E-09	2.540343148	7.27E-08	40.04719176	0.000000288
Tlcd5	25696.9041	6.7155E-06	19889.3656	0.000495516	7843.873492	0.00064922	1209.341489	7.78395E-05	-0.619282046	0.001240611	3.497662714	0.002996345
Tle5	18.06791801	1.41745E-05	2.275270648	0.00050555	-0.532864443	0.00026819	0.970129848	0.005620577	-0.730134666	0.00000972	-0.49357161	0.0000146
Tln1	10.23543488	0.000345032	1.943059108	0.001123997	0.563225395	0.000249778	0.986737136	0.004524296	-0.670932781	0.0000859	-0.511027041	0.004579935
Tm4sf1	15.92951793	0.001272148	106.5399649	0.001345928	-0.927016685	0.000197306	45.16399952	7.34862E-07	0	6.67E-09	0	0.000000158
Tm9sf2	2.302395815	0.000979355	1.718918501	0.000242895	0.020787477	0.002835669	2.596319266	2.53794E-05	1.261863685	0.0000233	3.302566729	0.00000146
Tmbim4	11.05679285	0.000650135	0.847450334	0.014469295	-0.671816021	0.000129805	6.941069096	2.03562E-06	10.39585591	4.58E-08	8.224841351	0.000000396
Tmbim6	40.68297235	2.52281E-07	2.133700321	0.006264244	-0.668639291	2.75072E-05	15.89453852	5.49573E-08	0.238752268	0.00000685	0.23998657	0.000100789
Tmcc3	0	6.04973E-05	-1	0.000259762	-0.994235325	0.000454744	0	0.000040986	-0.84940654	0.000000345	2.803821289	0.00210904
Tmed10	4.503235612	8.73828E-05	4.872295152	5.48646E-05	0.272650262	0.005435591	2.080159793	2.49092E-05	0.538536946	0.00000149	2.330159703	0.000026
Tmed3	1.256681101	0.004261537	5.33910125	8.68042E-05	22.95030278	8.19245E-07	7.048986061	2.0669E-06	1.65855019	0.000000499	2.159163382	0.00000268
Tmed9	4.880662488	0.000312936	3.27562844	3.81508E-05	3.975012889	1.47776E-06	17.67514614	7.03048E-08	2.000663863	0.00000835	0.628411529	0.000671116
Tmem109	6.906877318	0.000397376	1.264131896	0.001334984	-0.303648729	0.001601683	0.846992721	0.00281424	0.234121281	0.0000098	1.336466651	0.000034
Tmem115	7.346264479	0.000517771	3.951942208	3.30696E-05	0.539310276	0.0045245	2.996988004	3.90033E-05	2.834554556	0.000000303	5.883436488	0.00000119
Tmem119	452.8464172	0.000173479	105.4712328	0.000118001	7.394364218	0.001296173	0	4.04923E-07	1.503621158	0.000021	22.96991989	0.0000012
Tmem120b	3.397638111	0.00544504	-0.255029417	0.012009247	-0.392860162	0.008152055	1.50465812	0.000203386	-0.910755949	0.00000761	-0.743116964	0.001092734
Tmem127	9.793850418	0.000799862	0.734578231	0.013435616	0.266857254	0.005106422	0.566290469	0.000466895	0.253566334	0.00000791	0.440799345	0.000238993
Tmem147	4.714552243	0.001751159	1.386231629	0.00396933	0.540437739	0.006225939	5.599595143	9.44719E-06	10.90370579	2.75E-08	3.688147633	0.00000157
Tmem158	32.32636982	0.002492405	20.48467867	0.006480817	35.93953695	0.000360317	95.45662557	1.17613E-05	1.716685222	0.005890321	-0.440760574	0.006320096
Tmem164	32.32636982	0.002492405	20.48467867	0.006480817	35.93953695	0.000360317	95.45662557	1.17613E-05	-0.837610266	0.040952703	-0.918379078	0.000062
Tmem170b	10.17474459	0.012015097	-0.95698353	8.56807E-06	-0.984103699	4.11022E-05	-0.812749191	0.000037817	-0.756294329	0.0000735	-0.313716637	0.016104256
Tmem204	14.0086649	0.004790753	43.4410772	0.001757461	-0.474780715	0.005020477	15.87120405	0.007054234	-0.663227422	0.001625789	1.111699045	0.006128887
Tmem208	20.08730165	0.007434758	2.064293079	0.006617439	2.074155945	0.003541564	37.97302858	0.001945244	10.90527362	0.000000166	1.999731762	0.0000632
Tmem230	18.37992686	0.000416806	4.156548946	3.78492E-05	-0.450573913	0.006733922	6.517253372	0.000607955	10.29800176	0.009168001	16.15387033	0.009810232
Tmem248	8.4528671	0.00564894	5.997536378	0.000123752	-0.224802756	0.005265869	0.679404838	0.000395018	1.924666479	0.00000187	40.24580167	0.00574113
Tmem260	66213262.58	4.76542E-06	109.1920167	0.000715462	156.0309921	0.002134822	3872.25313	1.99176E-05	0.476163439	0.000369735	0.962173908	0.018000719
Tmem30a	7.383269615	2.89225E-05	2.908439845	0.004415501	0.046112977	0.007427576	6.468442496	8.41496E-07	0.451219775	0.0000617	2.608996936	0.00000171
Tmem33	13.03649542	0.006232574	3.367460575	0.017815649	2.728136578	0.003509602	2.297212001	0.000411015	-0.88859379	0.001940101	-0.752694281	0.00728318
Tmem43	1.709840496	0.000470526	8.178269167	1.73362E-06	0.799607534	0.000215906	3.878234787	9.84258E-07	0.02435519	0.0000296	3.342220163	0.000000323
Tmem47	14.29010919	0.000291484	1256.275517	2.66791E-05	-0.333809683	0.002423553	0	1.49804E-07	7.090067637	0.000000132	28.36562666	0.00000208
Tmem50a	7.58719078	0.000422736	3.297953044	2.76133E-05	-0.060246022	0.002999779	1.672877182	9.14225E-05	1.670464625	0.000000138	1.476704534	0.000019
Tmem98	70.8687253	0.000958922	13.58183521	0.016072535	3.936485705	0.001356223	0	7.14716E-07	8.894151216	0.00000162	24.77544459	0.000142182
Tmsb10	27.76419028	1.33147E-06	6.626619253	0.000044967	2.36218424	9.3607E-06	59.81948779	3.19457E-10	191.7311324	0.0000051	56.50007153	0.002483433
Tnfsf12	7.115500118	0.016767422	7.376851531	0.007864179	-0.892310447	0.000113729	6.000276935	0.001770309	-0.679442305	0.000577316	-0.26669938	0.005456127
Tnpo1	9.016953125	1.96006E-05	1.938085677	0.000272689	1.716170167	7.75067E-05	1.399774392	0.000675162	-0.35170278	0.001442985	208.4789033	0.000351692
Tnpo3	4.453822462	0.005303743	0.710785999	0.004166504	1.179190751	0.006759352	0.08515215	0.000552904	-0.744292212	0.000601208	-0.212170269	0.020580893
Tob1	-0.983916998	0.000271826	-0.999999378	0.000116741	-0.999997648	0.000304946	-0.965922817	0.000652122	-0.689891999	0.0000434	1.39553822	0.000156554
Tomm22	15.18745691	8.80177E-05	0.879738294	0.005844469	0.579817946	0.006971587	3.518357336	1.09133E-05	7.57221869	1.57E-08	0.300699015	0.000247997
Tomm6	5.735840653	0.001089815	0.348556704	0.015895838	0.34485094	0.004154463	0.874939423	0.015459986	65.68279622	0.0000321	3.040396025	0.001593784
Tor1a	22.26540777	3.89794E-05	1.742468001	0.000666286	1.034112978	0.000641616	1.823168937	7.23756E-05	3.059319771	0.0000147	0.251749486	0.001113559
Tpbg	4.241199494	0.002818303	107.6880243	0.000127033	7.117681214	0.000175233	7253.415239	7.907E-07	7.590623097	0.014834406	0	0.00000945
Tpd52l2	14.94586337	0.001532631	2.905695563	0.000438339	0.893058596	0.000171251	8.4323967	2.15692E-06	-0.014259607	0.008965976	0.569321578	0.001679075
Tpgs2	13.58705665	0.000148185	1.69105995	0.012225651	1.573840949	0.000492364	-0.286613569	0.002109244	5.807139872	0.00000145	3.426468192	0.000772658
Tpi1	-0.923176052	1.30219E-06	1.556587695	0.012045481	1.831690579	0.000120874	-0.74028678	0.000380262	97.51427054	0.0000452	0	0.000102297
Tpm1	8.836539137	0.002274685	1002.336968	0.000413557	29.20232674	0.004627714	0	4.08843E-08	0.483416128	0.008270187	5.746249451	0.002678513
Tpm2	0	2.41087E-05	180.0940038	0.000604923	0	7.69486E-05	590.5480471	2.06528E-05	0	0.00000609	0	0.00018248
Tpm3	-0.667105848	0.000524648	-0.617495787	0.000737904	1.747381578	0.00467121	-0.817444316	0.000198691	4.273251657	0.000000132	0.858157151	0.0000939
Tpm4	20.54390226	3.25144E-07	119.130825	7.55714E-08	3.59614268	0.000293684	21.18877622	4.65092E-08	7.737671675	0.000000012	5.578488972	0.000000849
Tpp1	12.00823935	0.000633527	-0.423526175	0.000583856	-0.618939198	0.000232639	-0.734655418	1.72345E-06	0.443528273	0.00000182	5.873918865	0.00000214
Tra2a	2.035040945	0.014043196	-0.607437963	0.0002488	-0.809083958	0.001755079	2.241560335	0.003540149	0.09027385	0.0000714	-0.673011483	0.00000372
Traf7	8.565771502	0.016232376	-0.48226852	0.004042041	2.348401431	0.000521072	-0.30787991	0.000887748	3.155885907	0.012681937	0	0.0000111
Tram1	15.82437225	1.01758E-05	7.498303937	0.004389696	1.034339451	0.000102712	372.0805903	0.000216065	5.713064356	9.65E-09	1.549942946	0.000248179
Tram2	19.78934815	2.16699E-05	49.35994972	6.69457E-05	11.04487632	0.000177267	15.23375608	1.07313E-07	-0.084288624	0.000258482	3.738202305	0.000022
Trappc1	51.14415813	0.001707495	2.924216681	0.000251953	1.194973662	0.001091369	1.145488452	0.00043619	8.187989695	0.000000138	1.735102922	0.00254375
Triap1	9.429849988	0.002002265	0.864364339	0.007007677	0.982648692	0.003533037	10.90092286	5.78383E-06	5.059531748	0.00000182	2.282673623	0.000074
Trim28	6.616919201	0.011824693	-0.52637032	0.000338447	3.326687076	3.23006E-06	-0.328014375	0.000443341	0.243409441	0.0000541	-0.070468113	0.000286189
Trim44	8.519871236	4.74926E-05	4.371466771	1.05637E-05	-0.058808187	0.002447702	1.199937078	4.82341E-05	-0.889513434	7.24E-08	-0.437041583	0.001604639
Trim8	5.338744285	0.002452838	2.923600245	4.56664E-05	-0.659520861	0.001615826	1.864007344	0.000227647	-0.72743248	0.0000635	0.262889522	0.0015673
Trip6	19.26503508	0.000012863	8.900497542	2.17953E-06	1.074113611	0.000921486	12.07002678	1.30362E-07	2.844736443	0.0000193	9.414444688	0.00000415
Trnp1	5.348273597	0.005886461	321.7054957	9.08836E-05	30.85718587	0.007426125	228.0512958	1.71759E-05	24.25786234	0.000517382	0	0.0000247
Trub2	8.159071373	0.007506321	1.549584014	0.005954607	1.44744044	0.006134138	0.453987087	0.001080261	-0.839084392	0.000647904	-0.686133028	0.005128997
Tsc22d1	-0.896193067	6.94467E-08	1.062004815	0.006555912	-0.983695183	4.35782E-06	3.350280013	0.00029413	1.997482583	0.000000202	5.449955825	0.000000862
Tsc22d2	-0.825808372	0.003846502	-0.96824629	0.002359464	12.2433344	0.008000244	-0.775930518	0.007209101	-0.895548832	0.000120354	-0.059122962	0.010132583
Tsg101	8.454662938	0.005915842	1.638540771	0.000985984	0.008040618	0.008351551	2.296976613	2.44377E-05	4.177059522	7.45E-08	3.292851044	0.000000555
Tsnax	7.001808639	0.001799426	1.54869525	0.003154919	-0.527389646	0.001706842	0.394814391	0.000675184	0.082909409	0.00000662	1.096306814	0.000042
Tspan13	0.096501887	0.004501091	-0.012604842	0.006565525	-0.917669792	5.25788E-05	0.028387378	0.003148887	-0.993699481	0.00000247	-0.957277122	0.0000602
Tspan3	9.311736057	0.000103535	6.321824126	2.01456E-05	-0.729685431	0.000010805	0.469370637	0.009290218	1.812369241	0.000000152	38.56260314	1.36E-08
Tspan33	-0.67964441	0.014331498	-0.815294628	0.007729082	-0.956969364	0.007379823	-0.97343878	0.000229986	-1	0.0009378	-1	0.0000337
Tspan5	210.6677786	2.53668E-05	2.531037937	0.000880771	88.26875848	0.001246099	9.345764492	0.002253148	-0.384592414	0.004867957	0.202818674	0.009587238
Tspan6	5.266274447	0.00954127	62.26048137	0.001933379	-0.598467719	0.003670808	100.6568785	3.52538E-05	10.72800791	0.00000676	15.10832914	0.000303439
Tspan9	4676894.795	2.80436E-07	45.68663672	0.002823049	-0.836086456	0.000194206	2221.218242	5.42484E-07	92.26328174	0.000327788	0	0.000032
Tspyl1	1.732236759	0.001810282	0.025408913	0.007825111	-0.111367917	0.002189919	1.131125145	0.000226997	0.666603442	0.00000429	2.0714656	0.0000102
Tsr1	6.889735595	0.000138206	1.775251216	0.000457144	2.116718119	0.000453035	1.311461399	0.000122414	1.242451084	0.0000285	2.245946365	0.0000929
Tsr3	3.822385284	0.004794222	4.612660058	2.48293E-05	0.489881175	0.004314089	6.427687946	5.9631E-06	0.591884475	0.000140284	1.112105458	0.000603026
Ttc14	9.495438678	0.001932826	0.762838209	0.006843333	-0.859725582	0.000458354	0.816250107	0.001922194	-0.978792088	0.00000458	-0.963373893	0.0000147
Ttc37	1.863951673	0.011512601	3.411492756	0.00025975	0.554370438	0.001577161	1.17298131	0.000103226	-0.838671046	0.0000231	0.807847294	0.002391985
Ttll12	7.204297425	0.000476303	-0.091383725	0.006118089	1.499027968	0.000453252	-0.431852989	0.00026443	5.495497185	0.000093	-0.104501565	0.000492161
Ttyh3	108.6838246	0.001427487	13.23559378	6.22379E-06	5.469879934	0.004497861	1.16797188	9.00705E-05	-0.840946759	0.019018363	-0.927487945	0.039689908
Tuba1a	11.69724034	2.16019E-05	3.879880082	5.64143E-05	3.648961101	4.71979E-05	11.16400592	0.000184739	1.168456005	0.00000282	32.82718277	6.11E-09
Tuba1c	347.7692629	0.0004189	3.295595496	0.000961433	27.5657839	2.66057E-06	64.17245225	5.77814E-07	46.34750499	1.01E-09	1.407534601	0.0000176
Tubb3	135.190036	0.000158119	45.35041433	0.00040528	65.77008841	1.56413E-06	40.8693884	1.08265E-05	136.047689	2.82E-08	33.49466403	0.000337275
Tubb6	7852.065843	3.09771E-06	26.74853332	0.000152053	4.519182851	0.000045401	36.5629534	0.000614596	28.0776469	6.06E-08	90.77996811	1.08E-08
Tubgcp2	11.60292528	0.009910653	1.155942336	0.007934615	0.342226308	0.00459339	0.653809365	0.002302129	0.021650824	0.000181439	0.9195806	0.000806274
Tufm	28.70314044	0.017422396	0.493360122	0.009006547	0.606193173	0.000501577	2.303617208	3.55688E-06	2.066152177	0.000000792	3.027747187	0.00000859
Twist2	115.4070253	0.000163658	36.8249082	0.00071771	1.194000639	0.002933469	0	7.86903E-06	14.82624431	0.0000483	0	0.00000544
Twsg1	24.0899687	2.2391E-06	10.48447685	9.22356E-06	0.703236028	0.001052738	3.305211595	7.97383E-05	0.142011578	0.00013662	10.00012353	0.00000113
Txndc11	6.670125308	0.02000479	-0.022576533	0.008167822	1.270530614	0.00500089	1.077982507	0.001684039	1.612553265	0.000220769	0.879666983	0.005972518
Txndc12	11.61433076	0.000163545	1.691601565	0.000904317	0.36675154	0.007190794	1.529947551	0.000106857	0.087171103	0.0000643	2.699176769	0.0000318
Txndc17	8.571202079	0.002805369	4.133652335	0.000785579	2.689605188	0.000157046	9.084420561	1.76773E-05	26.74233049	1.35E-09	5.416542734	0.000000135
Txndc5	21.40061338	2.57122E-07	7.76937661	0.001502164	4.953983415	1.72679E-07	4.23448556	8.53037E-07	4.798695097	0.000000042	18.9868666	0.003503047
Txndc9	8.205035337	0.001288499	3.369629122	6.51524E-05	1.382366253	0.001849799	2.160095843	0.000979287	2.772202955	0.0000313	1.857352739	0.0000906
Txnl1	7.548116008	0.000662609	1.817313253	0.00029689	0.590110878	0.00548788	0.996364495	0.006526985	5.816648272	8.57E-08	2.192734385	0.00000353
Txnl4a	8.190920655	0.00136777	3.80852046	0.000135807	1.622511159	0.000314912	3.551260305	2.49094E-05	6.13747708	0.017452374	0	0.0000153
U2af2	11.79056621	1.15936E-05	0.440621303	0.006931724	1.181066133	0.000746893	1.479062796	0.000708151	-0.444505974	0.0000381	-0.750968294	0.00000147
Uaca	8.481563176	0.005825975	48.34356052	7.74928E-05	-0.845538507	0.00053008	23.56608995	2.73957E-05	-0.957932158	0.000000128	2.154714508	0.004661118
Uba52	0	3.08647E-07	0	4.19304E-06	0	1.67816E-05	0	3.07025E-07	32.61780372	0.00000186	2.335500413	0.0000157
Ubb	144.626678	0.001978621	-0.431119604	0.011859378	-0.317347093	0.000493498	294.0999003	0.000269772	1.412221059	0.00000173	1.66824539	0.0000978
Ubc	1.083268678	0.001121713	-0.414537834	0.020884972	-0.192773991	0.001680313	3.066284297	6.44288E-05	41.19149279	0.000000455	21.23702918	0.00003
Ube2l3	240.4874357	7.31066E-05	9.259723922	0.001290683	0.796067696	0.00155364	44.23493237	0.001701572	1.031701012	0.00000206	0.517694066	0.000144854
Ube2m	5.948853421	0.001229164	0.919695458	0.003522293	0.760679589	0.007342913	2.157791503	0.000027649	-0.805798941	0.00023563	0.057516006	0.023815114
Ube2q1	4.738210972	0.000575979	0.674741242	0.004602829	0.015185714	0.005226146	0.957029323	0.000367621	-0.613337035	0.00809915	-0.857756706	0.00000284
Ube2r2	4.123594592	0.010258593	2.474268784	8.50349E-05	-0.392620117	0.003468249	0.508210271	0.000458361	0.239469279	0.0000209	-0.678871405	0.00000131
Ube2s	84.88079877	0.00154552	0.594765964	0.018526969	12.89280187	0.001454209	12.38393055	0.000122604	1.947759572	0.00000291	-0.873684357	4.51E-08
Ube2z	7.382766356	0.000042892	3.182717854	3.55915E-05	1.482578408	3.57272E-05	1.570116969	3.96757E-05	0.243504904	0.0000278	-0.306922943	0.000116113
Ube4a	3.144968021	0.00063546	1.204134261	0.00384038	-0.042306884	0.004232979	-0.224284832	0.00039732	-0.678749335	0.00628487	-0.282477058	0.008059288
Ubfd1	21.6149152	0.000858669	5.995455055	0.000543562	2.236156427	8.21011E-05	1.676073309	3.74914E-05	1.548139826	0.00000202	1.19922239	0.000033
Ubl3	-0.67136141	5.96869E-07	1.23688764	0.003613021	-0.539031107	0.000828042	1.813397846	0.000612424	-0.249282256	0.0000206	0.875556616	0.0000791
Ubqln2	8.409775508	0.000331443	2.075864249	0.001950022	0.22275274	0.006561362	-0.333030826	6.80052E-05	-0.550502299	0.000187805	-0.383728977	0.000476848
Ubxn4	4.506947895	0.000344651	0.565627556	0.010256432	-0.373710965	0.000963247	1.301530082	0.000170534	-0.26288603	0.0000419	1.163980321	0.002024425
Uchl1	1063.521256	4.47991E-06	408.2155933	1.48312E-06	7.682929592	0.000181459	99.95904453	3.40582E-10	89.46798301	0.00000569	3.512014131	0.029820897
Uck2	22.83518016	1.50784E-05	2.792844398	0.0001703	5.571799111	3.01152E-05	0.962968906	0.004905539	60.76731524	0.00071083	11.19147071	0.009030438
Ucp2	115.1733792	0.000163157	-0.994652709	3.52923E-06	-0.946493384	0.003765898	-0.883194009	1.12596E-05	-1	0.00000309	-0.985841017	0.000455218
Ufd1	7.890149643	0.009019979	0.959339566	0.002284638	0.89346431	0.001516641	6.707967856	0.002098132	-0.348296859	0.0000407	1.117508311	0.0001023
Ufl1	6.001085952	0.000696071	1.155224637	0.003216757	-0.330563777	0.005555081	1.385007672	0.003691044	-0.621370981	0.000392279	6.292064356	0.02593557
Ugdh	6.252490745	0.000141232	135.5431581	0.00274586	3.688294697	0.000175573	6.851133693	0.000205746	14.8636763	1.61E-08	12.57220566	7.57E-08
Uggt1	4.983388768	0.020571285	-0.965584703	0.015179722	14461.4626	0.005804486	-0.850141413	0.002199264	-0.81279667	0.0000176	-0.736137804	0.0000509
Uggt2	8.803228658	0.002329146	20.29613495	1.08993E-05	1.172305978	0.00194492	10.52568537	0.000885518	-0.998842581	0.0000204	-0.890482433	0.001360692
Unc119b	2.880447258	0.001631742	1.174465126	0.011484815	0.212348344	0.007401681	2.594090707	5.37587E-05	2.745533128	0.00000219	1.679435732	0.005499687
Uqcc2	11.96608032	0.005578842	2.483417899	0.001472902	1.528473998	0.00514521	8.451445927	0.000197515	1.270099514	0.00000378	1.340766195	0.001275489
Uqcr11	4.387944471	0.007356169	1.632420688	0.003649694	0.11192639	0.005870823	8.477119537	1.29092E-05	12.60265302	0.000000114	3.386036092	0.000000788
Uqcrc2	12.9023832	0.000112881	0.428150418	0.01560926	-0.389272553	0.002270903	1.59030615	4.03015E-05	0.873093431	0.000000877	1.193674991	0.0000344
Uqcrfs1	7.469965877	0.000672112	-0.164328449	0.008260381	0.178348205	0.006546137	2.906804038	1.13471E-05	0.950458742	0.00000383	1.17327581	0.0000481
Uqcrq	3.20083616	0.005839486	1.690193019	0.004785917	0.194679078	0.00593828	9.958096845	3.90993E-06	3.951999981	0.00000204	1.270212647	0.003250512
Urb1	8.513690704	0.000414044	2.743197112	0.000259507	3.10195831	4.55393E-06	0.028697506	0.004955531	-0.870088811	0.0000521	-0.895490441	0.0000729
Usp31	26.87521467	0.019179916	-0.953320955	0.001905164	0	0.00040478	-0.886213588	0.012135635	-0.853879188	0.00000215	-0.542289324	0.000974934
Usp34	0.994714447	0.000365483	0.582288265	0.00657971	0.349393522	0.003500758	-0.182827893	0.000184819	2.997684891	0.010181076	-0.510772135	0.010628505
Usp9x	1.216780442	0.000826844	1.127612109	0.009027127	0.530543746	0.002840647	-0.127744319	0.000230082	-0.89809428	0.00000167	-0.188682608	0.000333121
Utp18	6.39947238	0.004337043	0.072616184	0.007186264	1.357692677	0.002351617	2.046958648	0.000149318	3.444837257	0.0000512	1.254203538	0.000214335
Utp20	2.914998269	0.002678399	0.818493165	0.006282424	2.568952149	0.000267028	-0.452254097	0.000197198	-0.840496386	0.0000122	-0.623469337	0.000230592
Utp3	14.19361074	0.000983202	1.584706087	0.001057793	0.877340824	0.00469261	3.388382666	0.000320187	0.233513409	0.0000509	0.436968268	0.002296767
Vamp1	14.19361074	0.000983202	1.584706087	0.001057793	0.877340824	0.00469261	3.388382666	0.000320187	-0.945284491	0.002696132	-0.989665691	0.000287626
Vamp2	6.825741735	0.005268597	-0.666512383	0.011900398	-0.814517255	3.68808E-05	0.281324626	0.014917103	-0.620454957	0.0000755	-0.438659671	0.000143113
Vamp3	5.791193079	0.000135775	1.137990669	0.001018679	-0.207965698	0.001575608	3.367375551	1.12813E-06	2.630446703	5.08E-08	2.782287369	0.000000601
Vamp4	5.791193079	0.000135775	1.137990669	0.001018679	-0.207965698	0.001575608	3.367375551	1.12813E-06	-0.791714292	0.002461364	-0.172514792	0.009506583
Vamp8	-0.407306769	0.002630779	-0.964971262	0.000025649	-0.968208519	0.003315777	-0.824249708	0.002487687	2.202067723	0.00000059	-0.476471138	0.000114668
Vapb	2.216863476	0.003286414	6.987460523	1.25464E-05	-0.372229504	0.004812073	1.739682213	3.42134E-05	0.988236095	0.000000684	1.821405932	0.0000066
Vcan	6.283281294	0.004168589	16.31850583	0.000831173	187.3592257	0.001226059	131.8577626	1.3596E-09	0	0.00000337	11.70363287	0.007008035
Vcl	8.840728021	0.000138461	4.902936093	0.00145923	0.655586817	0.001716264	16.73435289	0.000160979	1.37862517	0.00000035	12.35893544	0.0000171
Vcp	11.44842885	1.85431E-06	1.328359075	0.001607888	1.42221116	8.86243E-06	3.321923264	6.37101E-05	0.578451496	0.00000125	1.722631492	0.0000137
Vdac1	306.0528015	0.000369214	8.043349219	0.000105738	2.700382945	0.000418817	9.076662778	2.26508E-05	3.834539468	0.000000398	1.634978615	0.000017
Vdac3	12.74462964	0.000468976	0.517792121	0.0089263	0.522900432	0.003894139	2.0298394	6.64792E-05	3.889094236	0.000000028	1.15794395	0.00086705
Vim	39.35930369	4.07959E-06	3.315485907	0.00422389	1.213064585	0.000502167	23.39485646	1.82982E-07	0.138664434	0.00000339	8.828964019	0.000000612
Vkorc1	14.05206097	4.14285E-05	7.229041497	0.000131732	2.727375619	0.000198126	4.644801161	6.0816E-06	7.875775678	0.00000153	14.77636758	0.000000145
Vps25	7.91582321	0.000851215	1.9354061	0.000347883	0.852113497	0.002608981	2.830659622	7.35824E-05	4.654104698	0.000000449	0.836948126	0.00012369
Vps35	1.284396724	0.008263592	4.34799127	0.000105168	-0.12605427	0.008035725	-0.519716122	1.71294E-05	0.536499461	0.000145215	2.683584523	0.000000704
Vps35l	13.79900894	0.010345252	4.615931983	0.002576782	0.298463712	0.004890287	0.854554222	0.000554318	-0.238876957	0.001063271	-0.736754398	0.000791429
Vps4a	4.391174069	0.002726579	1.395855529	0.00090254	-0.191234024	0.003257109	0.943097287	0.00015597	0.472531776	0.0000368	0.435496606	0.003191401
Vti1b	2.480146118	0.002670634	2.409945536	0.000155827	-0.631679359	0.000418083	0.441004758	0.000205889	2.326465864	0.0000021	1.345879264	0.000170911
Vwa1	-0.889078812	1.22625E-05	219.5398446	0.000383698	-0.97792573	0.000498639	12.29967599	0.002722088	-0.865264578	0.000248818	1.818184678	0.005106065
Vwa8	5.29419188	0.002593126	1.277844996	0.004201207	-0.595406757	0.002241957	0.38770251	0.017230499	-0.934235462	0.000000114	0.592918561	0.002029322
Vwf	-0.934183773	0.001253358	-0.978077057	0.000625585	-0.999854129	3.02984E-06	-0.543025965	0.012533393	-1	0.000012	-1	0.000115735
Wac	359.4532838	0.000464588	-0.11838609	0.013280646	-0.56554339	0.007878063	-0.339878436	0.009846777	-0.64611972	0.003202783	-0.70174391	0.000493891
Wasf3	140.1190881	4.76026E-05	180.9362285	0.000536356	-0.554686243	0.00721341	9.279474903	0.002037283	-0.242783989	0.001478781	11.13254892	0.00180029
Wasl	3.949344573	0.001261012	4.417952524	0.001944193	-0.593213647	0.000366093	2.814512053	3.38778E-05	-0.651239377	0.0000836	1.34696971	0.000157547
Wbp1	3.761794544	0.01408671	0.856685075	0.004908329	-0.697113093	0.001028511	3.121576654	0.000346182	7.550702133	0.003005617	0.86778507	0.016778218
Wbp2	-0.774502781	0.007962778	-0.41136314	0.010691295	-0.831915551	0.000762609	-0.857327375	0.000521892	1.664805116	0.00000152	0.145235184	0.000134305
Wdr1	22.17555631	2.22436E-07	4.512371613	0.000016853	3.378780561	5.1828E-07	2.134741025	0.002459944	8.978039435	1.12E-08	2.254344151	0.00000402
Wdr13	2.238093371	0.01465198	0.420873486	0.005156391	-0.352902067	0.006331854	6.793086369	0.00013709	1.676645884	0.008709887	-0.45543451	0.000759475
Wdr18	9.882107023	0.001439051	2.46720095	0.000945373	1.539505481	0.003058655	0.710561192	0.001514237	3.68111345	0.000000988	1.955559346	0.0000456
Wdr3	9.598286914	0.000137656	3.356451539	0.000115816	1.341442291	0.004503809	0.383135476	0.000388957	0.412212185	0.0000424	0.381926897	0.002389388
Wdr43	8.110714663	0.000111414	0.188361142	0.007674473	0.939116103	0.007002504	0.325419888	0.00033595	0.818311997	0.0000132	1.094743042	0.000061
Wdr55	3.699584911	0.021409707	0.046505089	0.017183332	0.892473923	0.00540715	0.998634465	0.000633175	1.845937586	0.0000241	0.109925243	0.001558839
Wdr7	-0.932006602	0.000541087	-0.8736346	0.019474231	0	0.000252015	-0.924986111	0.006384575	-0.796157076	0.00000502	-0.06245958	0.002664296
Wdr75	3.766551561	0.005420892	1.237051966	0.002045835	0.972011436	0.003024022	0.196649101	0.000361275	3.300993769	0.000000241	10.54496031	0.0000263
Wdr82	4.075102414	0.000587037	1.360848038	0.00846835	1.196024235	0.002786081	0.76427245	0.000228655	-0.497254342	0.000382339	-0.621209684	0.000534976
Wdr83os	3.354001953	0.007303143	0.510976156	0.009924253	0.463659155	0.004944943	11.04915314	1.72701E-05	6.959845003	0.00000133	0.780038746	0.028549553
Wipi1	57.04512854	0.001122791	16.69882486	0.006478017	11.36151749	0.007987734	21.26113051	0.005921198	-0.278933751	0.000160851	10.01220781	0.0000268
Wnt5a	8.978846828	6.09399E-05	0	1.45367E-06	137.9061012	0.001102424	0	2.36943E-08	-0.578748964	0.000483128	37.2525947	0.000541926
Wsb2	2.010964107	0.021598149	12.08900357	0.000735931	1.798837161	0.00050195	0.467369825	0.002074865	3.565473273	5.68E-08	7.784638809	0.00000103
Xrcc5	6.353964464	0.000356698	0.82781203	0.005094805	0.904487029	0.000162399	0.632767069	0.002236273	0.077153313	0.000233069	3.39645005	0.00021596
Xrcc6	0	3.78503E-08	0.982680344	0.002692849	1.607274134	0.000215691	3.960895208	2.55871E-06	0.381123765	0.000237232	-0.742612999	0.00000581
Xrn2	8.749851078	0.001149245	0.283958539	0.005911119	0.497897092	0.004075977	0.91850711	0.000209216	0.023948755	0.00000928	0.913884856	0.001096237
Xylt1	35.77708684	8.94587E-05	2.220841916	0.000605473	6.099189965	7.72101E-05	4.828257797	1.89034E-05	-0.994855822	0.001499457	-1	0.0000866
Yif1a	18.14932674	3.62489E-05	8.78003542	1.07247E-05	3.330948101	2.57274E-05	12.50384873	1.06779E-05	8.478904681	1.13E-08	22.88344156	6.13E-08
Yif1b	63.62893402	0.001410728	0.980827725	0.006362585	5.601161745	0.004506639	3.874434567	0.000935321	12.1598478	0.000230394	5.499851411	0.00471836
Yipf1	63.62893402	0.001410728	0.980827725	0.006362585	5.601161745	0.004506639	3.874434567	0.000935321	5.522488717	0.000000318	4.062631092	0.00000546
Yipf2	63.62893402	0.001410728	0.980827725	0.006362585	5.601161745	0.004506639	3.874434567	0.000935321	2.028895733	0.001477346	-0.302065381	0.01246102
Yipf3	6.997776224	0.000269687	2.380441784	6.18829E-05	0.72174935	0.002054689	6.631563617	3.73712E-06	1.892828061	0.00000558	3.342649199	0.0000219
Yipf4	0.166700703	0.001677325	1.195877114	0.005503431	-0.747998874	0.000258733	-0.102116491	0.000683893	5.654102891	0.000000129	0.888082253	0.000621081
Yipf5	15.52774425	7.12791E-06	9.57862782	2.34867E-06	1.383485326	0.000388763	14.50185605	4.36372E-07	4.421977657	0.00000018	9.332822831	0.000000263
Yipf6	15.52774425	7.12791E-06	9.57862782	2.34867E-06	1.383485326	0.000388763	14.50185605	4.36372E-07	-0.578422231	0.000220518	0.107731194	0.009090153
Yme1l1	9.769310614	0.000026044	0.702245661	0.00298762	0.857713604	0.00398489	1.857254669	2.92009E-05	0.329017815	0.0000449	1.291605552	0.0000946
Ypel5	55.84865464	0.003463553	-0.564876217	0.007166287	-0.674420697	0.008223521	25.95796662	0.005695214	0.057372451	0.0000151	0.515161426	0.000244894
Ywhae	3.336274382	0.011657416	0.379850148	0.007861095	-0.371784791	0.003728039	-0.775232098	9.28151E-07	0.850488932	0.00000252	0.356387165	0.0000826
Ywhag	8.33606536	1.37765E-05	5.480227926	3.5428E-06	-0.459910074	0.005400726	0.884393312	0.00022342	-0.184518527	0.00000295	6.628557649	0.0000644
Ywhaq	2.538975157	0.001047556	2.45635317	0.001097207	0.809913449	0.000277432	2.166444897	0.000565356	9.251490072	0.0000414	0.689086242	0.002945826
Ywhaz	3.841172636	0.000229486	1.401173943	0.00235222	0.829040955	0.00534904	15.73620766	8.87749E-07	0.966341992	0.0000024	-0.217708346	0.0000557
Zbed4	4.50323689	0.005636972	-0.157996297	0.018402383	1.127377438	0.003658152	-0.659004167	1.40581E-06	-0.761310748	0.000135871	-0.887733821	0.00000439
Zbtb10	18.49791628	0.014729928	-0.75608743	0.005337134	-0.984958831	0.000933117	-0.712360805	0.001799154	-0.95472657	0.0000071	-0.777604118	0.002767047
Zdhhc8	22.82048531	7.19264E-05	4.862718259	0.000126938	0.644183276	0.005115804	4.485920505	0.00017442	0.523498637	0.0000781	1.669582869	0.000282587
Zdhhc9	11.08707065	6.87375E-05	6.554493655	3.68371E-05	1.24901265	0.00058168	2.835923402	8.1224E-06	8.982578553	0.0000417	46.34184204	0.005810414
Zfand5	3.578064895	0.016842406	-0.893900247	0.000709744	-0.929681541	0.002959992	3.610860526	2.14388E-05	0.998027652	0.0000526	0.068239133	0.00029506
Zfp36l2	10.90729707	0.000960544	-0.54627297	0.00022392	-0.570658804	0.000354761	-0.28562582	9.59162E-05	-0.511289328	0.000152851	-0.290325543	0.004065751
Zfp64	0	0.000589729	0	0.000141447	0	0.001219315	122.519407	8.44737E-05	0.767035361	0.000550122	1.891035089	0.002597817
Zfyve21	0.063461695	0.001962672	3.86964757	0.000406183	-0.516183712	0.002506651	10.14507469	0.000050959	2.760059664	0.00000368	4.238208494	0.00000938
Zmynd11	1.683824708	0.015198681	20.53016089	0.004176639	-0.654535386	0.000719016	4.193353868	0.005863314	-0.791028273	0.000912148	0	0.000610955
Znhit1	12.02787769	0.000330684	2.568353472	0.000689469	0.986434941	0.00191543	13.50091306	1.31219E-06	3.407850571	0.0000291	-0.399841689	0.001541578
